# Supplementary material for: Break-induced replication is enhanced by a phospho-activated RPA-binding module in Pol32
Source: Nat Commun. 2026 Apr 9;17:5006. doi: 10.1038/s41467-026-71309-y (PMC13237216; doi:10.1038/s41467-026-71309-y)
Supplement: Supplementary file 4 — Source Data [file 41467_2026_71309_MOESM4_ESM.xlsx]

## Sheet: Fig 1E
Genotype	POL32	pol32 (1-333)	pol32 (1-269)	pol32 (1-249)	pol32∆
BIR_efficiency_independent_repeats	19.25	5.59306	3.41	1.0654	0.66
	17.38	5.78851	2.85	0.4401	0
	23.32	5.18953	3.09	0.7479	0.53
	21.93
	24.2909
	16.31

## Sheet: Fig 2B
		a.u	a.u	a.u	a.u		a.u: arbitrary units
Lanes	Identity	Rfa1_IP	Pol32_IP	Pol31_IP	Rfa1_WCE
1	POL32-FLAG	961.234	568.092	54.121	9399.39
2	POL32-FLAG+POL31-TAP	4960.2	12705.8	9648.49	10237.2
3	pol32_DeltaRBM-FLAG+POL31-TAP	1646.1	11998.6	9890.2	10212.1
Lanes	Identity	Rfa1/Pol31	Rfa1/Pol31_normalised	Pol32/Pol31	Pol32/Pol31_normalised	Ips_only
2	POL32-FLAG+POL31-TAP	0.51409	1	1.31687	1
3	pol32_DeltaRBM-FLAG+POL31-TAP	0.166438	0.323752	1.21318	0.92126
Lanes	Identity	Rfa1 (IP/WCE)	Rfa1 (IP/WCE)_normalised
1	POL32-FLAG	0.102266	0.211062
2	POL32-FLAG+POL31-TAP	0.484528	1
3	pol32_DeltaRBM-FLAG+POL31-TAP	0.161192	0.332677

## Sheet: Fig 2C
	Protein Concentration (µM)	POL32			Protein Concentration (µM)	POL32-RBM*
Fluorescence polarisation (mP)		repeat 1	repeat 2	repeat 3		repeat 1	repeat 2	repeat 3
	55.4	133.7	124.2	131	55.04	42	40.6	40.1
	27.7	101.2	97.6	93.7	27.52	20.8	19.8	18.6
	13.85	64.9	61.1	69	13.76	12.6	11.2	10.5
	6.93	38.5	38.4	43.7	6.88	8.1	8.2	5.4
	3.46	21.6	22.5	26.5	3.44	4.5	5.9	3.5
	1.73	12.1	10.4	14.6	1.72	3.9	1.8	0.8
	0.87	8	5.1	8.7	0.86	1.7	1	1
	0.43	3.4	2.1	5.4	0	0	0.9	-1.2
	0.05	0	0	0

## Sheet: Fig 2D
Genotype	POL32	pol32_ΔRBM	pol32_RBM*	pol32_1_333	pol32_1_333_RBM*
BIR_efficiency_independent_repeats	19.25	21.1293	21.4286	5.59306	1.12108
	17.38	24.5318	20.9646	5.78851	0.43478
	23.32	20.4124	22.4868	5.18953	0
	21.93	19.5035	18.48
	24.2909		21.9101
	16.31		19.5971

## Sheet: Fig 2E_right
	BIR/Control
Time (h)	POL32			pol32_1_333			pol32_RBM*			pol32_RBM*_1_333
0	0	0	0.039048	0.0079414	0	0	0	0.0695924	0	0.0534557	0.0998509	0
1	0.00641674	0.0475021	0	0	0.0851136	0.00993561	0.0129964	0	0.00239244	0	0	0.04107
2	0.111542	0.212764	0.14433	0.119392	0	0.175208	0.112206	0	0	0.0886395	0	0
4	0.280412	0.226395	0.333429	0.289083	0.0519493	0.0297802	0.20238	0.0572342	0	0.0841191	0	0
6	0.410556	0.404323	0.337	0.308294	0.105802	0.264239	0.539951	0	0.136303	0.341985	0.274215	0.0392206
8	0.739421	0.416865	0.324245	0.654395	0.36309	0.590347	0.437203	0.240276	0.363008	0.262768	0.300858	0.156067
21	1	1	1	0.738493	0.398988	0.658657	0.634447	0.933548	1.60078	0.426707	0.298992	0.183913

## Sheet: Fig 3B_Rim11_2 h
Checked	Master	Accession	Description	Coverage [%]	Contaminant	# Peptides	# PSMs	# Unique Peptides	# AAs	MW [kDa]	calc. pI	Score MS Amanda 2.0: MS Amanda 2.0	Score Sequest HT: Sequest HT	# Peptides (by Search Engine): MS Amanda 2.0	# Peptides (by Search Engine): Sequest HT	# Razor Peptides	Abundances (Grouped): F14	Abundances (Grouped) CV [%]: F14	Found in Sample: F14: Sample	# Protein Groups	Modifications
FALSE	Master Protein	>Substrate(recombinant)His-TRX-3C-DPOD3(WT)	>Substrate(recombinant)His-TRX-3C-DPOD3(WT)	88	FALSE	15	332	15	155	16.9	5	3193.6	1108.47	5	13	0	100		High	1	Phospho [S107(100)]; Met-loss [N-Term]; Met-loss+Acetyl [N-Term]
	Checked	Confidence	Annotated Sequence	Modifications	# Protein Groups	# Proteins	# PSMs	Master Protein Accessions	Positions in Master Proteins	Modifications in Master Proteins	# Missed Cleavages	Theo. MH+ [Da]	Contaminant	Abundances (Grouped): F14	Abundances (Grouped) CV [%]: F14	Quan Info	Found in Sample: F14: Sample	Confidence (by Search Engine): MS Amanda 2.0	Confidence (by Search Engine): Sequest HT	XCorr (by Search Engine): Sequest HT	Amanda Score (by Search Engine): MS Amanda 2.0	CharmeRT Combined Score (by Search Engine): MS Amanda 2.0	Top Apex RT [min]
	FALSE	High	[M].GSHHHHHHGSMSDK.[I]	1xPhospho [S]	1	1	1	>Substrate(recombinant)His-TRX-3C-DPOD3(WT)	>Substrate(recombinant)His-TRX-3C-DPOD3(WT) [2-15]		0	1670.64	FALSE	100			High	High	n/a		186.39	186.39	9.73
		Checked	Confidence	Identifying Node	PSM Ambiguity	Annotated Sequence	Modifications	# Proteins	Master Protein Accessions	Protein Accessions	# Missed Cleavages	Charge	DeltaScore	DeltaCn	Rank	Search Engine Rank	m/z [Da]	MH+ [Da]	Theo. MH+ [Da]	DeltaM [ppm]	Deltam/z [Da]	Activation Type	NCE [%]	MS Order	Isolation Interference [%]	Comp. Voltage [V]	Ion Inject Time [ms]	RT [min]	First Scan	Spectrum File	File ID	Contaminant	Quan Info	Amanda Score	CharmeRT Combined Score	Search Space	MS Amanda Rank	Search Depth	XCorr	# Protein Groups	Precursor Abundance	Apex RT [min]	ptmRS: Best Site Probabilities
		FALSE	High	MS Amanda 2.0 (A5)	Selected	[M].GsHHHHHHGSMSDK.[I]	S2(Phospho)	1	>Substrate(recombinant)His-TRX-3C-DPOD3(WT)	>Substrate(recombinant)His-TRX-3C-DPOD3(WT)	0	4	0.5267	0	1	1	428.918	1712.65	1670.64	25146.6	10.5027	HCD (High Energy Collision Dissociation)	30	MS2	0	-45	40	9.7509	2159	SAMPLE1_02_10_2025.raw	F14	FALSE		186.39	186.39	1	1	1		1	321587	9.73	S2(Phospho): 49.57; S10(Phospho): 49.57
	FALSE	High	[K].VGALSKGQLK.[E]	1xPhospho [S5(100)]	1	1	1	>Substrate(recombinant)His-TRX-3C-DPOD3(WT)	>Substrate(recombinant)His-TRX-3C-DPOD3(WT) [103-112]	>Substrate(recombinant)His-TRX-3C-DPOD3(WT) 1xPhospho [S107(100)]	1	1080.58	FALSE			No Quan Values	High	n/a	High	2.63
		Checked	Confidence	Identifying Node	PSM Ambiguity	Annotated Sequence	Modifications	# Proteins	Master Protein Accessions	Protein Accessions	# Missed Cleavages	Charge	DeltaScore	DeltaCn	Rank	Search Engine Rank	m/z [Da]	MH+ [Da]	Theo. MH+ [Da]	DeltaM [ppm]	Deltam/z [Da]	Activation Type	NCE [%]	MS Order	Isolation Interference [%]	Comp. Voltage [V]	Ion Inject Time [ms]	RT [min]	First Scan	Spectrum File	File ID	Contaminant	Quan Info	Amanda Score	CharmeRT Combined Score	Search Space	MS Amanda Rank	Search Depth	XCorr	# Protein Groups	Precursor Abundance	Apex RT [min]	ptmRS: Best Site Probabilities
		FALSE	High	Sequest HT (A2)	Selected	[K].VGALsKGQLK.[E]	S5(Phospho)	1	>Substrate(recombinant)His-TRX-3C-DPOD3(WT)	>Substrate(recombinant)His-TRX-3C-DPOD3(WT)	1	2	0.9924	0	1	1	540.794	1080.58	1080.58	0.24	0.00013	HCD (High Energy Collision Dissociation)	30	MS2	12.3237	-45	40	20.7894	11475	SAMPLE1_02_10_2025.raw	F14	FALSE				0	0	0	2.63	1			S5(Phospho): 100
	FALSE	High	[K].GQLKEFLDANLAGSLEVLFQGPHMGK.[D]	1xOxidation [M24]	1	1	1	>Substrate(recombinant)His-TRX-3C-DPOD3(WT)	>Substrate(recombinant)His-TRX-3C-DPOD3(WT) [109-134]		1	2815.44	FALSE			No Quan Values	High	n/a	High	2.93
		Checked	Confidence	Identifying Node	PSM Ambiguity	Annotated Sequence	Modifications	# Proteins	Master Protein Accessions	Protein Accessions	# Missed Cleavages	Charge	DeltaScore	DeltaCn	Rank	Search Engine Rank	m/z [Da]	MH+ [Da]	Theo. MH+ [Da]	DeltaM [ppm]	Deltam/z [Da]	Activation Type	NCE [%]	MS Order	Isolation Interference [%]	Comp. Voltage [V]	Ion Inject Time [ms]	RT [min]	First Scan	Spectrum File	File ID	Contaminant	Quan Info	Amanda Score	CharmeRT Combined Score	Search Space	MS Amanda Rank	Search Depth	XCorr	# Protein Groups	Precursor Abundance	Apex RT [min]	ptmRS: Best Site Probabilities
		FALSE	High	Sequest HT (A2)	Unambiguous	[K].GQLKEFLDANLAGSLEVLFQGPHmGK.[D]	M24(Oxidation)	1	>Substrate(recombinant)His-TRX-3C-DPOD3(WT)	>Substrate(recombinant)His-TRX-3C-DPOD3(WT)	1	4	0.7509	0	1	1	704.614	2815.44	2815.44	-3.18	-0.00224	HCD (High Energy Collision Dissociation)	30	MS2	87.7014	-45	40	61.1328	48105	SAMPLE1_02_10_2025.raw	F14	FALSE				0	0	0	2.93	1
	FALSE	High	[K].DKNNDDLEDLLETTAEDSLMD.[-]	1xOxidation [M20]	1	1	4	>Substrate(recombinant)His-TRX-3C-DPOD3(WT)	>Substrate(recombinant)His-TRX-3C-DPOD3(WT) [135-155]		1	2412.02	FALSE	100			High	n/a	High	3.02			65.13
		Checked	Confidence	Identifying Node	PSM Ambiguity	Annotated Sequence	Modifications	# Proteins	Master Protein Accessions	Protein Accessions	# Missed Cleavages	Charge	DeltaScore	DeltaCn	Rank	Search Engine Rank	m/z [Da]	MH+ [Da]	Theo. MH+ [Da]	DeltaM [ppm]	Deltam/z [Da]	Activation Type	NCE [%]	MS Order	Isolation Interference [%]	Comp. Voltage [V]	Ion Inject Time [ms]	RT [min]	First Scan	Spectrum File	File ID	Contaminant	Quan Info	Amanda Score	CharmeRT Combined Score	Search Space	MS Amanda Rank	Search Depth	XCorr	# Protein Groups	Precursor Abundance	Apex RT [min]	ptmRS: Best Site Probabilities
		FALSE	High	Sequest HT (A2)	Unambiguous	[K].DKNNDDLEDLLETTAEDSLmD.[-]	M20(Oxidation)	1	>Substrate(recombinant)His-TRX-3C-DPOD3(WT)	>Substrate(recombinant)His-TRX-3C-DPOD3(WT)	1	3	0.6358	0	1	1	804.679	2412.02	2412.02	-0.25	-0.0002	HCD (High Energy Collision Dissociation)	30	MS2	23.8392	-45	40	65.3907	52435	SAMPLE1_02_10_2025.raw	F14	FALSE				0	0	0	3.02	1	86534192	65.13
		FALSE	High	Sequest HT (A2)	Unambiguous	[K].DKNNDDLEDLLETTAEDSLmD.[-]	M20(Oxidation)	1	>Substrate(recombinant)His-TRX-3C-DPOD3(WT)	>Substrate(recombinant)His-TRX-3C-DPOD3(WT)	1	3	0.874	0	1	1	804.68	2412.03	2412.02	0.51	0.00041	HCD (High Energy Collision Dissociation)	30	MS2	4.19587	-45	40	65.9917	53004	SAMPLE1_02_10_2025.raw	F14	FALSE				0	0	0	2.62	1	86534192	65.13
		FALSE	High	Sequest HT (A2)	Unambiguous	[K].DKNNDDLEDLLETTAEDSLmD.[-]	M20(Oxidation)	1	>Substrate(recombinant)His-TRX-3C-DPOD3(WT)	>Substrate(recombinant)His-TRX-3C-DPOD3(WT)	1	3	0.5551	0	1	1	804.675	2412.01	2412.02	-5.18	-0.00416	HCD (High Energy Collision Dissociation)	30	MS2	32.0468	-45	40	61.7228	48709	SAMPLE1_02_10_2025.raw	F14	FALSE				0	0	0	2.54	1
		FALSE	High	Sequest HT (A2)	Unambiguous	[K].DKNNDDLEDLLETTAEDSLmD.[-]	M20(Oxidation)	1	>Substrate(recombinant)His-TRX-3C-DPOD3(WT)	>Substrate(recombinant)His-TRX-3C-DPOD3(WT)	1	3	0.6653	0	1	1	804.678	2412.02	2412.02	-1.69	-0.00136	HCD (High Energy Collision Dissociation)	30	MS2	20.9334	-45	40	62.2331	49235	SAMPLE1_02_10_2025.raw	F14	FALSE				0	0	0	2.39	1	561850	62.08
	FALSE	High	[K].EFLDANLAGSLEVLFQGPHMGK.[D]	1xOxidation [M20]	1	1	25	>Substrate(recombinant)His-TRX-3C-DPOD3(WT)	>Substrate(recombinant)His-TRX-3C-DPOD3(WT) [113-134]		0	2389.19	FALSE	100			High	n/a	High	5.57			65.18
		Checked	Confidence	Identifying Node	PSM Ambiguity	Annotated Sequence	Modifications	# Proteins	Master Protein Accessions	Protein Accessions	# Missed Cleavages	Charge	DeltaScore	DeltaCn	Rank	Search Engine Rank	m/z [Da]	MH+ [Da]	Theo. MH+ [Da]	DeltaM [ppm]	Deltam/z [Da]	Activation Type	NCE [%]	MS Order	Isolation Interference [%]	Comp. Voltage [V]	Ion Inject Time [ms]	RT [min]	First Scan	Spectrum File	File ID	Contaminant	Quan Info	Amanda Score	CharmeRT Combined Score	Search Space	MS Amanda Rank	Search Depth	XCorr	# Protein Groups	Precursor Abundance	Apex RT [min]	ptmRS: Best Site Probabilities
		FALSE	High	Sequest HT (A2)	Selected	[K].EFLDANLAGSLEVLFQGPHmGK.[D]	M20(Oxidation)	1	>Substrate(recombinant)His-TRX-3C-DPOD3(WT)	>Substrate(recombinant)His-TRX-3C-DPOD3(WT)	0	3	0.8564	0	1	1	797.067	2389.19	2389.19	-0.24	-0.00019	HCD (High Energy Collision Dissociation)	30	MS2	0.167085	-45	0.56	65.1112	52165	SAMPLE1_02_10_2025.raw	F14	FALSE				0	0	0	5.57	1	140906256	65.18
		FALSE	High	Sequest HT (A2)	Selected	[K].EFLDANLAGSLEVLFQGPHmGK.[D]	M20(Oxidation)	1	>Substrate(recombinant)His-TRX-3C-DPOD3(WT)	>Substrate(recombinant)His-TRX-3C-DPOD3(WT)	0	3	0.8684	0	1	1	797.066	2389.18	2389.19	-0.32	-0.00025	HCD (High Energy Collision Dissociation)	30	MS2	0.142207	-45	0.549	65.6183	52653	SAMPLE1_02_10_2025.raw	F14	FALSE				0	0	0	5.47	1	132212648	65.7
		FALSE	High	Sequest HT (A2)	Selected	[K].EFLDANLAGSLEVLFQGPHmGK.[D]	M20(Oxidation)	1	>Substrate(recombinant)His-TRX-3C-DPOD3(WT)	>Substrate(recombinant)His-TRX-3C-DPOD3(WT)	0	3	0.8593	0	1	1	797.067	2389.19	2389.19	-0.16	-0.00013	HCD (High Energy Collision Dissociation)	30	MS2	0	-45	0.556	64.0926	51139	SAMPLE1_02_10_2025.raw	F14	FALSE				0	0	0	5.4	1	123774400	64.76
		FALSE	High	Sequest HT (A2)	Unambiguous	[K].EFLDANLAGSLEVLFQGPHmGK.[D]	M20(Oxidation)	1	>Substrate(recombinant)His-TRX-3C-DPOD3(WT)	>Substrate(recombinant)His-TRX-3C-DPOD3(WT)	0	4	0.7252	0	1	1	598.051	2389.18	2389.19	-1.4	-0.00083	HCD (High Energy Collision Dissociation)	30	MS2	0	-45	40	65.4503	52489	SAMPLE1_02_10_2025.raw	F14	FALSE				0	0	0	5.35	1	4673001	65.19
		FALSE	High	Sequest HT (A2)	Selected	[K].EFLDANLAGSLEVLFQGPHmGK.[D]	M20(Oxidation)	1	>Substrate(recombinant)His-TRX-3C-DPOD3(WT)	>Substrate(recombinant)His-TRX-3C-DPOD3(WT)	0	3	0.846	0	1	1	797.067	2389.19	2389.19	0.14	0.00011	HCD (High Energy Collision Dissociation)	30	MS2	0.155793	-45	0.397	64.6017	51660	SAMPLE1_02_10_2025.raw	F14	FALSE				0	0	0	5.26	1	123774400	64.76
		FALSE	High	Sequest HT (A2)	Selected	[K].EFLDANLAGSLEVLFQGPHmGK.[D]	M20(Oxidation)	1	>Substrate(recombinant)His-TRX-3C-DPOD3(WT)	>Substrate(recombinant)His-TRX-3C-DPOD3(WT)	0	3	0.876	0	1	1	797.067	2389.19	2389.19	0.07	5e-05	HCD (High Energy Collision Dissociation)	30	MS2	0	-45	1.408	60.9056	47864	SAMPLE1_02_10_2025.raw	F14	FALSE				0	0	0	4.84	1	47660096	61.3
		FALSE	High	Sequest HT (A2)	Selected	[K].EFLDANLAGSLEVLFQGPHmGK.[D]	M20(Oxidation)	1	>Substrate(recombinant)His-TRX-3C-DPOD3(WT)	>Substrate(recombinant)His-TRX-3C-DPOD3(WT)	0	4	0.7555	0	1	1	598.053	2389.19	2389.19	1.26	0.00075	HCD (High Energy Collision Dissociation)	30	MS2	24.9734	-45	40	64.3882	51442	SAMPLE1_02_10_2025.raw	F14	FALSE				0	0	0	4.58	1
		FALSE	High	Sequest HT (A2)	Selected	[K].EFLDANLAGSLEVLFQGPHmGK.[D]	M20(Oxidation)	1	>Substrate(recombinant)His-TRX-3C-DPOD3(WT)	>Substrate(recombinant)His-TRX-3C-DPOD3(WT)	0	3	0.847	0	1	1	797.069	2389.19	2389.19	2.29	0.00182	HCD (High Energy Collision Dissociation)	30	MS2	0.135579	-45	4.765	61.456	48437	SAMPLE1_02_10_2025.raw	F14	FALSE				0	0	0	4.38	1	47660096	61.3
		FALSE	High	Sequest HT (A2)	Unambiguous	[K].EFLDANLAGSLEVLFQGPHmGK.[D]	M20(Oxidation)	1	>Substrate(recombinant)His-TRX-3C-DPOD3(WT)	>Substrate(recombinant)His-TRX-3C-DPOD3(WT)	0	4	0.6838	0	1	1	598.052	2389.19	2389.19	0.95	0.00057	HCD (High Energy Collision Dissociation)	30	MS2	83.5035	-45	40	62.2384	49241	SAMPLE1_02_10_2025.raw	F14	FALSE				0	0	0	4.27	1	864329	62.08
		FALSE	High	Sequest HT (A2)	Unambiguous	[K].EFLDANLAGSLEVLFQGPHmGK.[D]	M20(Oxidation)	1	>Substrate(recombinant)His-TRX-3C-DPOD3(WT)	>Substrate(recombinant)His-TRX-3C-DPOD3(WT)	0	4	0.6118	0	1	1	598.051	2389.18	2389.19	-0.78	-0.00047	HCD (High Energy Collision Dissociation)	30	MS2	24.0056	-45	40	61.7236	48710	SAMPLE1_02_10_2025.raw	F14	FALSE				0	0	0	4.25	1	1.78772e+06	61.3
		FALSE	High	Sequest HT (A2)	Unambiguous	[K].EFLDANLAGSLEVLFQGPHmGK.[D]	M20(Oxidation)	1	>Substrate(recombinant)His-TRX-3C-DPOD3(WT)	>Substrate(recombinant)His-TRX-3C-DPOD3(WT)	0	3	0.8786	0	1	1	797.069	2389.19	2389.19	2.52	0.00201	HCD (High Energy Collision Dissociation)	30	MS2	0.0818406	-45	0.902	63.0687	50094	SAMPLE1_02_10_2025.raw	F14	FALSE				0	0	0	4.2	1	51152776	62.81
		FALSE	High	Sequest HT (A2)	Selected	[K].EFLDANLAGSLEVLFQGPHmGK.[D]	M20(Oxidation)	1	>Substrate(recombinant)His-TRX-3C-DPOD3(WT)	>Substrate(recombinant)His-TRX-3C-DPOD3(WT)	0	4	0.8026	0	1	1	598.051	2389.18	2389.19	-1.91	-0.00114	HCD (High Energy Collision Dissociation)	30	MS2	0	-45	12.913	64.9121	51973	SAMPLE1_02_10_2025.raw	F14	FALSE				0	0	0	3.9	1	4673001	65.19
		FALSE	High	Sequest HT (A2)	Selected	[K].EFLDANLAGSLEVLFQGPHmGK.[D]	M20(Oxidation)	1	>Substrate(recombinant)His-TRX-3C-DPOD3(WT)	>Substrate(recombinant)His-TRX-3C-DPOD3(WT)	0	4	0.7202	0	1	1	598.052	2389.18	2389.19	-0.48	-0.00028	HCD (High Energy Collision Dissociation)	30	MS2	1.15619	-45	40	63.2096	50240	SAMPLE1_02_10_2025.raw	F14	FALSE				0	0	0	3.86	1	1.24415e+06	62.82
		FALSE	High	Sequest HT (A2)	Selected	[K].EFLDANLAGSLEVLFQGPHmGK.[D]	M20(Oxidation)	1	>Substrate(recombinant)His-TRX-3C-DPOD3(WT)	>Substrate(recombinant)His-TRX-3C-DPOD3(WT)	0	3	0.8654	0	1	1	797.067	2389.19	2389.19	0.83	0.00066	HCD (High Energy Collision Dissociation)	30	MS2	2.41567	-45	2.058	62.5178	49527	SAMPLE1_02_10_2025.raw	F14	FALSE				0	0	0	3.79	1	51152776	62.81
		FALSE	High	Sequest HT (A2)	Selected	[K].EFLDANLAGSLEVLFQGPHmGK.[D]	M20(Oxidation)	1	>Substrate(recombinant)His-TRX-3C-DPOD3(WT)	>Substrate(recombinant)His-TRX-3C-DPOD3(WT)	0	3	0.59	0	1	1	797.067	2389.19	2389.19	-0.16	-0.00013	HCD (High Energy Collision Dissociation)	30	MS2	26.332	-45	40	65.498	52538	SAMPLE1_02_10_2025.raw	F14	FALSE				0	0	0	3.61	1	132212648	65.7
		FALSE	High	Sequest HT (A2)	Unambiguous	[K].EFLDANLAGSLEVLFQGPHmGK.[D]	M20(Oxidation)	1	>Substrate(recombinant)His-TRX-3C-DPOD3(WT)	>Substrate(recombinant)His-TRX-3C-DPOD3(WT)	0	3	0.6278	0	1	1	797.067	2389.19	2389.19	-0.16	-0.00013	HCD (High Energy Collision Dissociation)	30	MS2	66.4031	-45	40	65.1261	52182	SAMPLE1_02_10_2025.raw	F14	FALSE				0	0	0	3.6	1	140906256	65.18
		FALSE	High	Sequest HT (A2)	Selected	[K].EFLDANLAGSLEVLFQGPHmGK.[D]	M20(Oxidation)	1	>Substrate(recombinant)His-TRX-3C-DPOD3(WT)	>Substrate(recombinant)His-TRX-3C-DPOD3(WT)	0	3	0.8575	0	1	1	797.067	2389.19	2389.19	0.53	0.00042	HCD (High Energy Collision Dissociation)	30	MS2	0.322522	-45	0.983	61.994	48985	SAMPLE1_02_10_2025.raw	F14	FALSE				0	0	0	3.58	1	51152776	62.81
		FALSE	High	Sequest HT (A2)	Selected	[K].EFLDANLAGSLEVLFQGPHmGK.[D]	M20(Oxidation)	1	>Substrate(recombinant)His-TRX-3C-DPOD3(WT)	>Substrate(recombinant)His-TRX-3C-DPOD3(WT)	0	3	0.6648	0	1	1	797.067	2389.19	2389.19	-0.01	-1e-05	HCD (High Energy Collision Dissociation)	30	MS2	26.3656	-45	10.868	64.8092	51873	SAMPLE1_02_10_2025.raw	F14	FALSE				0	0	0	3.52	1	123774400	64.76
		FALSE	High	Sequest HT (A2)	Selected	[K].EFLDANLAGSLEVLFQGPHmGK.[D]	M20(Oxidation)	1	>Substrate(recombinant)His-TRX-3C-DPOD3(WT)	>Substrate(recombinant)His-TRX-3C-DPOD3(WT)	0	3	0.924	0	1	1	797.067	2389.19	2389.19	0.22	0.00017	HCD (High Energy Collision Dissociation)	30	MS2	1.66833	-45	40	66.1308	53123	SAMPLE1_02_10_2025.raw	F14	FALSE				0	0	0	3.42	1	132212648	65.7
		FALSE	High	Sequest HT (A2)	Selected	[K].EFLDANLAGSLEVLFQGPHmGK.[D]	M20(Oxidation)	1	>Substrate(recombinant)His-TRX-3C-DPOD3(WT)	>Substrate(recombinant)His-TRX-3C-DPOD3(WT)	0	4	0.6941	0	1	1	598.051	2389.18	2389.19	-1.91	-0.00114	HCD (High Energy Collision Dissociation)	30	MS2	0	-45	40	65.2902	52337	SAMPLE1_02_10_2025.raw	F14	FALSE				0	0	0	3.4	1	4673001	65.19
		FALSE	High	Sequest HT (A2)	Selected	[K].EFLDANLAGSLEVLFQGPHmGK.[D]	M20(Oxidation)	1	>Substrate(recombinant)His-TRX-3C-DPOD3(WT)	>Substrate(recombinant)His-TRX-3C-DPOD3(WT)	0	4	0.7478	0	1	1	598.052	2389.18	2389.19	-0.37	-0.00022	HCD (High Energy Collision Dissociation)	30	MS2	9.69968	-45	40	62.2021	49205	SAMPLE1_02_10_2025.raw	F14	FALSE				0	0	0	3.37	1	864329	62.08
		FALSE	High	Sequest HT (A2)	Selected	[K].EFLDANLAGSLEVLFQGPHmGK.[D]	M20(Oxidation)	1	>Substrate(recombinant)His-TRX-3C-DPOD3(WT)	>Substrate(recombinant)His-TRX-3C-DPOD3(WT)	0	4	0.7681	0	1	1	598.052	2389.19	2389.19	-0.07	-4e-05	HCD (High Energy Collision Dissociation)	30	MS2	8.89247	-45	40	61.2034	48175	SAMPLE1_02_10_2025.raw	F14	FALSE				0	0	0	3.32	1	1.78772e+06	61.3
		FALSE	High	Sequest HT (A2)	Unambiguous	[K].EFLDANLAGSLEVLFQGPHmGK.[D]	M20(Oxidation)	1	>Substrate(recombinant)His-TRX-3C-DPOD3(WT)	>Substrate(recombinant)His-TRX-3C-DPOD3(WT)	0	2	0.8655	0	1	1	1195.1	2389.19	2389.19	2.14	0.00256	HCD (High Energy Collision Dissociation)	30	MS2	0	-45	40	64.0177	51064	SAMPLE1_02_10_2025.raw	F14	FALSE				0	0	0	2.9	1	378463	64.74
		FALSE	High	Sequest HT (A2)	Selected	[K].EFLDANLAGSLEVLFQGPHmGK.[D]	M20(Oxidation)	1	>Substrate(recombinant)His-TRX-3C-DPOD3(WT)	>Substrate(recombinant)His-TRX-3C-DPOD3(WT)	0	3	0.4947	0	1	1	797.066	2389.18	2389.19	-0.62	-0.0005	HCD (High Energy Collision Dissociation)	30	MS2	67.2664	-45	40	65.731	52766	SAMPLE1_02_10_2025.raw	F14	FALSE				0	0	0	2.85	1	132212648	65.7
		FALSE	High	Sequest HT (A2)	Selected	[K].EFLDANLAGSLEVLFQGPHmGK.[D]	M20(Oxidation)	1	>Substrate(recombinant)His-TRX-3C-DPOD3(WT)	>Substrate(recombinant)His-TRX-3C-DPOD3(WT)	0	3	0.723	0	1	1	797.067	2389.19	2389.19	0.07	5e-05	HCD (High Energy Collision Dissociation)	30	MS2	37.9438	-45	9.319	62.1115	49111	SAMPLE1_02_10_2025.raw	F14	FALSE				0	0	0	2.78	1	51152776	62.81
	FALSE	High	[K].MIAPILDEIADEYQGK.[L]	1xOxidation [M1]	1	1	31	>Substrate(recombinant)His-TRX-3C-DPOD3(WT)	>Substrate(recombinant)His-TRX-3C-DPOD3(WT) [49-64]		0	1821.89	FALSE	100			High	n/a	High	4.28			53.19
		Checked	Confidence	Identifying Node	PSM Ambiguity	Annotated Sequence	Modifications	# Proteins	Master Protein Accessions	Protein Accessions	# Missed Cleavages	Charge	DeltaScore	DeltaCn	Rank	Search Engine Rank	m/z [Da]	MH+ [Da]	Theo. MH+ [Da]	DeltaM [ppm]	Deltam/z [Da]	Activation Type	NCE [%]	MS Order	Isolation Interference [%]	Comp. Voltage [V]	Ion Inject Time [ms]	RT [min]	First Scan	Spectrum File	File ID	Contaminant	Quan Info	Amanda Score	CharmeRT Combined Score	Search Space	MS Amanda Rank	Search Depth	XCorr	# Protein Groups	Precursor Abundance	Apex RT [min]	ptmRS: Best Site Probabilities
		FALSE	High	Sequest HT (A2)	Unambiguous	[K].mIAPILDEIADEYQGK.[L]	M1(Oxidation)	1	>Substrate(recombinant)His-TRX-3C-DPOD3(WT)	>Substrate(recombinant)His-TRX-3C-DPOD3(WT)	0	2	0.8972	0	1	1	911.451	1821.89	1821.89	0.14	0.00013	HCD (High Energy Collision Dissociation)	30	MS2	0	-45	7.227	54.1358	42282	SAMPLE1_02_10_2025.raw	F14	FALSE				0	0	0	4.28	1	26281070	53.18
		FALSE	High	Sequest HT (A2)	Unambiguous	[K].mIAPILDEIADEYQGK.[L]	M1(Oxidation)	1	>Substrate(recombinant)His-TRX-3C-DPOD3(WT)	>Substrate(recombinant)His-TRX-3C-DPOD3(WT)	0	2	0.8747	0	1	1	911.451	1821.89	1821.89	0.27	0.00025	HCD (High Energy Collision Dissociation)	30	MS2	3.94573	-45	10.902	56.2543	44433	SAMPLE1_02_10_2025.raw	F14	FALSE				0	0	0	4.07	1	4985041	56.22
		FALSE	High	Sequest HT (A2)	Unambiguous	[K].mIAPILDEIADEYQGK.[L]	M1(Oxidation)	1	>Substrate(recombinant)His-TRX-3C-DPOD3(WT)	>Substrate(recombinant)His-TRX-3C-DPOD3(WT)	0	2	0.8639	0	1	1	911.451	1821.89	1821.89	0.54	0.00049	HCD (High Energy Collision Dissociation)	30	MS2	0	-45	12.492	55.2074	43369	SAMPLE1_02_10_2025.raw	F14	FALSE				0	0	0	4.04	1	26281070	53.18
		FALSE	High	Sequest HT (A2)	Unambiguous	[K].mIAPILDEIADEYQGK.[L]	M1(Oxidation)	1	>Substrate(recombinant)His-TRX-3C-DPOD3(WT)	>Substrate(recombinant)His-TRX-3C-DPOD3(WT)	0	2	0.8803	0	1	1	911.45	1821.89	1821.89	-0.8	-0.00073	HCD (High Energy Collision Dissociation)	30	MS2	0	-45	2.956	53.0916	41228	SAMPLE1_02_10_2025.raw	F14	FALSE				0	0	0	4.01	1	26281070	53.18
		FALSE	High	Sequest HT (A2)	Unambiguous	[K].mIAPILDEIADEYQGK.[L]	M1(Oxidation)	1	>Substrate(recombinant)His-TRX-3C-DPOD3(WT)	>Substrate(recombinant)His-TRX-3C-DPOD3(WT)	0	2	0.89	0	1	1	911.451	1821.9	1821.89	0.81	0.00074	HCD (High Energy Collision Dissociation)	30	MS2	11.1365	-45	17.158	55.7292	43901	SAMPLE1_02_10_2025.raw	F14	FALSE				0	0	0	3.91	1	4985041	56.22
		FALSE	High	Sequest HT (A2)	Unambiguous	[K].mIAPILDEIADEYQGK.[L]	M1(Oxidation)	1	>Substrate(recombinant)His-TRX-3C-DPOD3(WT)	>Substrate(recombinant)His-TRX-3C-DPOD3(WT)	0	2	0.8811	0	1	1	911.451	1821.89	1821.89	-0.06	-6e-05	HCD (High Energy Collision Dissociation)	30	MS2	13.3069	-45	25.743	56.7707	44935	SAMPLE1_02_10_2025.raw	F14	FALSE				0	0	0	3.87	1	4985041	56.22
		FALSE	High	Sequest HT (A2)	Unambiguous	[K].mIAPILDEIADEYQGK.[L]	M1(Oxidation)	1	>Substrate(recombinant)His-TRX-3C-DPOD3(WT)	>Substrate(recombinant)His-TRX-3C-DPOD3(WT)	0	2	0.8964	0	1	1	911.451	1821.89	1821.89	-0.06	-6e-05	HCD (High Energy Collision Dissociation)	30	MS2	4.62069	-45	21.579	52.7139	40861	SAMPLE1_02_10_2025.raw	F14	FALSE				0	0	0	3.86	1	26281070	53.18
		FALSE	High	Sequest HT (A2)	Selected	[K].mIAPILDEIADEYQGK.[L]	M1(Oxidation)	1	>Substrate(recombinant)His-TRX-3C-DPOD3(WT)	>Substrate(recombinant)His-TRX-3C-DPOD3(WT)	0	3	0.9249	0	1	1	607.969	1821.89	1821.89	-0.17	-0.0001	HCD (High Energy Collision Dissociation)	30	MS2	0.199154	-45	2.392	54.6703	42825	SAMPLE1_02_10_2025.raw	F14	FALSE				0	0	0	3.73	1	91887936	53.19
		FALSE	High	Sequest HT (A2)	Selected	[K].mIAPILDEIADEYQGK.[L]	M1(Oxidation)	1	>Substrate(recombinant)His-TRX-3C-DPOD3(WT)	>Substrate(recombinant)His-TRX-3C-DPOD3(WT)	0	3	0.922	0	1	1	607.969	1821.89	1821.89	-0.07	-4e-05	HCD (High Energy Collision Dissociation)	30	MS2	0.166386	-45	3.445	55.2068	43368	SAMPLE1_02_10_2025.raw	F14	FALSE				0	0	0	3.72	1	91887936	53.19
		FALSE	High	Sequest HT (A2)	Unambiguous	[K].mIAPILDEIADEYQGK.[L]	M1(Oxidation)	1	>Substrate(recombinant)His-TRX-3C-DPOD3(WT)	>Substrate(recombinant)His-TRX-3C-DPOD3(WT)	0	2	0.9057	0	1	1	911.451	1821.89	1821.89	0.01	1e-05	HCD (High Energy Collision Dissociation)	30	MS2	0	-45	9.518	54.671	42826	SAMPLE1_02_10_2025.raw	F14	FALSE				0	0	0	3.71	1	26281070	53.18
		FALSE	High	Sequest HT (A2)	Unambiguous	[K].mIAPILDEIADEYQGK.[L]	M1(Oxidation)	1	>Substrate(recombinant)His-TRX-3C-DPOD3(WT)	>Substrate(recombinant)His-TRX-3C-DPOD3(WT)	0	2	0.9074	0	1	1	911.45	1821.89	1821.89	-0.8	-0.00073	HCD (High Energy Collision Dissociation)	30	MS2	8.76092	-45	40	57.2766	45348	SAMPLE1_02_10_2025.raw	F14	FALSE				0	0	0	3.67	1	4985041	56.22
		FALSE	High	Sequest HT (A2)	Unambiguous	[K].mIAPILDEIADEYQGK.[L]	M1(Oxidation)	1	>Substrate(recombinant)His-TRX-3C-DPOD3(WT)	>Substrate(recombinant)His-TRX-3C-DPOD3(WT)	0	3	0.9176	0	1	1	607.97	1821.89	1821.89	0.33	0.0002	HCD (High Energy Collision Dissociation)	30	MS2	0.166085	-45	1.768	54.1352	42281	SAMPLE1_02_10_2025.raw	F14	FALSE				0	0	0	3.64	1	91887936	53.19
		FALSE	High	Sequest HT (A2)	Selected	[K].mIAPILDEIADEYQGK.[L]	M1(Oxidation)	1	>Substrate(recombinant)His-TRX-3C-DPOD3(WT)	>Substrate(recombinant)His-TRX-3C-DPOD3(WT)	0	3	0.8936	0	1	1	607.97	1821.89	1821.89	0.03	2e-05	HCD (High Energy Collision Dissociation)	30	MS2	8.19819	-45	4.36	55.7286	43900	SAMPLE1_02_10_2025.raw	F14	FALSE				0	0	0	3.57	1	91887936	53.19
		FALSE	High	Sequest HT (A2)	Selected	[K].mIAPILDEIADEYQGK.[L]	M1(Oxidation)	1	>Substrate(recombinant)His-TRX-3C-DPOD3(WT)	>Substrate(recombinant)His-TRX-3C-DPOD3(WT)	0	3	0.9048	0	1	1	607.969	1821.89	1821.89	-0.07	-4e-05	HCD (High Energy Collision Dissociation)	30	MS2	11.8337	-45	40	57.7904	45689	SAMPLE1_02_10_2025.raw	F14	FALSE				0	0	0	3.57	1	1527279	57.69
		FALSE	High	Sequest HT (A2)	Unambiguous	[K].mIAPILDEIADEYQGK.[L]	M1(Oxidation)	1	>Substrate(recombinant)His-TRX-3C-DPOD3(WT)	>Substrate(recombinant)His-TRX-3C-DPOD3(WT)	0	3	0.9062	0	1	1	607.97	1821.89	1821.89	0.13	8e-05	HCD (High Energy Collision Dissociation)	30	MS2	3.01543	-45	6.695	56.7701	44934	SAMPLE1_02_10_2025.raw	F14	FALSE				0	0	0	3.52	1	17943764	56.23
		FALSE	High	Sequest HT (A2)	Unambiguous	[K].mIAPILDEIADEYQGK.[L]	M1(Oxidation)	1	>Substrate(recombinant)His-TRX-3C-DPOD3(WT)	>Substrate(recombinant)His-TRX-3C-DPOD3(WT)	0	3	0.9057	0	1	1	607.969	1821.89	1821.89	-0.37	-0.00022	HCD (High Energy Collision Dissociation)	30	MS2	2.58652	-45	7.223	52.6086	40751	SAMPLE1_02_10_2025.raw	F14	FALSE				0	0	0	3.5	1	91887936	53.19
		FALSE	High	Sequest HT (A2)	Unambiguous	[K].mIAPILDEIADEYQGK.[L]	M1(Oxidation)	1	>Substrate(recombinant)His-TRX-3C-DPOD3(WT)	>Substrate(recombinant)His-TRX-3C-DPOD3(WT)	0	2	0.9112	0	1	1	911.45	1821.89	1821.89	-0.19	-0.00018	HCD (High Energy Collision Dissociation)	30	MS2	64.2145	-45	40	56.8689	45031	SAMPLE1_02_10_2025.raw	F14	FALSE				0	0	0	3.49	1	4985041	56.22
		FALSE	High	Sequest HT (A2)	Unambiguous	[K].mIAPILDEIADEYQGK.[L]	M1(Oxidation)	1	>Substrate(recombinant)His-TRX-3C-DPOD3(WT)	>Substrate(recombinant)His-TRX-3C-DPOD3(WT)	0	3	0.9137	0	1	1	607.969	1821.89	1821.89	-0.27	-0.00016	HCD (High Energy Collision Dissociation)	30	MS2	1.36211	-45	1.595	53.6299	41764	SAMPLE1_02_10_2025.raw	F14	FALSE				0	0	0	3.36	1	91887936	53.19
		FALSE	High	Sequest HT (A2)	Unambiguous	[K].mIAPILDEIADEYQGK.[L]	M1(Oxidation)	1	>Substrate(recombinant)His-TRX-3C-DPOD3(WT)	>Substrate(recombinant)His-TRX-3C-DPOD3(WT)	0	3	0.9217	0	1	1	607.97	1821.89	1821.89	0.33	0.0002	HCD (High Energy Collision Dissociation)	30	MS2	1.96437	-45	2.728	56.2537	44432	SAMPLE1_02_10_2025.raw	F14	FALSE				0	0	0	3.32	1	17943764	56.23
		FALSE	High	Sequest HT (A2)	Unambiguous	[K].mIAPILDEIADEYQGK.[L]	M1(Oxidation)	1	>Substrate(recombinant)His-TRX-3C-DPOD3(WT)	>Substrate(recombinant)His-TRX-3C-DPOD3(WT)	0	3	0.9367	0	1	1	607.97	1821.89	1821.89	0.43	0.00026	HCD (High Energy Collision Dissociation)	30	MS2	0	-45	0.495	53.1235	41260	SAMPLE1_02_10_2025.raw	F14	FALSE				0	0	0	3.32	1	91887936	53.19
		FALSE	High	Sequest HT (A2)	Unambiguous	[K].mIAPILDEIADEYQGK.[L]	M1(Oxidation)	1	>Substrate(recombinant)His-TRX-3C-DPOD3(WT)	>Substrate(recombinant)His-TRX-3C-DPOD3(WT)	0	2	0.8973	0	1	1	911.449	1821.89	1821.89	-1.47	-0.00134	HCD (High Energy Collision Dissociation)	30	MS2	0	-45	40	52.5673	40709	SAMPLE1_02_10_2025.raw	F14	FALSE				0	0	0	3.31	1	26281070	53.18
		FALSE	High	Sequest HT (A2)	Unambiguous	[K].mIAPILDEIADEYQGK.[L]	M1(Oxidation)	1	>Substrate(recombinant)His-TRX-3C-DPOD3(WT)	>Substrate(recombinant)His-TRX-3C-DPOD3(WT)	0	3	0.8892	0	1	1	607.97	1821.89	1821.89	0.13	8e-05	HCD (High Energy Collision Dissociation)	30	MS2	6.44672	-45	20.923	57.2758	45347	SAMPLE1_02_10_2025.raw	F14	FALSE				0	0	0	3.25	1	17943764	56.23
		FALSE	High	Sequest HT (A2)	Unambiguous	[K].mIAPILDEIADEYQGK.[L]	M1(Oxidation)	1	>Substrate(recombinant)His-TRX-3C-DPOD3(WT)	>Substrate(recombinant)His-TRX-3C-DPOD3(WT)	0	3	0.9054	0	1	1	607.97	1821.89	1821.89	0.03	2e-05	HCD (High Energy Collision Dissociation)	30	MS2	9.85836	-45	40	58.2991	46011	SAMPLE1_02_10_2025.raw	F14	FALSE				0	0	0	3.17	1
		FALSE	High	Sequest HT (A2)	Unambiguous	[K].mIAPILDEIADEYQGK.[L]	M1(Oxidation)	1	>Substrate(recombinant)His-TRX-3C-DPOD3(WT)	>Substrate(recombinant)His-TRX-3C-DPOD3(WT)	0	3	0.9236	0	1	1	607.974	1821.91	1821.89	7.27	0.00441	HCD (High Energy Collision Dissociation)	30	MS2	84.8941	-45	40	62.2867	49290	SAMPLE1_02_10_2025.raw	F14	FALSE				0	0	0	3.14	1
		FALSE	High	Sequest HT (A2)	Unambiguous	[K].mIAPILDEIADEYQGK.[L]	M1(Oxidation)	1	>Substrate(recombinant)His-TRX-3C-DPOD3(WT)	>Substrate(recombinant)His-TRX-3C-DPOD3(WT)	0	3	0.796	0	1	1	607.969	1821.89	1821.89	-1.58	-0.00096	HCD (High Energy Collision Dissociation)	30	MS2	60.9445	-45	40	61.0653	48033	SAMPLE1_02_10_2025.raw	F14	FALSE				0	0	0	2.99	1
		FALSE	High	Sequest HT (A2)	Unambiguous	[K].mIAPILDEIADEYQGK.[L]	M1(Oxidation)	1	>Substrate(recombinant)His-TRX-3C-DPOD3(WT)	>Substrate(recombinant)His-TRX-3C-DPOD3(WT)	0	3	0.8942	0	1	1	607.97	1821.9	1821.89	1.24	0.00075	HCD (High Energy Collision Dissociation)	30	MS2	15.2412	-45	40	58.8041	46313	SAMPLE1_02_10_2025.raw	F14	FALSE				0	0	0	2.93	1
		FALSE	High	Sequest HT (A2)	Unambiguous	[K].mIAPILDEIADEYQGK.[L]	M1(Oxidation)	1	>Substrate(recombinant)His-TRX-3C-DPOD3(WT)	>Substrate(recombinant)His-TRX-3C-DPOD3(WT)	0	3	0.8857	0	1	1	607.969	1821.89	1821.89	-0.27	-0.00016	HCD (High Energy Collision Dissociation)	30	MS2	81.9995	-45	40	61.6954	48683	SAMPLE1_02_10_2025.raw	F14	FALSE				0	0	0	2.8	1
		FALSE	High	Sequest HT (A2)	Selected	[K].mIAPILDEIADEYQGK.[L]	M1(Oxidation)	1	>Substrate(recombinant)His-TRX-3C-DPOD3(WT)	>Substrate(recombinant)His-TRX-3C-DPOD3(WT)	0	3	0.752	0	1	1	607.969	1821.89	1821.89	-0.67	-0.00041	HCD (High Energy Collision Dissociation)	30	MS2	46.1911	-45	40	49.2038	38265	SAMPLE1_02_10_2025.raw	F14	FALSE				0	0	0	2.54	1	830219	48.85
		FALSE	High	Sequest HT (A2)	Unambiguous	[K].mIAPILDEIADEYQGK.[L]	M1(Oxidation)	1	>Substrate(recombinant)His-TRX-3C-DPOD3(WT)	>Substrate(recombinant)His-TRX-3C-DPOD3(WT)	0	3	0.8937	0	1	1	607.969	1821.89	1821.89	-1.27	-0.00077	HCD (High Energy Collision Dissociation)	30	MS2	24.3345	-45	40	59.316	46643	SAMPLE1_02_10_2025.raw	F14	FALSE				0	0	0	2.54	1
		FALSE	High	Sequest HT (A2)	Unambiguous	[K].mIAPILDEIADEYQGK.[L]	M1(Oxidation)	1	>Substrate(recombinant)His-TRX-3C-DPOD3(WT)	>Substrate(recombinant)His-TRX-3C-DPOD3(WT)	0	2	0.9487	0	1	1	911.452	1821.9	1821.89	2.08	0.0019	HCD (High Energy Collision Dissociation)	30	MS2	55.827	-45	40	48.907	37970	SAMPLE1_02_10_2025.raw	F14	FALSE				0	0	0	2.34	1
		FALSE	High	Sequest HT (A2)	Unambiguous	[K].mIAPILDEIADEYQGK.[L]	M1(Oxidation)	1	>Substrate(recombinant)His-TRX-3C-DPOD3(WT)	>Substrate(recombinant)His-TRX-3C-DPOD3(WT)	0	2	0.8031	0	1	1	911.45	1821.89	1821.89	-0.8	-0.00073	HCD (High Energy Collision Dissociation)	30	MS2	74.5434	-45	40	58.2815	45998	SAMPLE1_02_10_2025.raw	F14	FALSE				0	0	0	1.93	1
	FALSE	High	[K].MIAPILDEIADEYQGKLTVAK.[L]	1xOxidation [M1]	1	1	1	>Substrate(recombinant)His-TRX-3C-DPOD3(WT)	>Substrate(recombinant)His-TRX-3C-DPOD3(WT) [49-69]		1	2334.23	FALSE			No Quan Values	High	n/a	High	2.9
		Checked	Confidence	Identifying Node	PSM Ambiguity	Annotated Sequence	Modifications	# Proteins	Master Protein Accessions	Protein Accessions	# Missed Cleavages	Charge	DeltaScore	DeltaCn	Rank	Search Engine Rank	m/z [Da]	MH+ [Da]	Theo. MH+ [Da]	DeltaM [ppm]	Deltam/z [Da]	Activation Type	NCE [%]	MS Order	Isolation Interference [%]	Comp. Voltage [V]	Ion Inject Time [ms]	RT [min]	First Scan	Spectrum File	File ID	Contaminant	Quan Info	Amanda Score	CharmeRT Combined Score	Search Space	MS Amanda Rank	Search Depth	XCorr	# Protein Groups	Precursor Abundance	Apex RT [min]	ptmRS: Best Site Probabilities
		FALSE	High	Sequest HT (A2)	Unambiguous	[K].mIAPILDEIADEYQGKLTVAK.[L]	M1(Oxidation)	1	>Substrate(recombinant)His-TRX-3C-DPOD3(WT)	>Substrate(recombinant)His-TRX-3C-DPOD3(WT)	1	3	0.8414	0	1	1	778.746	2334.22	2334.23	-0.78	-0.00061	HCD (High Energy Collision Dissociation)	30	MS2	79.2908	-45	40	51.8655	39981	SAMPLE1_02_10_2025.raw	F14	FALSE				0	0	0	2.9	1
	FALSE	High	[-].MGSHHHHHHGSMSDK.[I]	1xOxidation [M12]; 1xMet-loss [N-Term]	1	1	3	>Substrate(recombinant)His-TRX-3C-DPOD3(WT)	>Substrate(recombinant)His-TRX-3C-DPOD3(WT) [1-15]	>Substrate(recombinant)His-TRX-3C-DPOD3(WT) 1xMet-loss [N-Term]	0	1606.67	FALSE	100			High	n/a	High	5.52			12.5
		Checked	Confidence	Identifying Node	PSM Ambiguity	Annotated Sequence	Modifications	# Proteins	Master Protein Accessions	Protein Accessions	# Missed Cleavages	Charge	DeltaScore	DeltaCn	Rank	Search Engine Rank	m/z [Da]	MH+ [Da]	Theo. MH+ [Da]	DeltaM [ppm]	Deltam/z [Da]	Activation Type	NCE [%]	MS Order	Isolation Interference [%]	Comp. Voltage [V]	Ion Inject Time [ms]	RT [min]	First Scan	Spectrum File	File ID	Contaminant	Quan Info	Amanda Score	CharmeRT Combined Score	Search Space	MS Amanda Rank	Search Depth	XCorr	# Protein Groups	Precursor Abundance	Apex RT [min]	ptmRS: Best Site Probabilities
		FALSE	High	Sequest HT (A2)	Unambiguous	[-].mGSHHHHHHGSmSDK.[I]	N-Term(Prot)(Met-loss); M12(Oxidation)	1	>Substrate(recombinant)His-TRX-3C-DPOD3(WT)	>Substrate(recombinant)His-TRX-3C-DPOD3(WT)	0	4	0.8623	0	1	1	402.423	1606.67	1606.67	0.33	0.00013	HCD (High Energy Collision Dissociation)	30	MS2	5.3666	-45	15.199	12.4033	3690	SAMPLE1_02_10_2025.raw	F14	FALSE				0	0	0	5.52	1	1.04785e+06	12.5
		FALSE	High	Sequest HT (A2)	Unambiguous	[-].mGSHHHHHHGSmSDK.[I]	N-Term(Prot)(Met-loss); M12(Oxidation)	1	>Substrate(recombinant)His-TRX-3C-DPOD3(WT)	>Substrate(recombinant)His-TRX-3C-DPOD3(WT)	0	4	0.8674	0	1	1	402.424	1606.67	1606.67	4.43	0.00178	HCD (High Energy Collision Dissociation)	30	MS2	1.72538	-45	0.456	9.5236	1935	SAMPLE1_02_10_2025.raw	F14	FALSE				0	0	0	5.43	1
		FALSE	High	Sequest HT (A2)	Unambiguous	[-].mGSHHHHHHGSmSDK.[I]	N-Term(Prot)(Met-loss); M12(Oxidation)	1	>Substrate(recombinant)His-TRX-3C-DPOD3(WT)	>Substrate(recombinant)His-TRX-3C-DPOD3(WT)	0	2	0.8876	0	1	1	803.84	1606.67	1606.67	2.7	0.00217	HCD (High Energy Collision Dissociation)	30	MS2	0.271843	-45	4.678	9.5242	1936	SAMPLE1_02_10_2025.raw	F14	FALSE				0	0	0	3.47	1
	FALSE	High	[-].MGSHHHHHHGSMSDK.[I]	1xMet-loss+Acetyl [N-Term]	1	1	1	>Substrate(recombinant)His-TRX-3C-DPOD3(WT)	>Substrate(recombinant)His-TRX-3C-DPOD3(WT) [1-15]	>Substrate(recombinant)His-TRX-3C-DPOD3(WT) 1xMet-loss+Acetyl [N-Term]	0	1632.68	FALSE			No Quan Values	High	n/a	High	3.02			9.92
		Checked	Confidence	Identifying Node	PSM Ambiguity	Annotated Sequence	Modifications	# Proteins	Master Protein Accessions	Protein Accessions	# Missed Cleavages	Charge	DeltaScore	DeltaCn	Rank	Search Engine Rank	m/z [Da]	MH+ [Da]	Theo. MH+ [Da]	DeltaM [ppm]	Deltam/z [Da]	Activation Type	NCE [%]	MS Order	Isolation Interference [%]	Comp. Voltage [V]	Ion Inject Time [ms]	RT [min]	First Scan	Spectrum File	File ID	Contaminant	Quan Info	Amanda Score	CharmeRT Combined Score	Search Space	MS Amanda Rank	Search Depth	XCorr	# Protein Groups	Precursor Abundance	Apex RT [min]	ptmRS: Best Site Probabilities
		FALSE	High	Sequest HT (A2)	Rejected	[-].mGSHHHHHHGSMSDK.[I]	N-Term(Prot)(Met-loss+Acetyl)	1	>Substrate(recombinant)His-TRX-3C-DPOD3(WT)	>Substrate(recombinant)His-TRX-3C-DPOD3(WT)	0	4	0.9934	0	1	1	408.927	1632.68	1632.68	0.84	0.00034	HCD (High Energy Collision Dissociation)	30	MS2	4.89844	-45	40	10.0991	2401	SAMPLE1_02_10_2025.raw	F14	FALSE				0	0	0	3.02	1	7979361	9.92
	FALSE	High	[K].DKNNDDLEDLLETTAEDSLMD.[-]		1	1	9	>Substrate(recombinant)His-TRX-3C-DPOD3(WT)	>Substrate(recombinant)His-TRX-3C-DPOD3(WT) [135-155]		1	2396.03	FALSE	100			High	n/a	High	4.58			63.61
		Checked	Confidence	Identifying Node	PSM Ambiguity	Annotated Sequence	Modifications	# Proteins	Master Protein Accessions	Protein Accessions	# Missed Cleavages	Charge	DeltaScore	DeltaCn	Rank	Search Engine Rank	m/z [Da]	MH+ [Da]	Theo. MH+ [Da]	DeltaM [ppm]	Deltam/z [Da]	Activation Type	NCE [%]	MS Order	Isolation Interference [%]	Comp. Voltage [V]	Ion Inject Time [ms]	RT [min]	First Scan	Spectrum File	File ID	Contaminant	Quan Info	Amanda Score	CharmeRT Combined Score	Search Space	MS Amanda Rank	Search Depth	XCorr	# Protein Groups	Precursor Abundance	Apex RT [min]	ptmRS: Best Site Probabilities
		FALSE	High	Sequest HT (A2)	Unambiguous	[K].DKNNDDLEDLLETTAEDSLMD.[-]		1	>Substrate(recombinant)His-TRX-3C-DPOD3(WT)	>Substrate(recombinant)His-TRX-3C-DPOD3(WT)	1	2	0.893	0	1	1	1198.52	2396.03	2396.03	1.35	0.00162	HCD (High Energy Collision Dissociation)	30	MS2	8.44277	-45	40	63.5143	50547	SAMPLE1_02_10_2025.raw	F14	FALSE				0	0	0	4.58	1	2.87224e+06	63.62
		FALSE	High	Sequest HT (A2)	Selected	[K].DKNNDDLEDLLETTAEDSLMD.[-]		1	>Substrate(recombinant)His-TRX-3C-DPOD3(WT)	>Substrate(recombinant)His-TRX-3C-DPOD3(WT)	1	2	0.9284	0	1	1	1198.52	2396.03	2396.03	-0.07	-9e-05	HCD (High Energy Collision Dissociation)	30	MS2	11.3655	-65	40	65.8855	52908	SAMPLE1_02_10_2025.raw	F14	FALSE				0	0	0	4.33	1	1.15763e+06	65.9
		FALSE	High	Sequest HT (A2)	Unambiguous	[K].DKNNDDLEDLLETTAEDSLMD.[-]		1	>Substrate(recombinant)His-TRX-3C-DPOD3(WT)	>Substrate(recombinant)His-TRX-3C-DPOD3(WT)	1	3	0.8238	0	1	1	799.347	2396.03	2396.03	-0.67	-0.00053	HCD (High Energy Collision Dissociation)	30	MS2	65.1208	-45	37.602	64.9129	51974	SAMPLE1_02_10_2025.raw	F14	FALSE				0	0	0	3.86	1	4540453	64.56
		FALSE	High	Sequest HT (A2)	Unambiguous	[K].DKNNDDLEDLLETTAEDSLMD.[-]		1	>Substrate(recombinant)His-TRX-3C-DPOD3(WT)	>Substrate(recombinant)His-TRX-3C-DPOD3(WT)	1	3	0.8228	0	1	1	799.348	2396.03	2396.03	-0.06	-4e-05	HCD (High Energy Collision Dissociation)	30	MS2	39.3959	-45	31.245	64.3824	51435	SAMPLE1_02_10_2025.raw	F14	FALSE				0	0	0	3.78	1	4540453	64.56
		FALSE	High	Sequest HT (A2)	Unambiguous	[K].DKNNDDLEDLLETTAEDSLMD.[-]		1	>Substrate(recombinant)His-TRX-3C-DPOD3(WT)	>Substrate(recombinant)His-TRX-3C-DPOD3(WT)	1	3	0.9139	0	1	1	799.347	2396.03	2396.03	-0.59	-0.00047	HCD (High Energy Collision Dissociation)	30	MS2	2.80639	-45	1.867	63.5627	50597	SAMPLE1_02_10_2025.raw	F14	FALSE				0	0	0	3.6	1	28740416	63.61
		FALSE	High	Sequest HT (A2)	Unambiguous	[K].DKNNDDLEDLLETTAEDSLMD.[-]		1	>Substrate(recombinant)His-TRX-3C-DPOD3(WT)	>Substrate(recombinant)His-TRX-3C-DPOD3(WT)	1	2	0.964	0	1	1	1198.52	2396.02	2396.03	-2.01	-0.00241	HCD (High Energy Collision Dissociation)	30	MS2	0	-45	40	64.5761	51637	SAMPLE1_02_10_2025.raw	F14	FALSE				0	0	0	2.78	1	2.87224e+06	63.62
		FALSE	High	Sequest HT (A2)	Unambiguous	[K].DKNNDDLEDLLETTAEDSLMD.[-]		1	>Substrate(recombinant)His-TRX-3C-DPOD3(WT)	>Substrate(recombinant)His-TRX-3C-DPOD3(WT)	1	3	0.8379	0	1	1	799.347	2396.03	2396.03	-1.05	-0.00084	HCD (High Energy Collision Dissociation)	30	MS2	36.5498	-45	15.715	60.7525	47701	SAMPLE1_02_10_2025.raw	F14	FALSE				0	0	0	2.53	1	2.55717e+06	60.74
		FALSE	High	Sequest HT (A2)	Unambiguous	[K].DKNNDDLEDLLETTAEDSLMD.[-]		1	>Substrate(recombinant)His-TRX-3C-DPOD3(WT)	>Substrate(recombinant)His-TRX-3C-DPOD3(WT)	1	3	0.9247	0	1	1	799.348	2396.03	2396.03	-0.44	-0.00035	HCD (High Energy Collision Dissociation)	30	MS2	5.01371	-45	40	53.5152	41649	SAMPLE1_02_10_2025.raw	F14	FALSE				0	0	0	2.39	1
		FALSE	High	Sequest HT (A2)	Unambiguous	[K].DKNNDDLEDLLETTAEDSLMD.[-]		1	>Substrate(recombinant)His-TRX-3C-DPOD3(WT)	>Substrate(recombinant)His-TRX-3C-DPOD3(WT)	1	2	0.8829	0	1	1	1198.52	2396.02	2396.03	-2.52	-0.00302	HCD (High Energy Collision Dissociation)	30	MS2	0	-45	40	64.5675	51627	SAMPLE1_02_10_2025.raw	F14	FALSE				0	0	0	2.05	1	2.87224e+06	63.62
	FALSE	High	[K].EFLDANLAGSLEVLFQGPHMGK.[D]		1	1	38	>Substrate(recombinant)His-TRX-3C-DPOD3(WT)	>Substrate(recombinant)His-TRX-3C-DPOD3(WT) [113-134]		0	2373.19	FALSE	100			High	n/a	High	6.12			65.19
		Checked	Confidence	Identifying Node	PSM Ambiguity	Annotated Sequence	Modifications	# Proteins	Master Protein Accessions	Protein Accessions	# Missed Cleavages	Charge	DeltaScore	DeltaCn	Rank	Search Engine Rank	m/z [Da]	MH+ [Da]	Theo. MH+ [Da]	DeltaM [ppm]	Deltam/z [Da]	Activation Type	NCE [%]	MS Order	Isolation Interference [%]	Comp. Voltage [V]	Ion Inject Time [ms]	RT [min]	First Scan	Spectrum File	File ID	Contaminant	Quan Info	Amanda Score	CharmeRT Combined Score	Search Space	MS Amanda Rank	Search Depth	XCorr	# Protein Groups	Precursor Abundance	Apex RT [min]	ptmRS: Best Site Probabilities
		FALSE	High	Sequest HT (A2)	Unambiguous	[K].EFLDANLAGSLEVLFQGPHMGK.[D]		1	>Substrate(recombinant)His-TRX-3C-DPOD3(WT)	>Substrate(recombinant)His-TRX-3C-DPOD3(WT)	0	4	0.7892	0	1	1	594.052	2373.19	2373.19	-1.8	-0.00107	HCD (High Energy Collision Dissociation)	30	MS2	1.99355	-45	21.385	64.2812	51332	SAMPLE1_02_10_2025.raw	F14	FALSE				0	0	0	6.12	1	39423188	65.17
		FALSE	High	Sequest HT (A2)	Unambiguous	[K].EFLDANLAGSLEVLFQGPHMGK.[D]		1	>Substrate(recombinant)His-TRX-3C-DPOD3(WT)	>Substrate(recombinant)His-TRX-3C-DPOD3(WT)	0	4	0.7612	0	1	1	594.053	2373.19	2373.19	-0.77	-0.00046	HCD (High Energy Collision Dissociation)	30	MS2	29.4481	-45	40	63.207	50237	SAMPLE1_02_10_2025.raw	F14	FALSE				0	0	0	5.57	1	13438707	63.55
		FALSE	High	Sequest HT (A2)	Selected	[K].EFLDANLAGSLEVLFQGPHMGK.[D]		1	>Substrate(recombinant)His-TRX-3C-DPOD3(WT)	>Substrate(recombinant)His-TRX-3C-DPOD3(WT)	0	2	0.9687	0	1	1	1187.1	2373.19	2373.19	-2.15	-0.00255	HCD (High Energy Collision Dissociation)	30	MS2	0	-45	40	63.289	50320	SAMPLE1_02_10_2025.raw	F14	FALSE				0	0	0	5.43	1
		FALSE	High	Sequest HT (A2)	Selected	[K].EFLDANLAGSLEVLFQGPHMGK.[D]		1	>Substrate(recombinant)His-TRX-3C-DPOD3(WT)	>Substrate(recombinant)His-TRX-3C-DPOD3(WT)	0	3	0.8792	0	1	1	791.735	2373.19	2373.19	0.03	2e-05	HCD (High Energy Collision Dissociation)	30	MS2	3.88262	-45	15.759	61.1551	48125	SAMPLE1_02_10_2025.raw	F14	FALSE				0	0	0	5.3	1
		FALSE	High	Sequest HT (A2)	Selected	[K].EFLDANLAGSLEVLFQGPHMGK.[D]		1	>Substrate(recombinant)His-TRX-3C-DPOD3(WT)	>Substrate(recombinant)His-TRX-3C-DPOD3(WT)	0	4	0.798	0	1	1	594.052	2373.19	2373.19	-1.19	-0.0007	HCD (High Energy Collision Dissociation)	30	MS2	8.23028	-45	37.65	64.8142	51879	SAMPLE1_02_10_2025.raw	F14	FALSE				0	0	0	4.95	1	39423188	65.17
		FALSE	High	Sequest HT (A2)	Selected	[K].EFLDANLAGSLEVLFQGPHMGK.[D]		1	>Substrate(recombinant)His-TRX-3C-DPOD3(WT)	>Substrate(recombinant)His-TRX-3C-DPOD3(WT)	0	3	0.9048	0	1	1	791.735	2373.19	2373.19	0.18	0.00014	HCD (High Energy Collision Dissociation)	30	MS2	0.251703	-65	40	65.334	52377	SAMPLE1_02_10_2025.raw	F14	FALSE				0	0	0	4.83	1	1.45518e+06	65.36
		FALSE	High	Sequest HT (A2)	Unambiguous	[K].EFLDANLAGSLEVLFQGPHMGK.[D]		1	>Substrate(recombinant)His-TRX-3C-DPOD3(WT)	>Substrate(recombinant)His-TRX-3C-DPOD3(WT)	0	4	0.8316	0	1	1	594.052	2373.19	2373.19	-1.91	-0.00113	HCD (High Energy Collision Dissociation)	30	MS2	0.252836	-45	1.122	65.8216	52849	SAMPLE1_02_10_2025.raw	F14	FALSE				0	0	0	4.75	1	36770964	65.7
		FALSE	High	Sequest HT (A2)	Selected	[K].EFLDANLAGSLEVLFQGPHMGK.[D]		1	>Substrate(recombinant)His-TRX-3C-DPOD3(WT)	>Substrate(recombinant)His-TRX-3C-DPOD3(WT)	0	3	0.9015	0	1	1	791.736	2373.19	2373.19	1.11	0.00088	HCD (High Energy Collision Dissociation)	30	MS2	0.121927	-45	40	67.3943	54008	SAMPLE1_02_10_2025.raw	F14	FALSE				0	0	0	4.67	1	847115712	65.68
		FALSE	High	Sequest HT (A2)	Selected	[K].EFLDANLAGSLEVLFQGPHMGK.[D]		1	>Substrate(recombinant)His-TRX-3C-DPOD3(WT)	>Substrate(recombinant)His-TRX-3C-DPOD3(WT)	0	3	0.8728	0	1	1	791.736	2373.19	2373.19	1.11	0.00088	HCD (High Energy Collision Dissociation)	30	MS2	10.0096	-45	11.408	62.2314	49233	SAMPLE1_02_10_2025.raw	F14	FALSE				0	0	0	4.64	1	336413984	63.91
		FALSE	High	Sequest HT (A2)	Unambiguous	[K].EFLDANLAGSLEVLFQGPHMGK.[D]		1	>Substrate(recombinant)His-TRX-3C-DPOD3(WT)	>Substrate(recombinant)His-TRX-3C-DPOD3(WT)	0	4	0.8303	0	1	1	594.053	2373.19	2373.19	-0.47	-0.00028	HCD (High Energy Collision Dissociation)	30	MS2	72.7864	-45	40	47.5266	36839	SAMPLE1_02_10_2025.raw	F14	FALSE				0	0	0	4.36	1	908737	47.58
		FALSE	High	Sequest HT (A2)	Selected	[K].EFLDANLAGSLEVLFQGPHMGK.[D]		1	>Substrate(recombinant)His-TRX-3C-DPOD3(WT)	>Substrate(recombinant)His-TRX-3C-DPOD3(WT)	0	4	0.8357	0	1	1	594.053	2373.19	2373.19	-0.36	-0.00022	HCD (High Energy Collision Dissociation)	30	MS2	82.9318	-45	6.806	63.2422	50272	SAMPLE1_02_10_2025.raw	F14	FALSE				0	0	0	4.26	1	13438707	63.55
		FALSE	High	Sequest HT (A2)	Selected	[K].EFLDANLAGSLEVLFQGPHMGK.[D]		1	>Substrate(recombinant)His-TRX-3C-DPOD3(WT)	>Substrate(recombinant)His-TRX-3C-DPOD3(WT)	0	3	0.887	0	1	1	791.735	2373.19	2373.19	0.34	0.00027	HCD (High Energy Collision Dissociation)	30	MS2	0	-65	40	64.8198	51882	SAMPLE1_02_10_2025.raw	F14	FALSE				0	0	0	4.16	1	1.45518e+06	65.36
		FALSE	High	Sequest HT (A2)	Selected	[K].EFLDANLAGSLEVLFQGPHMGK.[D]		1	>Substrate(recombinant)His-TRX-3C-DPOD3(WT)	>Substrate(recombinant)His-TRX-3C-DPOD3(WT)	0	3	0.9111	0	1	1	791.735	2373.19	2373.19	-0.28	-0.00022	HCD (High Energy Collision Dissociation)	30	MS2	0	-65	40	64.3169	51369	SAMPLE1_02_10_2025.raw	F14	FALSE				0	0	0	4.16	1	572938	64.07
		FALSE	High	Sequest HT (A2)	Selected	[K].EFLDANLAGSLEVLFQGPHMGK.[D]		1	>Substrate(recombinant)His-TRX-3C-DPOD3(WT)	>Substrate(recombinant)His-TRX-3C-DPOD3(WT)	0	4	0.8337	0	1	1	594.052	2373.19	2373.19	-1.7	-0.00101	HCD (High Energy Collision Dissociation)	30	MS2	2.27011	-45	2.258	64.7984	51860	SAMPLE1_02_10_2025.raw	F14	FALSE				0	0	0	4.03	1	39423188	65.17
		FALSE	High	Sequest HT (A2)	Selected	[K].EFLDANLAGSLEVLFQGPHMGK.[D]		1	>Substrate(recombinant)His-TRX-3C-DPOD3(WT)	>Substrate(recombinant)His-TRX-3C-DPOD3(WT)	0	2	0.9154	0	1	1	1187.1	2373.19	2373.19	0.73	0.00086	HCD (High Energy Collision Dissociation)	30	MS2	0	-45	40	66.3643	53270	SAMPLE1_02_10_2025.raw	F14	FALSE				0	0	0	4.02	1	3.81788e+06	65.71
		FALSE	High	Sequest HT (A2)	Selected	[K].EFLDANLAGSLEVLFQGPHMGK.[D]		1	>Substrate(recombinant)His-TRX-3C-DPOD3(WT)	>Substrate(recombinant)His-TRX-3C-DPOD3(WT)	0	3	0.8943	0	1	1	791.737	2373.2	2373.19	1.88	0.00149	HCD (High Energy Collision Dissociation)	30	MS2	0	-45	13.504	66.8783	53663	SAMPLE1_02_10_2025.raw	F14	FALSE				0	0	0	3.88	1
		FALSE	High	Sequest HT (A2)	Selected	[K].EFLDANLAGSLEVLFQGPHMGK.[D]		1	>Substrate(recombinant)His-TRX-3C-DPOD3(WT)	>Substrate(recombinant)His-TRX-3C-DPOD3(WT)	0	3	0.8527	0	1	1	791.735	2373.19	2373.19	-0.51	-0.0004	HCD (High Energy Collision Dissociation)	30	MS2	0.190246	-45	0.221	63.285	50315	SAMPLE1_02_10_2025.raw	F14	FALSE				0	0	0	3.87	1	336413984	63.91
		FALSE	High	Sequest HT (A2)	Selected	[K].EFLDANLAGSLEVLFQGPHMGK.[D]		1	>Substrate(recombinant)His-TRX-3C-DPOD3(WT)	>Substrate(recombinant)His-TRX-3C-DPOD3(WT)	0	3	0.8468	0	1	1	791.735	2373.19	2373.19	-0.05	-4e-05	HCD (High Energy Collision Dissociation)	30	MS2	5.15451	-45	7.151	62.7599	49778	SAMPLE1_02_10_2025.raw	F14	FALSE				0	0	0	3.72	1	336413984	63.91
		FALSE	High	Sequest HT (A2)	Selected	[K].EFLDANLAGSLEVLFQGPHMGK.[D]		1	>Substrate(recombinant)His-TRX-3C-DPOD3(WT)	>Substrate(recombinant)His-TRX-3C-DPOD3(WT)	0	3	0.8804	0	1	1	791.736	2373.19	2373.19	1.19	0.00094	HCD (High Energy Collision Dissociation)	30	MS2	0.260266	-45	40	68.4319	54629	SAMPLE1_02_10_2025.raw	F14	FALSE				0	0	0	3.68	1	852516	68.17
		FALSE	High	Sequest HT (A2)	Unambiguous	[K].EFLDANLAGSLEVLFQGPHMGK.[D]		1	>Substrate(recombinant)His-TRX-3C-DPOD3(WT)	>Substrate(recombinant)His-TRX-3C-DPOD3(WT)	0	4	0.8453	0	1	1	594.052	2373.19	2373.19	-1.6	-0.00095	HCD (High Energy Collision Dissociation)	30	MS2	0.245375	-45	1.415	65.3084	52351	SAMPLE1_02_10_2025.raw	F14	FALSE				0	0	0	3.62	1	39423188	65.17
		FALSE	High	Sequest HT (A2)	Selected	[K].EFLDANLAGSLEVLFQGPHMGK.[D]		1	>Substrate(recombinant)His-TRX-3C-DPOD3(WT)	>Substrate(recombinant)His-TRX-3C-DPOD3(WT)	0	3	0.8408	0	1	1	791.736	2373.19	2373.19	1.26	0.001	HCD (High Energy Collision Dissociation)	30	MS2	0.0839389	-45	8.319	66.3635	53269	SAMPLE1_02_10_2025.raw	F14	FALSE				0	0	0	3.58	1	847115712	65.68
		FALSE	High	Sequest HT (A2)	Selected	[K].EFLDANLAGSLEVLFQGPHMGK.[D]		1	>Substrate(recombinant)His-TRX-3C-DPOD3(WT)	>Substrate(recombinant)His-TRX-3C-DPOD3(WT)	0	2	0.8507	0	1	1	1187.1	2373.19	2373.19	0.52	0.00062	HCD (High Energy Collision Dissociation)	30	MS2	27.526	-45	40	64.1086	51159	SAMPLE1_02_10_2025.raw	F14	FALSE				0	0	0	3.55	1
		FALSE	High	Sequest HT (A2)	Selected	[K].EFLDANLAGSLEVLFQGPHMGK.[D]		1	>Substrate(recombinant)His-TRX-3C-DPOD3(WT)	>Substrate(recombinant)His-TRX-3C-DPOD3(WT)	0	3	0.75	0	1	1	791.735	2373.19	2373.19	-0.28	-0.00022	HCD (High Energy Collision Dissociation)	30	MS2	39.503	-45	40	60.9777	47943	SAMPLE1_02_10_2025.raw	F14	FALSE				0	0	0	3.48	1
		FALSE	High	Sequest HT (A2)	Unambiguous	[K].EFLDANLAGSLEVLFQGPHMGK.[D]		1	>Substrate(recombinant)His-TRX-3C-DPOD3(WT)	>Substrate(recombinant)His-TRX-3C-DPOD3(WT)	0	2	0.9046	0	1	1	1187.1	2373.19	2373.19	-0.3	-0.00036	HCD (High Energy Collision Dissociation)	30	MS2	0	-65	40	64.819	51881	SAMPLE1_02_10_2025.raw	F14	FALSE				0	0	0	3.46	1	1.45203e+06	65.37
		FALSE	High	Sequest HT (A2)	Selected	[K].EFLDANLAGSLEVLFQGPHMGK.[D]		1	>Substrate(recombinant)His-TRX-3C-DPOD3(WT)	>Substrate(recombinant)His-TRX-3C-DPOD3(WT)	0	4	0.7531	0	1	1	594.052	2373.19	2373.19	-1.49	-0.00089	HCD (High Energy Collision Dissociation)	30	MS2	0.443192	-45	14.496	65.4986	52539	SAMPLE1_02_10_2025.raw	F14	FALSE				0	0	0	3.2	1	36770964	65.7
		FALSE	High	Sequest HT (A2)	Selected	[K].EFLDANLAGSLEVLFQGPHMGK.[D]		1	>Substrate(recombinant)His-TRX-3C-DPOD3(WT)	>Substrate(recombinant)His-TRX-3C-DPOD3(WT)	0	4	0.8464	0	1	1	594.053	2373.19	2373.19	-0.98	-0.00058	HCD (High Energy Collision Dissociation)	30	MS2	5.70386	-45	5.26	63.7747	50815	SAMPLE1_02_10_2025.raw	F14	FALSE				0	0	0	3.19	1	13438707	63.55
		FALSE	High	Sequest HT (A2)	Selected	[K].EFLDANLAGSLEVLFQGPHMGK.[D]		1	>Substrate(recombinant)His-TRX-3C-DPOD3(WT)	>Substrate(recombinant)His-TRX-3C-DPOD3(WT)	0	3	0.7192	0	1	1	791.736	2373.19	2373.19	0.65	0.00051	HCD (High Energy Collision Dissociation)	30	MS2	52.1899	-45	40	64.9826	52043	SAMPLE1_02_10_2025.raw	F14	FALSE				0	0	0	3.17	1	856747712	65.19
		FALSE	High	Sequest HT (A2)	Unambiguous	[K].EFLDANLAGSLEVLFQGPHMGK.[D]		1	>Substrate(recombinant)His-TRX-3C-DPOD3(WT)	>Substrate(recombinant)His-TRX-3C-DPOD3(WT)	0	2	0.917	0	1	1	1187.1	2373.19	2373.19	-0.2	-0.00023	HCD (High Energy Collision Dissociation)	30	MS2	0	-65	40	65.3348	52378	SAMPLE1_02_10_2025.raw	F14	FALSE				0	0	0	2.89	1	1.45203e+06	65.37
		FALSE	High	Sequest HT (A2)	Selected	[K].EFLDANLAGSLEVLFQGPHMGK.[D]		1	>Substrate(recombinant)His-TRX-3C-DPOD3(WT)	>Substrate(recombinant)His-TRX-3C-DPOD3(WT)	0	3	0.8592	0	1	1	791.736	2373.19	2373.19	1.57	0.00124	HCD (High Energy Collision Dissociation)	30	MS2	1.26192	-45	40	67.9122	54318	SAMPLE1_02_10_2025.raw	F14	FALSE				0	0	0	2.84	1	852516	68.17
		FALSE	High	Sequest HT (A2)	Selected	[K].EFLDANLAGSLEVLFQGPHMGK.[D]		1	>Substrate(recombinant)His-TRX-3C-DPOD3(WT)	>Substrate(recombinant)His-TRX-3C-DPOD3(WT)	0	2	0.9071	0	1	1	1187.1	2373.19	2373.19	1.35	0.0016	HCD (High Energy Collision Dissociation)	30	MS2	0.919851	-45	40	66.8791	53664	SAMPLE1_02_10_2025.raw	F14	FALSE				0	0	0	2.8	1	3.81788e+06	65.71
		FALSE	High	Sequest HT (A2)	Unambiguous	[K].EFLDANLAGSLEVLFQGPHMGK.[D]		1	>Substrate(recombinant)His-TRX-3C-DPOD3(WT)	>Substrate(recombinant)His-TRX-3C-DPOD3(WT)	0	3	0.8168	0	1	1	791.736	2373.19	2373.19	1.57	0.00124	HCD (High Energy Collision Dissociation)	30	MS2	0.978326	-45	40	68.9473	54964	SAMPLE1_02_10_2025.raw	F14	FALSE				0	0	0	2.73	1	852516	68.17
		FALSE	High	Sequest HT (A2)	Unambiguous	[K].EFLDANLAGSLEVLFQGPHMGK.[D]		1	>Substrate(recombinant)His-TRX-3C-DPOD3(WT)	>Substrate(recombinant)His-TRX-3C-DPOD3(WT)	0	2	0.883	0	1	1	1187.1	2373.19	2373.19	-0.2	-0.00023	HCD (High Energy Collision Dissociation)	30	MS2	0	-45	40	63.4386	50472	SAMPLE1_02_10_2025.raw	F14	FALSE				0	0	0	2.65	1
		FALSE	High	Sequest HT (A2)	Selected	[K].EFLDANLAGSLEVLFQGPHMGK.[D]		1	>Substrate(recombinant)His-TRX-3C-DPOD3(WT)	>Substrate(recombinant)His-TRX-3C-DPOD3(WT)	0	3	0.6808	0	1	1	791.735	2373.19	2373.19	-0.51	-0.0004	HCD (High Energy Collision Dissociation)	30	MS2	38.7514	-45	40	62.2071	49210	SAMPLE1_02_10_2025.raw	F14	FALSE				0	0	0	2.6	1	336413984	63.91
		FALSE	High	Sequest HT (A2)	Selected	[K].EFLDANLAGSLEVLFQGPHMGK.[D]		1	>Substrate(recombinant)His-TRX-3C-DPOD3(WT)	>Substrate(recombinant)His-TRX-3C-DPOD3(WT)	0	3	0.8333	0	1	1	791.736	2373.19	2373.19	1.49	0.00118	HCD (High Energy Collision Dissociation)	30	MS2	1.82941	-45	40	69.4646	55293	SAMPLE1_02_10_2025.raw	F14	FALSE				0	0	0	2.52	1
		FALSE	High	Sequest HT (A2)	Selected	[K].EFLDANLAGSLEVLFQGPHMGK.[D]		1	>Substrate(recombinant)His-TRX-3C-DPOD3(WT)	>Substrate(recombinant)His-TRX-3C-DPOD3(WT)	0	3	0.5766	0	1	1	791.738	2373.2	2373.19	3.11	0.00246	HCD (High Energy Collision Dissociation)	30	MS2	42.8449	-45	40	64.408	51464	SAMPLE1_02_10_2025.raw	F14	FALSE				0	0	0	2.48	1
		FALSE	High	Sequest HT (A2)	Selected	[K].EFLDANLAGSLEVLFQGPHMGK.[D]		1	>Substrate(recombinant)His-TRX-3C-DPOD3(WT)	>Substrate(recombinant)His-TRX-3C-DPOD3(WT)	0	2	0.8755	0	1	1	1187.1	2373.19	2373.19	0.83	0.00099	HCD (High Energy Collision Dissociation)	30	MS2	21.2033	-45	40	63.7782	50819	SAMPLE1_02_10_2025.raw	F14	FALSE				0	0	0	2.41	1
		FALSE	High	Sequest HT (A2)	Unambiguous	[K].EFLDANLAGSLEVLFQGPHMGK.[D]		1	>Substrate(recombinant)His-TRX-3C-DPOD3(WT)	>Substrate(recombinant)His-TRX-3C-DPOD3(WT)	0	3	0.6833	0	1	1	791.736	2373.19	2373.19	1.26	0.001	HCD (High Energy Collision Dissociation)	30	MS2	30.5349	-45	40	65.658	52694	SAMPLE1_02_10_2025.raw	F14	FALSE				0	0	0	2.4	1	847115712	65.68
		FALSE	High	Sequest HT (A2)	Selected	[K].EFLDANLAGSLEVLFQGPHMGK.[D]		1	>Substrate(recombinant)His-TRX-3C-DPOD3(WT)	>Substrate(recombinant)His-TRX-3C-DPOD3(WT)	0	2	0.8913	0	1	1	1187.1	2373.19	2373.19	1.04	0.00123	HCD (High Energy Collision Dissociation)	30	MS2	0	-45	40	68.4328	54630	SAMPLE1_02_10_2025.raw	F14	FALSE				0	0	0	2.3	1	96368.5	68.5
	FALSE	High	[R].GIPTLLLFK.[N]		1	1	25	>Substrate(recombinant)His-TRX-3C-DPOD3(WT)	>Substrate(recombinant)His-TRX-3C-DPOD3(WT) [86-94]		0	1001.64	FALSE	100			High	n/a	High	2.17			50.92
		Checked	Confidence	Identifying Node	PSM Ambiguity	Annotated Sequence	Modifications	# Proteins	Master Protein Accessions	Protein Accessions	# Missed Cleavages	Charge	DeltaScore	DeltaCn	Rank	Search Engine Rank	m/z [Da]	MH+ [Da]	Theo. MH+ [Da]	DeltaM [ppm]	Deltam/z [Da]	Activation Type	NCE [%]	MS Order	Isolation Interference [%]	Comp. Voltage [V]	Ion Inject Time [ms]	RT [min]	First Scan	Spectrum File	File ID	Contaminant	Quan Info	Amanda Score	CharmeRT Combined Score	Search Space	MS Amanda Rank	Search Depth	XCorr	# Protein Groups	Precursor Abundance	Apex RT [min]	ptmRS: Best Site Probabilities
		FALSE	High	Sequest HT (A2)	Unambiguous	[R].GIPTLLLFK.[N]		1	>Substrate(recombinant)His-TRX-3C-DPOD3(WT)	>Substrate(recombinant)His-TRX-3C-DPOD3(WT)	0	2	1	0	1	1	501.323	1001.64	1001.64	-0.09	-4e-05	HCD (High Energy Collision Dissociation)	30	MS2	4.73292	-45	40	57.4121	45447	SAMPLE1_02_10_2025.raw	F14	FALSE				0	0	0	2.17	1
		FALSE	High	Sequest HT (A2)	Unambiguous	[R].GIPTLLLFK.[N]		1	>Substrate(recombinant)His-TRX-3C-DPOD3(WT)	>Substrate(recombinant)His-TRX-3C-DPOD3(WT)	0	2	1	0	1	1	501.323	1001.64	1001.64	-0.88	-0.00044	HCD (High Energy Collision Dissociation)	30	MS2	4.44883	-45	40	64.8899	51954	SAMPLE1_02_10_2025.raw	F14	FALSE				0	0	0	2.15	1
		FALSE	High	Sequest HT (A2)	Unambiguous	[R].GIPTLLLFK.[N]		1	>Substrate(recombinant)His-TRX-3C-DPOD3(WT)	>Substrate(recombinant)His-TRX-3C-DPOD3(WT)	0	2	1	0	1	1	501.323	1001.64	1001.64	0.22	0.00011	HCD (High Energy Collision Dissociation)	30	MS2	1.4351	-45	27.911	62.6208	49635	SAMPLE1_02_10_2025.raw	F14	FALSE				0	0	0	2.13	1	3.38246e+06	61.53
		FALSE	High	Sequest HT (A2)	Unambiguous	[R].GIPTLLLFK.[N]		1	>Substrate(recombinant)His-TRX-3C-DPOD3(WT)	>Substrate(recombinant)His-TRX-3C-DPOD3(WT)	0	2	1	0	1	1	501.323	1001.64	1001.64	-0.39	-0.0002	HCD (High Energy Collision Dissociation)	30	MS2	0	-45	27.673	56.9065	45063	SAMPLE1_02_10_2025.raw	F14	FALSE				0	0	0	2.12	1
		FALSE	High	Sequest HT (A2)	Unambiguous	[R].GIPTLLLFK.[N]		1	>Substrate(recombinant)His-TRX-3C-DPOD3(WT)	>Substrate(recombinant)His-TRX-3C-DPOD3(WT)	0	2	1	0	1	1	501.323	1001.64	1001.64	-0.15	-7e-05	HCD (High Energy Collision Dissociation)	30	MS2	2.34993	-45	40	63.1605	50189	SAMPLE1_02_10_2025.raw	F14	FALSE				0	0	0	2.11	1	3.38246e+06	61.53
		FALSE	High	Sequest HT (A2)	Unambiguous	[R].GIPTLLLFK.[N]		1	>Substrate(recombinant)His-TRX-3C-DPOD3(WT)	>Substrate(recombinant)His-TRX-3C-DPOD3(WT)	0	2	1	0	1	1	501.323	1001.64	1001.64	0.16	8e-05	HCD (High Energy Collision Dissociation)	30	MS2	1.55097	-45	39.797	61.5538	48537	SAMPLE1_02_10_2025.raw	F14	FALSE				0	0	0	2.11	1	3.38246e+06	61.53
		FALSE	High	Sequest HT (A2)	Unambiguous	[R].GIPTLLLFK.[N]		1	>Substrate(recombinant)His-TRX-3C-DPOD3(WT)	>Substrate(recombinant)His-TRX-3C-DPOD3(WT)	0	2	1	0	1	1	501.322	1001.64	1001.64	-1.85	-0.00093	HCD (High Energy Collision Dissociation)	30	MS2	0	-45	40	64.7215	51782	SAMPLE1_02_10_2025.raw	F14	FALSE				0	0	0	2.11	1
		FALSE	High	Sequest HT (A2)	Unambiguous	[R].GIPTLLLFK.[N]		1	>Substrate(recombinant)His-TRX-3C-DPOD3(WT)	>Substrate(recombinant)His-TRX-3C-DPOD3(WT)	0	2	1	0	1	1	501.323	1001.64	1001.64	-0.15	-7e-05	HCD (High Energy Collision Dissociation)	30	MS2	1.30492	-45	8.659	54.2838	42430	SAMPLE1_02_10_2025.raw	F14	FALSE				0	0	0	2.11	1
		FALSE	High	Sequest HT (A2)	Unambiguous	[R].GIPTLLLFK.[N]		1	>Substrate(recombinant)His-TRX-3C-DPOD3(WT)	>Substrate(recombinant)His-TRX-3C-DPOD3(WT)	0	2	1	0	1	1	501.323	1001.64	1001.64	-0.94	-0.00047	HCD (High Energy Collision Dissociation)	30	MS2	0	-45	28.395	63.6777	50714	SAMPLE1_02_10_2025.raw	F14	FALSE				0	0	0	2.11	1	3.38246e+06	61.53
		FALSE	High	Sequest HT (A2)	Unambiguous	[R].GIPTLLLFK.[N]		1	>Substrate(recombinant)His-TRX-3C-DPOD3(WT)	>Substrate(recombinant)His-TRX-3C-DPOD3(WT)	0	2	1	0	1	1	501.324	1001.64	1001.64	0.34	0.00017	HCD (High Energy Collision Dissociation)	30	MS2	0.333515	-45	9.211	55.8579	44033	SAMPLE1_02_10_2025.raw	F14	FALSE				0	0	0	2.1	1
		FALSE	High	Sequest HT (A2)	Unambiguous	[R].GIPTLLLFK.[N]		1	>Substrate(recombinant)His-TRX-3C-DPOD3(WT)	>Substrate(recombinant)His-TRX-3C-DPOD3(WT)	0	2	1	0	1	1	501.323	1001.64	1001.64	-0.27	-0.00013	HCD (High Energy Collision Dissociation)	30	MS2	5.94782	-45	5.675	53.7629	41902	SAMPLE1_02_10_2025.raw	F14	FALSE				0	0	0	2.1	1	1527668224	50.92
		FALSE	High	Sequest HT (A2)	Unambiguous	[R].GIPTLLLFK.[N]		1	>Substrate(recombinant)His-TRX-3C-DPOD3(WT)	>Substrate(recombinant)His-TRX-3C-DPOD3(WT)	0	2	1	0	1	1	501.323	1001.64	1001.64	-0.02	-1e-05	HCD (High Energy Collision Dissociation)	30	MS2	3.20188	-45	40	57.9251	45765	SAMPLE1_02_10_2025.raw	F14	FALSE				0	0	0	2.1	1
		FALSE	High	Sequest HT (A2)	Unambiguous	[R].GIPTLLLFK.[N]		1	>Substrate(recombinant)His-TRX-3C-DPOD3(WT)	>Substrate(recombinant)His-TRX-3C-DPOD3(WT)	0	2	1	0	1	1	501.323	1001.64	1001.64	-0.63	-0.00032	HCD (High Energy Collision Dissociation)	30	MS2	3.65004	-45	5.198	53.2455	41380	SAMPLE1_02_10_2025.raw	F14	FALSE				0	0	0	2.1	1	1527668224	50.92
		FALSE	High	Sequest HT (A2)	Unambiguous	[R].GIPTLLLFK.[N]		1	>Substrate(recombinant)His-TRX-3C-DPOD3(WT)	>Substrate(recombinant)His-TRX-3C-DPOD3(WT)	0	2	1	0	1	1	501.324	1001.64	1001.64	0.65	0.00032	HCD (High Energy Collision Dissociation)	30	MS2	0.0411524	-45	0.094	50.6519	39296	SAMPLE1_02_10_2025.raw	F14	FALSE				0	0	0	2.09	1	1527668224	50.92
		FALSE	High	Sequest HT (A2)	Unambiguous	[R].GIPTLLLFK.[N]		1	>Substrate(recombinant)His-TRX-3C-DPOD3(WT)	>Substrate(recombinant)His-TRX-3C-DPOD3(WT)	0	2	1	0	1	1	501.323	1001.64	1001.64	0.16	8e-05	HCD (High Energy Collision Dissociation)	30	MS2	0.655715	-45	6.721	55.3348	43500	SAMPLE1_02_10_2025.raw	F14	FALSE				0	0	0	2.09	1
		FALSE	High	Sequest HT (A2)	Unambiguous	[R].GIPTLLLFK.[N]		1	>Substrate(recombinant)His-TRX-3C-DPOD3(WT)	>Substrate(recombinant)His-TRX-3C-DPOD3(WT)	0	2	1	0	1	1	501.323	1001.64	1001.64	-0.57	-0.00029	HCD (High Energy Collision Dissociation)	30	MS2	0	-45	2.481	52.7357	40880	SAMPLE1_02_10_2025.raw	F14	FALSE				0	0	0	2.09	1	1527668224	50.92
		FALSE	High	Sequest HT (A2)	Unambiguous	[R].GIPTLLLFK.[N]		1	>Substrate(recombinant)His-TRX-3C-DPOD3(WT)	>Substrate(recombinant)His-TRX-3C-DPOD3(WT)	0	2	1	0	1	1	501.323	1001.64	1001.64	-1.12	-0.00056	HCD (High Energy Collision Dissociation)	30	MS2	1.65236	-45	16.573	61.0092	47974	SAMPLE1_02_10_2025.raw	F14	FALSE				0	0	0	2.07	1	3.38246e+06	61.53
		FALSE	High	Sequest HT (A2)	Unambiguous	[R].GIPTLLLFK.[N]		1	>Substrate(recombinant)His-TRX-3C-DPOD3(WT)	>Substrate(recombinant)His-TRX-3C-DPOD3(WT)	0	2	1	0	1	1	501.323	1001.64	1001.64	-0.76	-0.00038	HCD (High Energy Collision Dissociation)	30	MS2	0.142138	-45	0.837	52.2026	40335	SAMPLE1_02_10_2025.raw	F14	FALSE				0	0	0	2.06	1	1527668224	50.92
		FALSE	High	Sequest HT (A2)	Unambiguous	[R].GIPTLLLFK.[N]		1	>Substrate(recombinant)His-TRX-3C-DPOD3(WT)	>Substrate(recombinant)His-TRX-3C-DPOD3(WT)	0	2	1	0	1	1	501.324	1001.64	1001.64	0.4	0.0002	HCD (High Energy Collision Dissociation)	30	MS2	0.969656	-45	12.258	54.8008	42958	SAMPLE1_02_10_2025.raw	F14	FALSE				0	0	0	2.05	1
		FALSE	High	Sequest HT (A2)	Unambiguous	[R].GIPTLLLFK.[N]		1	>Substrate(recombinant)His-TRX-3C-DPOD3(WT)	>Substrate(recombinant)His-TRX-3C-DPOD3(WT)	0	2	1	0	1	1	501.323	1001.64	1001.64	0.04	2e-05	HCD (High Energy Collision Dissociation)	30	MS2	12.3645	-45	40	65.2447	52292	SAMPLE1_02_10_2025.raw	F14	FALSE				0	0	0	2.05	1
		FALSE	High	Sequest HT (A2)	Unambiguous	[R].GIPTLLLFK.[N]		1	>Substrate(recombinant)His-TRX-3C-DPOD3(WT)	>Substrate(recombinant)His-TRX-3C-DPOD3(WT)	0	2	1	0	1	1	501.324	1001.64	1001.64	0.71	0.00035	HCD (High Energy Collision Dissociation)	30	MS2	0.0193672	-45	0.075	50.1454	39011	SAMPLE1_02_10_2025.raw	F14	FALSE				0	0	0	2.05	1	1476452992	50.4
		FALSE	High	Sequest HT (A2)	Unambiguous	[R].GIPTLLLFK.[N]		1	>Substrate(recombinant)His-TRX-3C-DPOD3(WT)	>Substrate(recombinant)His-TRX-3C-DPOD3(WT)	0	2	1	0	1	1	501.323	1001.64	1001.64	-0.45	-0.00023	HCD (High Energy Collision Dissociation)	30	MS2	0	-45	40	58.4361	46093	SAMPLE1_02_10_2025.raw	F14	FALSE				0	0	0	2.04	1
		FALSE	High	Sequest HT (A2)	Unambiguous	[R].GIPTLLLFK.[N]		1	>Substrate(recombinant)His-TRX-3C-DPOD3(WT)	>Substrate(recombinant)His-TRX-3C-DPOD3(WT)	0	2	1	0	1	1	501.323	1001.64	1001.64	-0.15	-7e-05	HCD (High Energy Collision Dissociation)	30	MS2	0	-45	27.068	62.0871	49082	SAMPLE1_02_10_2025.raw	F14	FALSE				0	0	0	2.03	1	3.38246e+06	61.53
		FALSE	High	Sequest HT (A2)	Unambiguous	[R].GIPTLLLFK.[N]		1	>Substrate(recombinant)His-TRX-3C-DPOD3(WT)	>Substrate(recombinant)His-TRX-3C-DPOD3(WT)	0	2	1	0	1	1	501.323	1001.64	1001.64	-0.63	-0.00032	HCD (High Energy Collision Dissociation)	30	MS2	12.5703	-45	40	64.2043	51255	SAMPLE1_02_10_2025.raw	F14	FALSE				0	0	0	1.99	1	3.38246e+06	61.53
		FALSE	High	Sequest HT (A2)	Unambiguous	[R].GIPTLLLFK.[N]		1	>Substrate(recombinant)His-TRX-3C-DPOD3(WT)	>Substrate(recombinant)His-TRX-3C-DPOD3(WT)	0	2	1	0	1	1	501.324	1001.64	1001.64	1.07	0.00054	HCD (High Energy Collision Dissociation)	30	MS2	0	-45	0.104	51.6695	39822	SAMPLE1_02_10_2025.raw	F14	FALSE				0	0	0	1.97	1	1527668224	50.92
	FALSE	High	[R].GIPTLLLFKNGEVAATK.[V]		1	1	1	>Substrate(recombinant)His-TRX-3C-DPOD3(WT)	>Substrate(recombinant)His-TRX-3C-DPOD3(WT) [86-102]		1	1772.03	FALSE	100			High	High	Low	0.29	155.29	155.29	54.64
		Checked	Confidence	Identifying Node	PSM Ambiguity	Annotated Sequence	Modifications	# Proteins	Master Protein Accessions	Protein Accessions	# Missed Cleavages	Charge	DeltaScore	DeltaCn	Rank	Search Engine Rank	m/z [Da]	MH+ [Da]	Theo. MH+ [Da]	DeltaM [ppm]	Deltam/z [Da]	Activation Type	NCE [%]	MS Order	Isolation Interference [%]	Comp. Voltage [V]	Ion Inject Time [ms]	RT [min]	First Scan	Spectrum File	File ID	Contaminant	Quan Info	Amanda Score	CharmeRT Combined Score	Search Space	MS Amanda Rank	Search Depth	XCorr	# Protein Groups	Precursor Abundance	Apex RT [min]	ptmRS: Best Site Probabilities
		FALSE	High	MS Amanda 2.0 (A5)	Unambiguous	[R].GIPTLLLFKNGEVAATK.[V]		1	>Substrate(recombinant)His-TRX-3C-DPOD3(WT)	>Substrate(recombinant)His-TRX-3C-DPOD3(WT)	1	3	1	0	1	1	605.352	1814.04	1772.03	23707.8	14.0036	HCD (High Energy Collision Dissociation)	30	MS2	12.457	-45	40	54.519	42674	SAMPLE1_02_10_2025.raw	F14	FALSE		155.29	155.29	1	1	1		1	704469	54.64
	FALSE	High	[K].GQLKEFLDANLAGSLEVLFQGPHMGK.[D]		1	1	15	>Substrate(recombinant)His-TRX-3C-DPOD3(WT)	>Substrate(recombinant)His-TRX-3C-DPOD3(WT) [109-134]		1	2799.45	FALSE	100			High	n/a	High	7.52			61.29
		Checked	Confidence	Identifying Node	PSM Ambiguity	Annotated Sequence	Modifications	# Proteins	Master Protein Accessions	Protein Accessions	# Missed Cleavages	Charge	DeltaScore	DeltaCn	Rank	Search Engine Rank	m/z [Da]	MH+ [Da]	Theo. MH+ [Da]	DeltaM [ppm]	Deltam/z [Da]	Activation Type	NCE [%]	MS Order	Isolation Interference [%]	Comp. Voltage [V]	Ion Inject Time [ms]	RT [min]	First Scan	Spectrum File	File ID	Contaminant	Quan Info	Amanda Score	CharmeRT Combined Score	Search Space	MS Amanda Rank	Search Depth	XCorr	# Protein Groups	Precursor Abundance	Apex RT [min]	ptmRS: Best Site Probabilities
		FALSE	High	Sequest HT (A2)	Unambiguous	[K].GQLKEFLDANLAGSLEVLFQGPHMGK.[D]		1	>Substrate(recombinant)His-TRX-3C-DPOD3(WT)	>Substrate(recombinant)His-TRX-3C-DPOD3(WT)	1	4	0.758	0	1	1	700.618	2799.45	2799.45	-0.14	-0.0001	HCD (High Energy Collision Dissociation)	30	MS2	88.2129	-45	40	61.4057	48385	SAMPLE1_02_10_2025.raw	F14	FALSE				0	0	0	7.52	1	2.75497e+06	61.29
		FALSE	High	Sequest HT (A2)	Unambiguous	[K].GQLKEFLDANLAGSLEVLFQGPHMGK.[D]		1	>Substrate(recombinant)His-TRX-3C-DPOD3(WT)	>Substrate(recombinant)His-TRX-3C-DPOD3(WT)	1	4	0.7549	0	1	1	700.618	2799.45	2799.45	-0.05	-3e-05	HCD (High Energy Collision Dissociation)	30	MS2	90.3318	-45	40	60.8613	47818	SAMPLE1_02_10_2025.raw	F14	FALSE				0	0	0	7.1	1	2.75497e+06	61.29
		FALSE	High	Sequest HT (A2)	Unambiguous	[K].GQLKEFLDANLAGSLEVLFQGPHMGK.[D]		1	>Substrate(recombinant)His-TRX-3C-DPOD3(WT)	>Substrate(recombinant)His-TRX-3C-DPOD3(WT)	1	4	0.7457	0	1	1	700.616	2799.44	2799.45	-3.01	-0.00211	HCD (High Energy Collision Dissociation)	30	MS2	67.8581	-45	40	63.2088	50239	SAMPLE1_02_10_2025.raw	F14	FALSE				0	0	0	6.37	1
		FALSE	High	Sequest HT (A2)	Unambiguous	[K].GQLKEFLDANLAGSLEVLFQGPHMGK.[D]		1	>Substrate(recombinant)His-TRX-3C-DPOD3(WT)	>Substrate(recombinant)His-TRX-3C-DPOD3(WT)	1	4	0.7993	0	1	1	700.616	2799.44	2799.45	-2.23	-0.00156	HCD (High Energy Collision Dissociation)	30	MS2	82.1211	-45	40	61.9533	48944	SAMPLE1_02_10_2025.raw	F14	FALSE				0	0	0	5.93	1
		FALSE	High	Sequest HT (A2)	Unambiguous	[K].GQLKEFLDANLAGSLEVLFQGPHMGK.[D]		1	>Substrate(recombinant)His-TRX-3C-DPOD3(WT)	>Substrate(recombinant)His-TRX-3C-DPOD3(WT)	1	4	0.7678	0	1	1	700.617	2799.44	2799.45	-1.88	-0.00132	HCD (High Energy Collision Dissociation)	30	MS2	53.598	-45	13.02	63.5661	50602	SAMPLE1_02_10_2025.raw	F14	FALSE				0	0	0	5.34	1
		FALSE	High	Sequest HT (A2)	Unambiguous	[K].GQLKEFLDANLAGSLEVLFQGPHMGK.[D]		1	>Substrate(recombinant)His-TRX-3C-DPOD3(WT)	>Substrate(recombinant)His-TRX-3C-DPOD3(WT)	1	4	0.6958	0	1	1	700.618	2799.45	2799.45	-0.4	-0.00028	HCD (High Energy Collision Dissociation)	30	MS2	81.9077	-45	40	65.3823	52425	SAMPLE1_02_10_2025.raw	F14	FALSE				0	0	0	5.26	1	913224	65.14
		FALSE	High	Sequest HT (A2)	Unambiguous	[K].GQLKEFLDANLAGSLEVLFQGPHMGK.[D]		1	>Substrate(recombinant)His-TRX-3C-DPOD3(WT)	>Substrate(recombinant)His-TRX-3C-DPOD3(WT)	1	4	0.7771	0	1	1	700.618	2799.45	2799.45	0.21	0.00015	HCD (High Energy Collision Dissociation)	30	MS2	57.4697	-45	40	62.4707	49479	SAMPLE1_02_10_2025.raw	F14	FALSE				0	0	0	4.98	1	1.85906e+06	62.81
		FALSE	High	Sequest HT (A2)	Unambiguous	[K].GQLKEFLDANLAGSLEVLFQGPHMGK.[D]		1	>Substrate(recombinant)His-TRX-3C-DPOD3(WT)	>Substrate(recombinant)His-TRX-3C-DPOD3(WT)	1	4	0.7854	0	1	1	700.614	2799.44	2799.45	-5.02	-0.00351	HCD (High Energy Collision Dissociation)	30	MS2	54.5946	-45	40	64.2827	51334	SAMPLE1_02_10_2025.raw	F14	FALSE				0	0	0	4.94	1	893743	64.26
		FALSE	High	Sequest HT (A2)	Unambiguous	[K].GQLKEFLDANLAGSLEVLFQGPHMGK.[D]		1	>Substrate(recombinant)His-TRX-3C-DPOD3(WT)	>Substrate(recombinant)His-TRX-3C-DPOD3(WT)	1	4	0.7303	0	1	1	700.615	2799.44	2799.45	-3.97	-0.00278	HCD (High Energy Collision Dissociation)	30	MS2	91.6913	-45	16.568	64.1011	51150	SAMPLE1_02_10_2025.raw	F14	FALSE				0	0	0	4.82	1	893743	64.26
		FALSE	High	Sequest HT (A2)	Unambiguous	[K].GQLKEFLDANLAGSLEVLFQGPHMGK.[D]		1	>Substrate(recombinant)His-TRX-3C-DPOD3(WT)	>Substrate(recombinant)His-TRX-3C-DPOD3(WT)	1	4	0.7489	0	1	1	700.617	2799.44	2799.45	-1.97	-0.00138	HCD (High Energy Collision Dissociation)	30	MS2	92.4308	-45	15.192	64.8732	51934	SAMPLE1_02_10_2025.raw	F14	FALSE				0	0	0	4.62	1	913224	65.14
		FALSE	High	Sequest HT (A2)	Unambiguous	[K].GQLKEFLDANLAGSLEVLFQGPHMGK.[D]		1	>Substrate(recombinant)His-TRX-3C-DPOD3(WT)	>Substrate(recombinant)His-TRX-3C-DPOD3(WT)	1	5	0.8241	0	1	1	560.696	2799.45	2799.45	0.01	1e-05	HCD (High Energy Collision Dissociation)	30	MS2	93.7946	-45	40	63.2192	50251	SAMPLE1_02_10_2025.raw	F14	FALSE				0	0	0	3.98	1	189418	62.81
		FALSE	High	Sequest HT (A2)	Unambiguous	[K].GQLKEFLDANLAGSLEVLFQGPHMGK.[D]		1	>Substrate(recombinant)His-TRX-3C-DPOD3(WT)	>Substrate(recombinant)His-TRX-3C-DPOD3(WT)	1	5	0.8	0	1	1	560.696	2799.45	2799.45	0.88	0.00049	HCD (High Energy Collision Dissociation)	30	MS2	10.8759	-45	40	62.1412	49141	SAMPLE1_02_10_2025.raw	F14	FALSE				0	0	0	3.8	1	623438	61.29
		FALSE	High	Sequest HT (A2)	Unambiguous	[K].GQLKEFLDANLAGSLEVLFQGPHMGK.[D]		1	>Substrate(recombinant)His-TRX-3C-DPOD3(WT)	>Substrate(recombinant)His-TRX-3C-DPOD3(WT)	1	5	0.874	0	1	1	560.694	2799.44	2799.45	-3.48	-0.00195	HCD (High Energy Collision Dissociation)	30	MS2	53.4103	-45	40	61.0204	47987	SAMPLE1_02_10_2025.raw	F14	FALSE				0	0	0	3.65	1
		FALSE	High	Sequest HT (A2)	Unambiguous	[K].GQLKEFLDANLAGSLEVLFQGPHMGK.[D]		1	>Substrate(recombinant)His-TRX-3C-DPOD3(WT)	>Substrate(recombinant)His-TRX-3C-DPOD3(WT)	1	5	0.7508	0	1	1	560.695	2799.45	2799.45	-1.3	-0.00073	HCD (High Energy Collision Dissociation)	30	MS2	32.063	-45	40	61.6104	48596	SAMPLE1_02_10_2025.raw	F14	FALSE				0	0	0	3.05	1	623438	61.29
		FALSE	High	Sequest HT (A2)	Unambiguous	[K].GQLKEFLDANLAGSLEVLFQGPHMGK.[D]		1	>Substrate(recombinant)His-TRX-3C-DPOD3(WT)	>Substrate(recombinant)His-TRX-3C-DPOD3(WT)	1	5	0.8133	0	1	1	560.696	2799.45	2799.45	0.77	0.00043	HCD (High Energy Collision Dissociation)	30	MS2	49.5158	-45	40	62.6902	49709	SAMPLE1_02_10_2025.raw	F14	FALSE				0	0	0	3	1	189418	62.81
	FALSE	High	[M].GSHHHHHHGSMSDK.[I]		1	1	1	>Substrate(recombinant)His-TRX-3C-DPOD3(WT)	>Substrate(recombinant)His-TRX-3C-DPOD3(WT) [2-15]		0	1590.67	FALSE			No Quan Values	High	High	n/a		309.03	309.03	9.92
		Checked	Confidence	Identifying Node	PSM Ambiguity	Annotated Sequence	Modifications	# Proteins	Master Protein Accessions	Protein Accessions	# Missed Cleavages	Charge	DeltaScore	DeltaCn	Rank	Search Engine Rank	m/z [Da]	MH+ [Da]	Theo. MH+ [Da]	DeltaM [ppm]	Deltam/z [Da]	Activation Type	NCE [%]	MS Order	Isolation Interference [%]	Comp. Voltage [V]	Ion Inject Time [ms]	RT [min]	First Scan	Spectrum File	File ID	Contaminant	Quan Info	Amanda Score	CharmeRT Combined Score	Search Space	MS Amanda Rank	Search Depth	XCorr	# Protein Groups	Precursor Abundance	Apex RT [min]	ptmRS: Best Site Probabilities
		FALSE	High	MS Amanda 2.0 (A5)	Selected	[M].GSHHHHHHGSMSDK.[I]		1	>Substrate(recombinant)His-TRX-3C-DPOD3(WT)	>Substrate(recombinant)His-TRX-3C-DPOD3(WT)	0	4	1	0	1	1	408.927	1632.68	1590.67	26411.4	10.503	HCD (High Energy Collision Dissociation)	30	MS2	4.89844	-45	40	10.0991	2401	SAMPLE1_02_10_2025.raw	F14	FALSE		309.03	309.03	1	1	1		1	7979361	9.92
	FALSE	High	[K].IIHLTDDSFDTDVLK.[A]		1	1	111	>Substrate(recombinant)His-TRX-3C-DPOD3(WT)	>Substrate(recombinant)His-TRX-3C-DPOD3(WT) [16-30]		0	1731.88	FALSE	100			High	High	High	4.89	169.2	169.2	41.99
		Checked	Confidence	Identifying Node	PSM Ambiguity	Annotated Sequence	Modifications	# Proteins	Master Protein Accessions	Protein Accessions	# Missed Cleavages	Charge	DeltaScore	DeltaCn	Rank	Search Engine Rank	m/z [Da]	MH+ [Da]	Theo. MH+ [Da]	DeltaM [ppm]	Deltam/z [Da]	Activation Type	NCE [%]	MS Order	Isolation Interference [%]	Comp. Voltage [V]	Ion Inject Time [ms]	RT [min]	First Scan	Spectrum File	File ID	Contaminant	Quan Info	Amanda Score	CharmeRT Combined Score	Search Space	MS Amanda Rank	Search Depth	XCorr	# Protein Groups	Precursor Abundance	Apex RT [min]	ptmRS: Best Site Probabilities
		FALSE	High	MS Amanda 2.0 (A5)	Selected	[K].IIHLTDDSFDTDVLK.[A]		1	>Substrate(recombinant)His-TRX-3C-DPOD3(WT)	>Substrate(recombinant)His-TRX-3C-DPOD3(WT)	0	3	1	0	1	1	591.968	1773.89	1731.88	24256.4	14.0031	HCD (High Energy Collision Dissociation)	30	MS2	3.39938	-65	40	60.6868	47631	SAMPLE1_02_10_2025.raw	F14	FALSE		169.2	169.2	5	1	1		1	172537	60.73
		FALSE	High	Sequest HT (A2)	Unambiguous	[K].IIHLTDDSFDTDVLK.[A]		1	>Substrate(recombinant)His-TRX-3C-DPOD3(WT)	>Substrate(recombinant)His-TRX-3C-DPOD3(WT)	0	2	0.9325	0	1	1	866.443	1731.88	1731.88	-0.3	-0.00026	HCD (High Energy Collision Dissociation)	30	MS2	0	-65	6.133	41.5504	31279	SAMPLE1_02_10_2025.raw	F14	FALSE				0	0	0	4.89	1	27124716	41.99
		FALSE	High	Sequest HT (A2)	Unambiguous	[K].IIHLTDDSFDTDVLK.[A]		1	>Substrate(recombinant)His-TRX-3C-DPOD3(WT)	>Substrate(recombinant)His-TRX-3C-DPOD3(WT)	0	2	0.9218	0	1	1	866.443	1731.88	1731.88	-0.23	-0.0002	HCD (High Energy Collision Dissociation)	30	MS2	0	-65	7.301	43.6169	33286	SAMPLE1_02_10_2025.raw	F14	FALSE				0	0	0	4.86	1	30693884	43.02
		FALSE	High	Sequest HT (A2)	Unambiguous	[K].IIHLTDDSFDTDVLK.[A]		1	>Substrate(recombinant)His-TRX-3C-DPOD3(WT)	>Substrate(recombinant)His-TRX-3C-DPOD3(WT)	0	2	0.9161	0	1	1	866.444	1731.88	1731.88	0.34	0.00029	HCD (High Energy Collision Dissociation)	30	MS2	0	-65	4.445	43.1058	32820	SAMPLE1_02_10_2025.raw	F14	FALSE				0	0	0	4.77	1	30693884	43.02
		FALSE	High	Sequest HT (A2)	Unambiguous	[K].IIHLTDDSFDTDVLK.[A]		1	>Substrate(recombinant)His-TRX-3C-DPOD3(WT)	>Substrate(recombinant)His-TRX-3C-DPOD3(WT)	0	2	0.9309	0	1	1	866.444	1731.88	1731.88	0.06	5e-05	HCD (High Energy Collision Dissociation)	30	MS2	0	-65	6.243	45.141	34508	SAMPLE1_02_10_2025.raw	F14	FALSE				0	0	0	4.63	1
		FALSE	High	Sequest HT (A2)	Unambiguous	[K].IIHLTDDSFDTDVLK.[A]		1	>Substrate(recombinant)His-TRX-3C-DPOD3(WT)	>Substrate(recombinant)His-TRX-3C-DPOD3(WT)	0	2	0.9356	0	1	1	866.444	1731.88	1731.88	-0.02	-1e-05	HCD (High Energy Collision Dissociation)	30	MS2	0	-65	4.402	45.6544	34918	SAMPLE1_02_10_2025.raw	F14	FALSE				0	0	0	4.5	1	23744320	45.74
		FALSE	High	Sequest HT (A2)	Unambiguous	[K].IIHLTDDSFDTDVLK.[A]		1	>Substrate(recombinant)His-TRX-3C-DPOD3(WT)	>Substrate(recombinant)His-TRX-3C-DPOD3(WT)	0	2	0.9067	0	1	1	866.443	1731.88	1731.88	-0.93	-0.00081	HCD (High Energy Collision Dissociation)	30	MS2	0	-65	19.592	46.1588	35420	SAMPLE1_02_10_2025.raw	F14	FALSE				0	0	0	4.5	1	23744320	45.74
		FALSE	High	Sequest HT (A2)	Unambiguous	[K].IIHLTDDSFDTDVLK.[A]		1	>Substrate(recombinant)His-TRX-3C-DPOD3(WT)	>Substrate(recombinant)His-TRX-3C-DPOD3(WT)	0	2	0.8933	0	1	1	866.444	1731.88	1731.88	-0.02	-1e-05	HCD (High Energy Collision Dissociation)	30	MS2	0	-65	7.187	44.1238	33713	SAMPLE1_02_10_2025.raw	F14	FALSE				0	0	0	4.5	1
		FALSE	High	Sequest HT (A2)	Unambiguous	[K].IIHLTDDSFDTDVLK.[A]		1	>Substrate(recombinant)His-TRX-3C-DPOD3(WT)	>Substrate(recombinant)His-TRX-3C-DPOD3(WT)	0	2	0.9368	0	1	1	866.444	1731.88	1731.88	0.13	0.00011	HCD (High Energy Collision Dissociation)	30	MS2	0	-65	3.017	44.6279	34127	SAMPLE1_02_10_2025.raw	F14	FALSE				0	0	0	4.43	1
		FALSE	High	Sequest HT (A2)	Unambiguous	[K].IIHLTDDSFDTDVLK.[A]		1	>Substrate(recombinant)His-TRX-3C-DPOD3(WT)	>Substrate(recombinant)His-TRX-3C-DPOD3(WT)	0	2	0.9339	0	1	1	866.443	1731.88	1731.88	-0.72	-0.00062	HCD (High Energy Collision Dissociation)	30	MS2	0	-65	16.895	46.6827	35971	SAMPLE1_02_10_2025.raw	F14	FALSE				0	0	0	4.39	1	23744320	45.74
		FALSE	High	Sequest HT (A2)	Unambiguous	[K].IIHLTDDSFDTDVLK.[A]		1	>Substrate(recombinant)His-TRX-3C-DPOD3(WT)	>Substrate(recombinant)His-TRX-3C-DPOD3(WT)	0	3	0.8696	0	1	1	577.966	1731.88	1731.88	1.6	0.00092	HCD (High Energy Collision Dissociation)	30	MS2	0.749341	-65	6.987	64.7043	51764	SAMPLE1_02_10_2025.raw	F14	FALSE				0	0	0	4.37	1	16647955	64.49
		FALSE	High	Sequest HT (A2)	Unambiguous	[K].IIHLTDDSFDTDVLK.[A]		1	>Substrate(recombinant)His-TRX-3C-DPOD3(WT)	>Substrate(recombinant)His-TRX-3C-DPOD3(WT)	0	2	0.9329	0	1	1	866.443	1731.88	1731.88	-0.51	-0.00044	HCD (High Energy Collision Dissociation)	30	MS2	0	-65	3.705	42.0664	31804	SAMPLE1_02_10_2025.raw	F14	FALSE				0	0	0	4.32	1	27124716	41.99
		FALSE	High	Sequest HT (A2)	Unambiguous	[K].IIHLTDDSFDTDVLK.[A]		1	>Substrate(recombinant)His-TRX-3C-DPOD3(WT)	>Substrate(recombinant)His-TRX-3C-DPOD3(WT)	0	3	0.9271	0	1	1	577.966	1731.88	1731.88	1.39	0.0008	HCD (High Energy Collision Dissociation)	30	MS2	0.0385734	-65	0.055	45.9201	35158	SAMPLE1_02_10_2025.raw	F14	FALSE				0	0	0	4.25	1	2704959488	45.69
		FALSE	High	Sequest HT (A2)	Unambiguous	[K].IIHLTDDSFDTDVLK.[A]		1	>Substrate(recombinant)His-TRX-3C-DPOD3(WT)	>Substrate(recombinant)His-TRX-3C-DPOD3(WT)	0	2	0.9318	0	1	1	866.443	1731.88	1731.88	-1.28	-0.00111	HCD (High Energy Collision Dissociation)	30	MS2	0	-65	40	49.3654	38430	SAMPLE1_02_10_2025.raw	F14	FALSE				0	0	0	4.25	1	1.26679e+06	49.07
		FALSE	High	Sequest HT (A2)	Unambiguous	[K].IIHLTDDSFDTDVLK.[A]		1	>Substrate(recombinant)His-TRX-3C-DPOD3(WT)	>Substrate(recombinant)His-TRX-3C-DPOD3(WT)	0	2	0.9332	0	1	1	866.443	1731.88	1731.88	-0.37	-0.00032	HCD (High Energy Collision Dissociation)	30	MS2	2.43996	-65	40	47.2155	36519	SAMPLE1_02_10_2025.raw	F14	FALSE				0	0	0	4.19	1	23744320	45.74
		FALSE	High	Sequest HT (A2)	Unambiguous	[K].IIHLTDDSFDTDVLK.[A]		1	>Substrate(recombinant)His-TRX-3C-DPOD3(WT)	>Substrate(recombinant)His-TRX-3C-DPOD3(WT)	0	2	0.9036	0	1	1	866.443	1731.88	1731.88	-0.65	-0.00056	HCD (High Energy Collision Dissociation)	30	MS2	0	-65	40	52.5087	40650	SAMPLE1_02_10_2025.raw	F14	FALSE				0	0	0	4.15	1	859092	52.18
		FALSE	High	Sequest HT (A2)	Unambiguous	[K].IIHLTDDSFDTDVLK.[A]		1	>Substrate(recombinant)His-TRX-3C-DPOD3(WT)	>Substrate(recombinant)His-TRX-3C-DPOD3(WT)	0	3	0.8783	0	1	1	577.965	1731.88	1731.88	0.65	0.00037	HCD (High Energy Collision Dissociation)	30	MS2	1.67723	-65	23.227	65.7385	52770	SAMPLE1_02_10_2025.raw	F14	FALSE				0	0	0	4.11	1	7334457	65.65
		FALSE	High	Sequest HT (A2)	Unambiguous	[K].IIHLTDDSFDTDVLK.[A]		1	>Substrate(recombinant)His-TRX-3C-DPOD3(WT)	>Substrate(recombinant)His-TRX-3C-DPOD3(WT)	0	2	0.865	0	1	1	866.444	1731.88	1731.88	0.13	0.00011	HCD (High Energy Collision Dissociation)	30	MS2	0	-65	3.663	42.5761	32309	SAMPLE1_02_10_2025.raw	F14	FALSE				0	0	0	4	1	30693884	43.02
		FALSE	High	Sequest HT (A2)	Unambiguous	[K].IIHLTDDSFDTDVLK.[A]		1	>Substrate(recombinant)His-TRX-3C-DPOD3(WT)	>Substrate(recombinant)His-TRX-3C-DPOD3(WT)	0	3	0.8985	0	1	1	577.965	1731.88	1731.88	0.01	1e-05	HCD (High Energy Collision Dissociation)	30	MS2	0.207633	-65	14.851	58.4785	46117	SAMPLE1_02_10_2025.raw	F14	FALSE				0	0	0	3.94	1	2.10092e+06	58.63
		FALSE	High	Sequest HT (A2)	Unambiguous	[K].IIHLTDDSFDTDVLK.[A]		1	>Substrate(recombinant)His-TRX-3C-DPOD3(WT)	>Substrate(recombinant)His-TRX-3C-DPOD3(WT)	0	2	0.8931	0	1	1	866.444	1731.88	1731.88	0.13	0.00011	HCD (High Energy Collision Dissociation)	30	MS2	0	-65	40	51.9876	40110	SAMPLE1_02_10_2025.raw	F14	FALSE				0	0	0	3.93	1	859092	52.18
		FALSE	High	Sequest HT (A2)	Unambiguous	[K].IIHLTDDSFDTDVLK.[A]		1	>Substrate(recombinant)His-TRX-3C-DPOD3(WT)	>Substrate(recombinant)His-TRX-3C-DPOD3(WT)	0	3	0.8776	0	1	1	577.965	1731.88	1731.88	0.44	0.00025	HCD (High Energy Collision Dissociation)	30	MS2	0.089568	-65	0.315	46.9444	36239	SAMPLE1_02_10_2025.raw	F14	FALSE				0	0	0	3.92	1	2704959488	45.69
		FALSE	High	Sequest HT (A2)	Unambiguous	[K].IIHLTDDSFDTDVLK.[A]		1	>Substrate(recombinant)His-TRX-3C-DPOD3(WT)	>Substrate(recombinant)His-TRX-3C-DPOD3(WT)	0	3	0.8769	0	1	1	577.966	1731.88	1731.88	1.28	0.00074	HCD (High Energy Collision Dissociation)	30	MS2	0.065326	-65	0.045	43.3684	33067	SAMPLE1_02_10_2025.raw	F14	FALSE				0	0	0	3.9	1	3616883712	43.03
		FALSE	High	Sequest HT (A2)	Unambiguous	[K].IIHLTDDSFDTDVLK.[A]		1	>Substrate(recombinant)His-TRX-3C-DPOD3(WT)	>Substrate(recombinant)His-TRX-3C-DPOD3(WT)	0	2	0.9256	0	1	1	866.443	1731.88	1731.88	-0.16	-0.00014	HCD (High Energy Collision Dissociation)	30	MS2	0.792315	-65	40	54.0402	42186	SAMPLE1_02_10_2025.raw	F14	FALSE				0	0	0	3.9	1	598246	53.77
		FALSE	High	Sequest HT (A2)	Unambiguous	[K].IIHLTDDSFDTDVLK.[A]		1	>Substrate(recombinant)His-TRX-3C-DPOD3(WT)	>Substrate(recombinant)His-TRX-3C-DPOD3(WT)	0	2	0.9223	0	1	1	866.444	1731.88	1731.88	0.69	0.0006	HCD (High Energy Collision Dissociation)	30	MS2	0	-65	40	26.7129	15738	SAMPLE1_02_10_2025.raw	F14	FALSE				0	0	0	3.86	1	250659	26.82
		FALSE	High	Sequest HT (A2)	Unambiguous	[K].IIHLTDDSFDTDVLK.[A]		1	>Substrate(recombinant)His-TRX-3C-DPOD3(WT)	>Substrate(recombinant)His-TRX-3C-DPOD3(WT)	0	3	0.9456	0	1	1	577.965	1731.88	1731.88	-0.3	-0.00018	HCD (High Energy Collision Dissociation)	30	MS2	4.28593	-65	8.107	40.3929	30051	SAMPLE1_02_10_2025.raw	F14	FALSE				0	0	0	3.86	1	3683626240	41.99
		FALSE	High	Sequest HT (A2)	Unambiguous	[K].IIHLTDDSFDTDVLK.[A]		1	>Substrate(recombinant)His-TRX-3C-DPOD3(WT)	>Substrate(recombinant)His-TRX-3C-DPOD3(WT)	0	3	0.961	0	1	1	577.965	1731.88	1731.88	-0.3	-0.00018	HCD (High Energy Collision Dissociation)	30	MS2	0	-65	1.748	48.4836	37599	SAMPLE1_02_10_2025.raw	F14	FALSE				0	0	0	3.85	1	99049200	48.99
		FALSE	High	Sequest HT (A2)	Unambiguous	[K].IIHLTDDSFDTDVLK.[A]		1	>Substrate(recombinant)His-TRX-3C-DPOD3(WT)	>Substrate(recombinant)His-TRX-3C-DPOD3(WT)	0	3	0.8753	0	1	1	577.965	1731.88	1731.88	0.33	0.00019	HCD (High Energy Collision Dissociation)	30	MS2	0.223389	-65	31.409	58.9942	46447	SAMPLE1_02_10_2025.raw	F14	FALSE				0	0	0	3.85	1	2.15632e+06	58.95
		FALSE	High	Sequest HT (A2)	Unambiguous	[K].IIHLTDDSFDTDVLK.[A]		1	>Substrate(recombinant)His-TRX-3C-DPOD3(WT)	>Substrate(recombinant)His-TRX-3C-DPOD3(WT)	0	3	0.8932	0	1	1	577.965	1731.88	1731.88	0.12	7e-05	HCD (High Energy Collision Dissociation)	30	MS2	0.100372	-65	40	66.7709	53581	SAMPLE1_02_10_2025.raw	F14	FALSE				0	0	0	3.84	1	752151	66.96
		FALSE	High	Sequest HT (A2)	Unambiguous	[K].IIHLTDDSFDTDVLK.[A]		1	>Substrate(recombinant)His-TRX-3C-DPOD3(WT)	>Substrate(recombinant)His-TRX-3C-DPOD3(WT)	0	2	0.906	0	1	1	866.443	1731.88	1731.88	-0.51	-0.00044	HCD (High Energy Collision Dissociation)	30	MS2	0	-65	40	53.5359	41670	SAMPLE1_02_10_2025.raw	F14	FALSE				0	0	0	3.83	1	598246	53.77
		FALSE	High	Sequest HT (A2)	Unambiguous	[K].IIHLTDDSFDTDVLK.[A]		1	>Substrate(recombinant)His-TRX-3C-DPOD3(WT)	>Substrate(recombinant)His-TRX-3C-DPOD3(WT)	0	2	0.9241	0	1	1	866.443	1731.88	1731.88	-0.16	-0.00014	HCD (High Energy Collision Dissociation)	30	MS2	0	-65	40	48.8547	37918	SAMPLE1_02_10_2025.raw	F14	FALSE				0	0	0	3.82	1	1.26679e+06	49.07
		FALSE	High	Sequest HT (A2)	Unambiguous	[K].IIHLTDDSFDTDVLK.[A]		1	>Substrate(recombinant)His-TRX-3C-DPOD3(WT)	>Substrate(recombinant)His-TRX-3C-DPOD3(WT)	0	3	0.8609	0	1	1	577.965	1731.88	1731.88	0.75	0.00043	HCD (High Energy Collision Dissociation)	30	MS2	0.220769	-65	16.471	57.4624	45483	SAMPLE1_02_10_2025.raw	F14	FALSE				0	0	0	3.81	1	38836508	55.94
		FALSE	High	Sequest HT (A2)	Unambiguous	[K].IIHLTDDSFDTDVLK.[A]		1	>Substrate(recombinant)His-TRX-3C-DPOD3(WT)	>Substrate(recombinant)His-TRX-3C-DPOD3(WT)	0	3	0.9108	0	1	1	577.966	1731.88	1731.88	1.39	0.0008	HCD (High Energy Collision Dissociation)	30	MS2	0.0819607	-65	0.054	45.4088	34721	SAMPLE1_02_10_2025.raw	F14	FALSE				0	0	0	3.81	1	2778524160	45.37
		FALSE	High	Sequest HT (A2)	Unambiguous	[K].IIHLTDDSFDTDVLK.[A]		1	>Substrate(recombinant)His-TRX-3C-DPOD3(WT)	>Substrate(recombinant)His-TRX-3C-DPOD3(WT)	0	2	0.9239	0	1	1	866.443	1731.88	1731.88	-0.65	-0.00056	HCD (High Energy Collision Dissociation)	30	MS2	0	-65	40	68.5859	54735	SAMPLE1_02_10_2025.raw	F14	FALSE				0	0	0	3.81	1	562808	68.51
		FALSE	High	Sequest HT (A2)	Unambiguous	[K].IIHLTDDSFDTDVLK.[A]		1	>Substrate(recombinant)His-TRX-3C-DPOD3(WT)	>Substrate(recombinant)His-TRX-3C-DPOD3(WT)	0	3	0.9423	0	1	1	577.964	1731.88	1731.88	-1.04	-0.0006	HCD (High Energy Collision Dissociation)	30	MS2	0.348926	-65	40	60.0178	47094	SAMPLE1_02_10_2025.raw	F14	FALSE				0	0	0	3.81	1	1.00594e+06	59.88
		FALSE	High	Sequest HT (A2)	Unambiguous	[K].IIHLTDDSFDTDVLK.[A]		1	>Substrate(recombinant)His-TRX-3C-DPOD3(WT)	>Substrate(recombinant)His-TRX-3C-DPOD3(WT)	0	3	0.9105	0	1	1	577.964	1731.88	1731.88	-1.26	-0.00073	HCD (High Energy Collision Dissociation)	30	MS2	1.03571	-45	37.966	43.8746	33505	SAMPLE1_02_10_2025.raw	F14	FALSE				0	0	0	3.8	1
		FALSE	High	Sequest HT (A2)	Unambiguous	[K].IIHLTDDSFDTDVLK.[A]		1	>Substrate(recombinant)His-TRX-3C-DPOD3(WT)	>Substrate(recombinant)His-TRX-3C-DPOD3(WT)	0	3	0.8674	0	1	1	577.965	1731.88	1731.88	0.33	0.00019	HCD (High Energy Collision Dissociation)	30	MS2	0.0190609	-65	0.035	42.3386	32077	SAMPLE1_02_10_2025.raw	F14	FALSE				0	0	0	3.77	1	3660732672	42.53
		FALSE	High	Sequest HT (A2)	Unambiguous	[K].IIHLTDDSFDTDVLK.[A]		1	>Substrate(recombinant)His-TRX-3C-DPOD3(WT)	>Substrate(recombinant)His-TRX-3C-DPOD3(WT)	0	3	0.879	0	1	1	577.966	1731.88	1731.88	1.92	0.00111	HCD (High Energy Collision Dissociation)	30	MS2	0.0887416	-65	0.035	42.8566	32578	SAMPLE1_02_10_2025.raw	F14	FALSE				0	0	0	3.72	1
		FALSE	High	Sequest HT (A2)	Unambiguous	[K].IIHLTDDSFDTDVLK.[A]		1	>Substrate(recombinant)His-TRX-3C-DPOD3(WT)	>Substrate(recombinant)His-TRX-3C-DPOD3(WT)	0	3	0.9071	0	1	1	577.965	1731.88	1731.88	-0.3	-0.00018	HCD (High Energy Collision Dissociation)	30	MS2	0.172811	-65	0.662	47.9738	37300	SAMPLE1_02_10_2025.raw	F14	FALSE				0	0	0	3.66	1	2704959488	45.69
		FALSE	High	Sequest HT (A2)	Selected	[K].IIHLTDDSFDTDVLK.[A]		1	>Substrate(recombinant)His-TRX-3C-DPOD3(WT)	>Substrate(recombinant)His-TRX-3C-DPOD3(WT)	0	3	0.8956	0	1	1	577.965	1731.88	1731.88	-0.09	-5e-05	HCD (High Energy Collision Dissociation)	30	MS2	1.77915	-65	8.78	65.2286	52276	SAMPLE1_02_10_2025.raw	F14	FALSE				0	0	0	3.64	1	16647955	64.49
		FALSE	High	Sequest HT (A2)	Unambiguous	[K].IIHLTDDSFDTDVLK.[A]		1	>Substrate(recombinant)His-TRX-3C-DPOD3(WT)	>Substrate(recombinant)His-TRX-3C-DPOD3(WT)	0	3	0.9752	0	1	1	577.965	1731.88	1731.88	0.75	0.00043	HCD (High Energy Collision Dissociation)	30	MS2	0.351105	-65	40	27.2116	16265	SAMPLE1_02_10_2025.raw	F14	FALSE				0	0	0	3.63	1	4.34947e+06	27.35
		FALSE	High	Sequest HT (A2)	Unambiguous	[K].IIHLTDDSFDTDVLK.[A]		1	>Substrate(recombinant)His-TRX-3C-DPOD3(WT)	>Substrate(recombinant)His-TRX-3C-DPOD3(WT)	0	3	0.9036	0	1	1	577.965	1731.88	1731.88	0.65	0.00037	HCD (High Energy Collision Dissociation)	30	MS2	0.29748	-65	2.235	62.6527	49669	SAMPLE1_02_10_2025.raw	F14	FALSE				0	0	0	3.63	1	23695220	62.74
		FALSE	High	Sequest HT (A2)	Unambiguous	[K].IIHLTDDSFDTDVLK.[A]		1	>Substrate(recombinant)His-TRX-3C-DPOD3(WT)	>Substrate(recombinant)His-TRX-3C-DPOD3(WT)	0	3	0.9114	0	1	1	577.966	1731.88	1731.88	2.13	0.00123	HCD (High Energy Collision Dissociation)	30	MS2	0.104131	-65	0.051	44.399	33955	SAMPLE1_02_10_2025.raw	F14	FALSE				0	0	0	3.61	1
		FALSE	High	Sequest HT (A2)	Unambiguous	[K].IIHLTDDSFDTDVLK.[A]		1	>Substrate(recombinant)His-TRX-3C-DPOD3(WT)	>Substrate(recombinant)His-TRX-3C-DPOD3(WT)	0	3	0.9132	0	1	1	577.965	1731.88	1731.88	0.12	7e-05	HCD (High Energy Collision Dissociation)	30	MS2	0.302589	-65	1.231	52.2731	40410	SAMPLE1_02_10_2025.raw	F14	FALSE				0	0	0	3.57	1	66808676	52.22
		FALSE	High	Sequest HT (A2)	Unambiguous	[K].IIHLTDDSFDTDVLK.[A]		1	>Substrate(recombinant)His-TRX-3C-DPOD3(WT)	>Substrate(recombinant)His-TRX-3C-DPOD3(WT)	0	3	0.9468	0	1	1	577.965	1731.88	1731.88	0.54	0.00031	HCD (High Energy Collision Dissociation)	30	MS2	0.27766	-65	1.027	52.7934	40939	SAMPLE1_02_10_2025.raw	F14	FALSE				0	0	0	3.57	1	66808676	52.22
		FALSE	High	Sequest HT (A2)	Unambiguous	[K].IIHLTDDSFDTDVLK.[A]		1	>Substrate(recombinant)His-TRX-3C-DPOD3(WT)	>Substrate(recombinant)His-TRX-3C-DPOD3(WT)	0	2	0.8989	0	1	1	866.443	1731.88	1731.88	-0.3	-0.00026	HCD (High Energy Collision Dissociation)	30	MS2	6.36041	-65	40	47.74	37061	SAMPLE1_02_10_2025.raw	F14	FALSE				0	0	0	3.56	1	23744320	45.74
		FALSE	High	Sequest HT (A2)	Unambiguous	[K].IIHLTDDSFDTDVLK.[A]		1	>Substrate(recombinant)His-TRX-3C-DPOD3(WT)	>Substrate(recombinant)His-TRX-3C-DPOD3(WT)	0	3	0.9101	0	1	1	577.965	1731.88	1731.88	0.01	1e-05	HCD (High Energy Collision Dissociation)	30	MS2	0.138928	-65	0.664	49.1938	38256	SAMPLE1_02_10_2025.raw	F14	FALSE				0	0	0	3.56	1	99049200	48.99
		FALSE	High	Sequest HT (A2)	Unambiguous	[K].IIHLTDDSFDTDVLK.[A]		1	>Substrate(recombinant)His-TRX-3C-DPOD3(WT)	>Substrate(recombinant)His-TRX-3C-DPOD3(WT)	0	3	0.9014	0	1	1	577.965	1731.88	1731.88	0.65	0.00037	HCD (High Energy Collision Dissociation)	30	MS2	0.229183	-65	1.885	61.5876	48573	SAMPLE1_02_10_2025.raw	F14	FALSE				0	0	0	3.55	1	24665970	61.17
		FALSE	High	Sequest HT (A2)	Unambiguous	[K].IIHLTDDSFDTDVLK.[A]		1	>Substrate(recombinant)His-TRX-3C-DPOD3(WT)	>Substrate(recombinant)His-TRX-3C-DPOD3(WT)	0	2	0.9011	0	1	1	866.444	1731.88	1731.88	0.13	0.00011	HCD (High Energy Collision Dissociation)	30	MS2	0	-65	40	56.1033	44284	SAMPLE1_02_10_2025.raw	F14	FALSE				0	0	0	3.54	1	711681	55.94
		FALSE	High	Sequest HT (A2)	Unambiguous	[K].IIHLTDDSFDTDVLK.[A]		1	>Substrate(recombinant)His-TRX-3C-DPOD3(WT)	>Substrate(recombinant)His-TRX-3C-DPOD3(WT)	0	3	0.94	0	1	1	577.965	1731.88	1731.88	0.96	0.00056	HCD (High Energy Collision Dissociation)	30	MS2	0.219278	-65	1.531	55.9223	44100	SAMPLE1_02_10_2025.raw	F14	FALSE				0	0	0	3.5	1	38836508	55.94
		FALSE	High	Sequest HT (A2)	Unambiguous	[K].IIHLTDDSFDTDVLK.[A]		1	>Substrate(recombinant)His-TRX-3C-DPOD3(WT)	>Substrate(recombinant)His-TRX-3C-DPOD3(WT)	0	3	0.9155	0	1	1	577.965	1731.88	1731.88	0.01	1e-05	HCD (High Energy Collision Dissociation)	30	MS2	18.2987	-65	40	49.0261	38088	SAMPLE1_02_10_2025.raw	F14	FALSE				0	0	0	3.43	1	99049200	48.99
		FALSE	High	Sequest HT (A2)	Unambiguous	[K].IIHLTDDSFDTDVLK.[A]		1	>Substrate(recombinant)His-TRX-3C-DPOD3(WT)	>Substrate(recombinant)His-TRX-3C-DPOD3(WT)	0	3	0.9531	0	1	1	577.965	1731.88	1731.88	1.07	0.00062	HCD (High Energy Collision Dissociation)	30	MS2	0.141444	-65	9.348	57.9745	45796	SAMPLE1_02_10_2025.raw	F14	FALSE				0	0	0	3.41	1	38836508	55.94
		FALSE	High	Sequest HT (A2)	Selected	[K].IIHLTDDSFDTDVLK.[A]		1	>Substrate(recombinant)His-TRX-3C-DPOD3(WT)	>Substrate(recombinant)His-TRX-3C-DPOD3(WT)	0	3	0.8882	0	1	1	577.964	1731.88	1731.88	-0.62	-0.00036	HCD (High Energy Collision Dissociation)	30	MS2	0.398751	-65	1.13	48.1035	37396	SAMPLE1_02_10_2025.raw	F14	FALSE				0	0	0	3.4	1	2704959488	45.69
		FALSE	High	Sequest HT (A2)	Unambiguous	[K].IIHLTDDSFDTDVLK.[A]		1	>Substrate(recombinant)His-TRX-3C-DPOD3(WT)	>Substrate(recombinant)His-TRX-3C-DPOD3(WT)	0	3	0.9288	0	1	1	577.965	1731.88	1731.88	0.01	1e-05	HCD (High Energy Collision Dissociation)	30	MS2	0	-65	40	67.2844	53934	SAMPLE1_02_10_2025.raw	F14	FALSE				0	0	0	3.37	1	1.07788e+06	67.69
		FALSE	High	Sequest HT (A2)	Unambiguous	[K].IIHLTDDSFDTDVLK.[A]		1	>Substrate(recombinant)His-TRX-3C-DPOD3(WT)	>Substrate(recombinant)His-TRX-3C-DPOD3(WT)	0	3	0.8772	0	1	1	577.965	1731.88	1731.88	0.86	0.0005	HCD (High Energy Collision Dissociation)	30	MS2	0.186579	-65	1.567	56.4465	44629	SAMPLE1_02_10_2025.raw	F14	FALSE				0	0	0	3.34	1	38836508	55.94
		FALSE	High	Sequest HT (A2)	Selected	[K].IIHLTDDSFDTDVLK.[A]		1	>Substrate(recombinant)His-TRX-3C-DPOD3(WT)	>Substrate(recombinant)His-TRX-3C-DPOD3(WT)	0	3	0.9728	0	1	1	577.966	1731.88	1731.88	1.18	0.00068	HCD (High Energy Collision Dissociation)	30	MS2	0.215014	-65	1.067	54.9124	43072	SAMPLE1_02_10_2025.raw	F14	FALSE				0	0	0	3.31	1	38325172	55.31
		FALSE	High	Sequest HT (A2)	Unambiguous	[K].IIHLTDDSFDTDVLK.[A]		1	>Substrate(recombinant)His-TRX-3C-DPOD3(WT)	>Substrate(recombinant)His-TRX-3C-DPOD3(WT)	0	3	0.9184	0	1	1	577.965	1731.88	1731.88	-0.3	-0.00018	HCD (High Energy Collision Dissociation)	30	MS2	0	-65	19.644	26.7011	15724	SAMPLE1_02_10_2025.raw	F14	FALSE				0	0	0	3.31	1	9884897	26.93
		FALSE	High	Sequest HT (A2)	Unambiguous	[K].IIHLTDDSFDTDVLK.[A]		1	>Substrate(recombinant)His-TRX-3C-DPOD3(WT)	>Substrate(recombinant)His-TRX-3C-DPOD3(WT)	0	2	0.9121	0	1	1	866.443	1731.88	1731.88	-0.16	-0.00014	HCD (High Energy Collision Dissociation)	30	MS2	0	-65	40	55.0746	43236	SAMPLE1_02_10_2025.raw	F14	FALSE				0	0	0	3.3	1
		FALSE	High	Sequest HT (A2)	Unambiguous	[K].IIHLTDDSFDTDVLK.[A]		1	>Substrate(recombinant)His-TRX-3C-DPOD3(WT)	>Substrate(recombinant)His-TRX-3C-DPOD3(WT)	0	3	0.8606	0	1	1	577.965	1731.88	1731.88	0.01	1e-05	HCD (High Energy Collision Dissociation)	30	MS2	0.48651	-65	1.289	54.3912	42541	SAMPLE1_02_10_2025.raw	F14	FALSE				0	0	0	3.3	1	36766456	53.81
		FALSE	High	Sequest HT (A2)	Unambiguous	[K].IIHLTDDSFDTDVLK.[A]		1	>Substrate(recombinant)His-TRX-3C-DPOD3(WT)	>Substrate(recombinant)His-TRX-3C-DPOD3(WT)	0	3	0.9146	0	1	1	577.965	1731.88	1731.88	0.22	0.00013	HCD (High Energy Collision Dissociation)	30	MS2	0.216629	-65	2.159	61.0425	48009	SAMPLE1_02_10_2025.raw	F14	FALSE				0	0	0	3.28	1	24665970	61.17
		FALSE	High	Sequest HT (A2)	Unambiguous	[K].IIHLTDDSFDTDVLK.[A]		1	>Substrate(recombinant)His-TRX-3C-DPOD3(WT)	>Substrate(recombinant)His-TRX-3C-DPOD3(WT)	0	3	0.9195	0	1	1	577.965	1731.88	1731.88	1.07	0.00062	HCD (High Energy Collision Dissociation)	30	MS2	0.0166232	-65	0.055	44.9053	34320	SAMPLE1_02_10_2025.raw	F14	FALSE				0	0	0	3.23	1	2727728640	44.98
		FALSE	High	Sequest HT (A2)	Selected	[K].IIHLTDDSFDTDVLK.[A]		1	>Substrate(recombinant)His-TRX-3C-DPOD3(WT)	>Substrate(recombinant)His-TRX-3C-DPOD3(WT)	0	3	0.8975	0	1	1	577.966	1731.88	1731.88	1.18	0.00068	HCD (High Energy Collision Dissociation)	30	MS2	0.156294	-65	2.811	56.9548	45105	SAMPLE1_02_10_2025.raw	F14	FALSE				0	0	0	3.22	1	38836508	55.94
		FALSE	High	Sequest HT (A2)	Selected	[K].IIHLTDDSFDTDVLK.[A]		1	>Substrate(recombinant)His-TRX-3C-DPOD3(WT)	>Substrate(recombinant)His-TRX-3C-DPOD3(WT)	0	3	0.947	0	1	1	577.965	1731.88	1731.88	0.12	7e-05	HCD (High Energy Collision Dissociation)	30	MS2	0.143593	-65	0.798	49.6993	38743	SAMPLE1_02_10_2025.raw	F14	FALSE				0	0	0	3.21	1	104978024	49.54
		FALSE	High	Sequest HT (A2)	Unambiguous	[K].IIHLTDDSFDTDVLK.[A]		1	>Substrate(recombinant)His-TRX-3C-DPOD3(WT)	>Substrate(recombinant)His-TRX-3C-DPOD3(WT)	0	3	0.8969	0	1	1	577.965	1731.88	1731.88	0.22	0.00013	HCD (High Energy Collision Dissociation)	30	MS2	0.248444	-65	7.29	51.2351	39610	SAMPLE1_02_10_2025.raw	F14	FALSE				0	0	0	3.2	1	19979330	50.84
		FALSE	High	Sequest HT (A2)	Unambiguous	[K].IIHLTDDSFDTDVLK.[A]		1	>Substrate(recombinant)His-TRX-3C-DPOD3(WT)	>Substrate(recombinant)His-TRX-3C-DPOD3(WT)	0	3	0.8938	0	1	1	577.965	1731.88	1731.88	0.22	0.00013	HCD (High Energy Collision Dissociation)	30	MS2	0.183632	-65	1.536	62.118	49116	SAMPLE1_02_10_2025.raw	F14	FALSE				0	0	0	3.2	1	23638128	61.99
		FALSE	High	Sequest HT (A2)	Selected	[K].IIHLTDDSFDTDVLK.[A]		1	>Substrate(recombinant)His-TRX-3C-DPOD3(WT)	>Substrate(recombinant)His-TRX-3C-DPOD3(WT)	0	3	0.9717	0	1	1	577.965	1731.88	1731.88	0.54	0.00031	HCD (High Energy Collision Dissociation)	30	MS2	0.0526864	-65	30.855	68.8261	54887	SAMPLE1_02_10_2025.raw	F14	FALSE				0	0	0	3.18	1	1.10495e+06	68.7
		FALSE	High	Sequest HT (A2)	Unambiguous	[K].IIHLTDDSFDTDVLK.[A]		1	>Substrate(recombinant)His-TRX-3C-DPOD3(WT)	>Substrate(recombinant)His-TRX-3C-DPOD3(WT)	0	3	0.9464	0	1	1	577.965	1731.88	1731.88	0.54	0.00031	HCD (High Energy Collision Dissociation)	30	MS2	0.0897803	-65	1.414	50.2111	39043	SAMPLE1_02_10_2025.raw	F14	FALSE				0	0	0	3.17	1	26153102	50.2
		FALSE	High	Sequest HT (A2)	Unambiguous	[K].IIHLTDDSFDTDVLK.[A]		1	>Substrate(recombinant)His-TRX-3C-DPOD3(WT)	>Substrate(recombinant)His-TRX-3C-DPOD3(WT)	0	2	0.9111	0	1	1	866.443	1731.88	1731.88	-0.37	-0.00032	HCD (High Energy Collision Dissociation)	30	MS2	0	-65	40	62.5034	49513	SAMPLE1_02_10_2025.raw	F14	FALSE				0	0	0	3.15	1	661537	62.79
		FALSE	High	Sequest HT (A2)	Unambiguous	[K].IIHLTDDSFDTDVLK.[A]		1	>Substrate(recombinant)His-TRX-3C-DPOD3(WT)	>Substrate(recombinant)His-TRX-3C-DPOD3(WT)	0	2	0.9111	0	1	1	866.443	1731.88	1731.88	-0.93	-0.00081	HCD (High Energy Collision Dissociation)	30	MS2	0	-65	40	48.349	37530	SAMPLE1_02_10_2025.raw	F14	FALSE				0	0	0	3.15	1	122083	48.44
		FALSE	High	Sequest HT (A2)	Unambiguous	[K].IIHLTDDSFDTDVLK.[A]		1	>Substrate(recombinant)His-TRX-3C-DPOD3(WT)	>Substrate(recombinant)His-TRX-3C-DPOD3(WT)	0	2	0.9105	0	1	1	866.443	1731.88	1731.88	-0.86	-0.00075	HCD (High Energy Collision Dissociation)	30	MS2	0	-65	40	60.9412	47902	SAMPLE1_02_10_2025.raw	F14	FALSE				0	0	0	3.13	1
		FALSE	High	Sequest HT (A2)	Unambiguous	[K].IIHLTDDSFDTDVLK.[A]		1	>Substrate(recombinant)His-TRX-3C-DPOD3(WT)	>Substrate(recombinant)His-TRX-3C-DPOD3(WT)	0	3	0.9295	0	1	1	577.964	1731.88	1731.88	-1.26	-0.00073	HCD (High Energy Collision Dissociation)	30	MS2	9.92016	-65	40	38.2529	27813	SAMPLE1_02_10_2025.raw	F14	FALSE				0	0	0	3.12	1	833393	38.36
		FALSE	High	Sequest HT (A2)	Unambiguous	[K].IIHLTDDSFDTDVLK.[A]		1	>Substrate(recombinant)His-TRX-3C-DPOD3(WT)	>Substrate(recombinant)His-TRX-3C-DPOD3(WT)	0	3	0.9712	0	1	1	577.965	1731.88	1731.88	0.54	0.00031	HCD (High Energy Collision Dissociation)	30	MS2	0.240813	-65	1.015	53.8417	41984	SAMPLE1_02_10_2025.raw	F14	FALSE				0	0	0	3.12	1	36766456	53.81
		FALSE	High	Sequest HT (A2)	Unambiguous	[K].IIHLTDDSFDTDVLK.[A]		1	>Substrate(recombinant)His-TRX-3C-DPOD3(WT)	>Substrate(recombinant)His-TRX-3C-DPOD3(WT)	0	3	0.8968	0	1	1	577.965	1731.88	1731.88	0.86	0.0005	HCD (High Energy Collision Dissociation)	30	MS2	0.212048	-65	1.085	55.4158	43586	SAMPLE1_02_10_2025.raw	F14	FALSE				0	0	0	3.1	1	38325172	55.31
		FALSE	High	Sequest HT (A2)	Unambiguous	[K].IIHLTDDSFDTDVLK.[A]		1	>Substrate(recombinant)His-TRX-3C-DPOD3(WT)	>Substrate(recombinant)His-TRX-3C-DPOD3(WT)	0	2	0.9094	0	1	1	866.444	1731.88	1731.88	0.48	0.00041	HCD (High Energy Collision Dissociation)	30	MS2	2.12621	-65	40	63.5783	50613	SAMPLE1_02_10_2025.raw	F14	FALSE				0	0	0	3.09	1	661537	62.79
		FALSE	High	Sequest HT (A2)	Selected	[K].IIHLTDDSFDTDVLK.[A]		1	>Substrate(recombinant)His-TRX-3C-DPOD3(WT)	>Substrate(recombinant)His-TRX-3C-DPOD3(WT)	0	3	0.9708	0	1	1	577.965	1731.88	1731.88	0.33	0.00019	HCD (High Energy Collision Dissociation)	30	MS2	0.60515	-65	1.98	63.6618	50698	SAMPLE1_02_10_2025.raw	F14	FALSE				0	0	0	3.08	1	23695220	62.74
		FALSE	High	Sequest HT (A2)	Selected	[K].IIHLTDDSFDTDVLK.[A]		1	>Substrate(recombinant)His-TRX-3C-DPOD3(WT)	>Substrate(recombinant)His-TRX-3C-DPOD3(WT)	0	3	0.8799	0	1	1	577.964	1731.88	1731.88	-0.94	-0.00054	HCD (High Energy Collision Dissociation)	30	MS2	21.4184	-65	40	35.8381	25302	SAMPLE1_02_10_2025.raw	F14	FALSE				0	0	0	3.08	1	9577149	35.42
		FALSE	High	Sequest HT (A2)	Unambiguous	[K].IIHLTDDSFDTDVLK.[A]		1	>Substrate(recombinant)His-TRX-3C-DPOD3(WT)	>Substrate(recombinant)His-TRX-3C-DPOD3(WT)	0	2	0.9082	0	1	1	866.444	1731.88	1731.88	-0.02	-1e-05	HCD (High Energy Collision Dissociation)	30	MS2	0	-65	40	55.5937	43767	SAMPLE1_02_10_2025.raw	F14	FALSE				0	0	0	3.05	1	711681	55.94
		FALSE	High	Sequest HT (A2)	Unambiguous	[K].IIHLTDDSFDTDVLK.[A]		1	>Substrate(recombinant)His-TRX-3C-DPOD3(WT)	>Substrate(recombinant)His-TRX-3C-DPOD3(WT)	0	3	0.9338	0	1	1	577.965	1731.88	1731.88	0.01	1e-05	HCD (High Energy Collision Dissociation)	30	MS2	0.170859	-65	3.119	50.7215	39331	SAMPLE1_02_10_2025.raw	F14	FALSE				0	0	0	3.02	1	17877046	50.55
		FALSE	High	Sequest HT (A2)	Unambiguous	[K].IIHLTDDSFDTDVLK.[A]		1	>Substrate(recombinant)His-TRX-3C-DPOD3(WT)	>Substrate(recombinant)His-TRX-3C-DPOD3(WT)	0	3	0.8833	0	1	1	577.965	1731.88	1731.88	0.12	7e-05	HCD (High Energy Collision Dissociation)	30	MS2	0.0378824	-65	40	69.3399	55221	SAMPLE1_02_10_2025.raw	F14	FALSE				0	0	0	3	1	648099	69.3
		FALSE	High	Sequest HT (A2)	Selected	[K].IIHLTDDSFDTDVLK.[A]		1	>Substrate(recombinant)His-TRX-3C-DPOD3(WT)	>Substrate(recombinant)His-TRX-3C-DPOD3(WT)	0	3	0.8967	0	1	1	577.965	1731.88	1731.88	0.01	1e-05	HCD (High Energy Collision Dissociation)	30	MS2	0.201012	-65	16.236	51.7433	39866	SAMPLE1_02_10_2025.raw	F14	FALSE				0	0	0	3	1	66808676	52.22
		FALSE	High	Sequest HT (A2)	Unambiguous	[K].IIHLTDDSFDTDVLK.[A]		1	>Substrate(recombinant)His-TRX-3C-DPOD3(WT)	>Substrate(recombinant)His-TRX-3C-DPOD3(WT)	0	3	0.9027	0	1	1	577.966	1731.88	1731.88	1.81	0.00104	HCD (High Energy Collision Dissociation)	30	MS2	51.955	-65	19.917	43.9473	33570	SAMPLE1_02_10_2025.raw	F14	FALSE				0	0	0	2.98	1
		FALSE	High	Sequest HT (A2)	Selected	[K].IIHLTDDSFDTDVLK.[A]		1	>Substrate(recombinant)His-TRX-3C-DPOD3(WT)	>Substrate(recombinant)His-TRX-3C-DPOD3(WT)	0	3	0.8851	0	1	1	577.965	1731.88	1731.88	0.12	7e-05	HCD (High Energy Collision Dissociation)	30	MS2	67.6856	-65	26.079	38.7915	28356	SAMPLE1_02_10_2025.raw	F14	FALSE				0	0	0	2.96	1	833393	38.36
		FALSE	High	Sequest HT (A2)	Unambiguous	[K].IIHLTDDSFDTDVLK.[A]		1	>Substrate(recombinant)His-TRX-3C-DPOD3(WT)	>Substrate(recombinant)His-TRX-3C-DPOD3(WT)	0	3	0.9424	0	1	1	577.965	1731.88	1731.88	0.75	0.00043	HCD (High Energy Collision Dissociation)	30	MS2	49.842	-45	40	46.4262	35703	SAMPLE1_02_10_2025.raw	F14	FALSE				0	0	0	2.95	1	23149938	45.92
		FALSE	High	Sequest HT (A2)	Unambiguous	[K].IIHLTDDSFDTDVLK.[A]		1	>Substrate(recombinant)His-TRX-3C-DPOD3(WT)	>Substrate(recombinant)His-TRX-3C-DPOD3(WT)	0	2	0.9048	0	1	1	866.444	1731.88	1731.88	-0.02	-1e-05	HCD (High Energy Collision Dissociation)	30	MS2	0	-65	40	61.977	48968	SAMPLE1_02_10_2025.raw	F14	FALSE				0	0	0	2.94	1	661537	62.79
		FALSE	High	Sequest HT (A2)	Unambiguous	[K].IIHLTDDSFDTDVLK.[A]		1	>Substrate(recombinant)His-TRX-3C-DPOD3(WT)	>Substrate(recombinant)His-TRX-3C-DPOD3(WT)	0	3	0.9315	0	1	1	577.965	1731.88	1731.88	0.33	0.00019	HCD (High Energy Collision Dissociation)	30	MS2	0.258868	-65	0.964	53.325	41460	SAMPLE1_02_10_2025.raw	F14	FALSE				0	0	0	2.92	1	36766456	53.81
		FALSE	High	Sequest HT (A2)	Unambiguous	[K].IIHLTDDSFDTDVLK.[A]		1	>Substrate(recombinant)His-TRX-3C-DPOD3(WT)	>Substrate(recombinant)His-TRX-3C-DPOD3(WT)	0	3	0.8488	0	1	1	577.965	1731.88	1731.88	1.07	0.00062	HCD (High Energy Collision Dissociation)	30	MS2	3.27792	-65	4.684	35.3333	24771	SAMPLE1_02_10_2025.raw	F14	FALSE				0	0	0	2.91	1	9577149	35.42
		FALSE	High	Sequest HT (A2)	Unambiguous	[K].IIHLTDDSFDTDVLK.[A]		1	>Substrate(recombinant)His-TRX-3C-DPOD3(WT)	>Substrate(recombinant)His-TRX-3C-DPOD3(WT)	0	3	0.9519	0	1	1	577.965	1731.88	1731.88	0.44	0.00025	HCD (High Energy Collision Dissociation)	30	MS2	0.0316889	-65	26.719	68.3178	54560	SAMPLE1_02_10_2025.raw	F14	FALSE				0	0	0	2.91	1	1184309	68.31
		FALSE	High	Sequest HT (A2)	Unambiguous	[K].IIHLTDDSFDTDVLK.[A]		1	>Substrate(recombinant)His-TRX-3C-DPOD3(WT)	>Substrate(recombinant)His-TRX-3C-DPOD3(WT)	0	2	0.8997	0	1	1	866.446	1731.88	1731.88	2.17	0.00188	HCD (High Energy Collision Dissociation)	30	MS2	36.4741	-45	40	61.4595	48441	SAMPLE1_02_10_2025.raw	F14	FALSE				0	0	0	2.89	1	456558	61.22
		FALSE	High	Sequest HT (A2)	Unambiguous	[K].IIHLTDDSFDTDVLK.[A]		1	>Substrate(recombinant)His-TRX-3C-DPOD3(WT)	>Substrate(recombinant)His-TRX-3C-DPOD3(WT)	0	3	0.9263	0	1	1	577.966	1731.88	1731.88	1.28	0.00074	HCD (High Energy Collision Dissociation)	30	MS2	10.1773	-65	40	36.3766	25861	SAMPLE1_02_10_2025.raw	F14	FALSE				0	0	0	2.85	1	9577149	35.42
		FALSE	High	Sequest HT (A2)	Unambiguous	[K].IIHLTDDSFDTDVLK.[A]		1	>Substrate(recombinant)His-TRX-3C-DPOD3(WT)	>Substrate(recombinant)His-TRX-3C-DPOD3(WT)	0	3	0.9333	0	1	1	577.966	1731.88	1731.88	1.28	0.00074	HCD (High Energy Collision Dissociation)	30	MS2	53.0115	-65	5.868	36.9872	26499	SAMPLE1_02_10_2025.raw	F14	FALSE				0	0	0	2.85	1	5.58395e+06	37.07
		FALSE	High	Sequest HT (A2)	Unambiguous	[K].IIHLTDDSFDTDVLK.[A]		1	>Substrate(recombinant)His-TRX-3C-DPOD3(WT)	>Substrate(recombinant)His-TRX-3C-DPOD3(WT)	0	3	0.9754	0	1	1	577.964	1731.88	1731.88	-0.94	-0.00054	HCD (High Energy Collision Dissociation)	30	MS2	0.325283	-65	40	60.5235	47476	SAMPLE1_02_10_2025.raw	F14	FALSE				0	0	0	2.85	1	24665970	61.17
		FALSE	High	Sequest HT (A2)	Unambiguous	[K].IIHLTDDSFDTDVLK.[A]		1	>Substrate(recombinant)His-TRX-3C-DPOD3(WT)	>Substrate(recombinant)His-TRX-3C-DPOD3(WT)	0	3	0.9155	0	1	1	577.965	1731.88	1731.88	-0.09	-5e-05	HCD (High Energy Collision Dissociation)	30	MS2	13.3108	-65	40	47.842	37167	SAMPLE1_02_10_2025.raw	F14	FALSE				0	0	0	2.84	1	2704959488	45.69
		FALSE	High	Sequest HT (A2)	Selected	[K].IIHLTDDSFDTDVLK.[A]		1	>Substrate(recombinant)His-TRX-3C-DPOD3(WT)	>Substrate(recombinant)His-TRX-3C-DPOD3(WT)	0	3	0.9293	0	1	1	577.965	1731.88	1731.88	-0.41	-0.00024	HCD (High Energy Collision Dissociation)	30	MS2	0	-65	40	66.2531	53208	SAMPLE1_02_10_2025.raw	F14	FALSE				0	0	0	2.83	1	752151	66.96
		FALSE	High	Sequest HT (A2)	Selected	[K].IIHLTDDSFDTDVLK.[A]		1	>Substrate(recombinant)His-TRX-3C-DPOD3(WT)	>Substrate(recombinant)His-TRX-3C-DPOD3(WT)	0	3	0.9291	0	1	1	577.965	1731.88	1731.88	-0.41	-0.00024	HCD (High Energy Collision Dissociation)	30	MS2	0	-65	40	27.7464	16827	SAMPLE1_02_10_2025.raw	F14	FALSE				0	0	0	2.82	1	1.3626e+06	27.83
		FALSE	High	Sequest HT (A2)	Selected	[K].IIHLTDDSFDTDVLK.[A]		1	>Substrate(recombinant)His-TRX-3C-DPOD3(WT)	>Substrate(recombinant)His-TRX-3C-DPOD3(WT)	0	3	0.8968	0	1	1	577.965	1731.88	1731.88	0.86	0.0005	HCD (High Energy Collision Dissociation)	30	MS2	17.6641	-65	40	28.283	17401	SAMPLE1_02_10_2025.raw	F14	FALSE				0	0	0	2.81	1	1.3626e+06	27.83
		FALSE	High	Sequest HT (A2)	Selected	[K].IIHLTDDSFDTDVLK.[A]		1	>Substrate(recombinant)His-TRX-3C-DPOD3(WT)	>Substrate(recombinant)His-TRX-3C-DPOD3(WT)	0	3	0.9324	0	1	1	577.965	1731.88	1731.88	0.65	0.00037	HCD (High Energy Collision Dissociation)	30	MS2	88.6514	-45	25.437	41.8092	31546	SAMPLE1_02_10_2025.raw	F14	FALSE				0	0	0	2.81	1	2.43594e+06	42.34
		FALSE	High	Sequest HT (A2)	Selected	[K].IIHLTDDSFDTDVLK.[A]		1	>Substrate(recombinant)His-TRX-3C-DPOD3(WT)	>Substrate(recombinant)His-TRX-3C-DPOD3(WT)	0	3	0.935	0	1	1	577.965	1731.88	1731.88	0.44	0.00025	HCD (High Energy Collision Dissociation)	30	MS2	0.676154	-65	2.606	64.1866	51237	SAMPLE1_02_10_2025.raw	F14	FALSE				0	0	0	2.77	1	16647955	64.49
		FALSE	High	Sequest HT (A2)	Unambiguous	[K].IIHLTDDSFDTDVLK.[A]		1	>Substrate(recombinant)His-TRX-3C-DPOD3(WT)	>Substrate(recombinant)His-TRX-3C-DPOD3(WT)	0	2	0.8982	0	1	1	866.444	1731.88	1731.88	0.34	0.00029	HCD (High Energy Collision Dissociation)	30	MS2	0	-65	40	49.8712	38862	SAMPLE1_02_10_2025.raw	F14	FALSE				0	0	0	2.75	1	1.26679e+06	49.07
		FALSE	High	Sequest HT (A2)	Selected	[K].IIHLTDDSFDTDVLK.[A]		1	>Substrate(recombinant)His-TRX-3C-DPOD3(WT)	>Substrate(recombinant)His-TRX-3C-DPOD3(WT)	0	3	0.9706	0	1	1	577.964	1731.88	1731.88	-0.62	-0.00036	HCD (High Energy Collision Dissociation)	30	MS2	8.12755	-65	9.809	27.4271	16499	SAMPLE1_02_10_2025.raw	F14	FALSE				0	0	0	2.72	1	4.34947e+06	27.35
		FALSE	High	Sequest HT (A2)	Selected	[K].IIHLTDDSFDTDVLK.[A]		1	>Substrate(recombinant)His-TRX-3C-DPOD3(WT)	>Substrate(recombinant)His-TRX-3C-DPOD3(WT)	0	3	0.9685	0	1	1	577.965	1731.88	1731.88	-0.3	-0.00018	HCD (High Energy Collision Dissociation)	30	MS2	0.276288	-65	40	69.8466	55577	SAMPLE1_02_10_2025.raw	F14	FALSE				0	0	0	2.54	1	648099	69.3
		FALSE	High	Sequest HT (A2)	Unambiguous	[K].IIHLTDDSFDTDVLK.[A]		1	>Substrate(recombinant)His-TRX-3C-DPOD3(WT)	>Substrate(recombinant)His-TRX-3C-DPOD3(WT)	0	2	0.8635	0	1	1	866.442	1731.88	1731.88	-1.78	-0.00154	HCD (High Energy Collision Dissociation)	30	MS2	0	-65	40	48.7354	37797	SAMPLE1_02_10_2025.raw	F14	FALSE				0	0	0	2.49	1	1.26679e+06	49.07
		FALSE	High	Sequest HT (A2)	Unambiguous	[K].IIHLTDDSFDTDVLK.[A]		1	>Substrate(recombinant)His-TRX-3C-DPOD3(WT)	>Substrate(recombinant)His-TRX-3C-DPOD3(WT)	0	3	0.9438	0	1	1	577.964	1731.88	1731.88	-1.68	-0.00097	HCD (High Energy Collision Dissociation)	30	MS2	71.8713	-65	40	38.5178	28070	SAMPLE1_02_10_2025.raw	F14	FALSE				0	0	0	2.49	1	833393	38.36
		FALSE	High	Sequest HT (A2)	Unambiguous	[K].IIHLTDDSFDTDVLK.[A]		1	>Substrate(recombinant)His-TRX-3C-DPOD3(WT)	>Substrate(recombinant)His-TRX-3C-DPOD3(WT)	0	2	0.8835	0	1	1	866.443	1731.88	1731.88	-0.51	-0.00044	HCD (High Energy Collision Dissociation)	30	MS2	0.416656	-65	40	67.0543	53784	SAMPLE1_02_10_2025.raw	F14	FALSE				0	0	0	2.49	1	215921	66.69
		FALSE	High	Sequest HT (A2)	Unambiguous	[K].IIHLTDDSFDTDVLK.[A]		1	>Substrate(recombinant)His-TRX-3C-DPOD3(WT)	>Substrate(recombinant)His-TRX-3C-DPOD3(WT)	0	2	0.9116	0	1	1	866.444	1731.88	1731.88	0.34	0.00029	HCD (High Energy Collision Dissociation)	30	MS2	0	-65	40	64.6299	51690	SAMPLE1_02_10_2025.raw	F14	FALSE				0	0	0	2.49	1	345252	64.47
		FALSE	High	Sequest HT (A2)	Unambiguous	[K].IIHLTDDSFDTDVLK.[A]		1	>Substrate(recombinant)His-TRX-3C-DPOD3(WT)	>Substrate(recombinant)His-TRX-3C-DPOD3(WT)	0	2	0.8816	0	1	1	866.443	1731.88	1731.88	-0.3	-0.00026	HCD (High Energy Collision Dissociation)	30	MS2	0	-65	40	47.2216	36526	SAMPLE1_02_10_2025.raw	F14	FALSE				0	0	0	2.45	1	23744320	45.74
		FALSE	High	Sequest HT (A2)	Unambiguous	[K].IIHLTDDSFDTDVLK.[A]		1	>Substrate(recombinant)His-TRX-3C-DPOD3(WT)	>Substrate(recombinant)His-TRX-3C-DPOD3(WT)	0	3	0.8766	0	1	1	577.965	1731.88	1731.88	0.44	0.00025	HCD (High Energy Collision Dissociation)	30	MS2	27.9905	-65	40	54.662	42818	SAMPLE1_02_10_2025.raw	F14	FALSE				0	0	0	2.35	1	38325172	55.31
		FALSE	High	Sequest HT (A2)	Unambiguous	[K].IIHLTDDSFDTDVLK.[A]		1	>Substrate(recombinant)His-TRX-3C-DPOD3(WT)	>Substrate(recombinant)His-TRX-3C-DPOD3(WT)	0	2	0.8836	0	1	1	866.444	1731.88	1731.88	0.55	0.00048	HCD (High Energy Collision Dissociation)	30	MS2	0	-65	40	53.0141	41152	SAMPLE1_02_10_2025.raw	F14	FALSE				0	0	0	2.32	1	859092	52.18
		FALSE	High	Sequest HT (A2)	Unambiguous	[K].IIHLTDDSFDTDVLK.[A]		1	>Substrate(recombinant)His-TRX-3C-DPOD3(WT)	>Substrate(recombinant)His-TRX-3C-DPOD3(WT)	0	2	0.8009	0	1	1	866.447	1731.89	1731.88	3.65	0.00316	HCD (High Energy Collision Dissociation)	30	MS2	42.1632	-45	40	64.0952	51142	SAMPLE1_02_10_2025.raw	F14	FALSE				0	0	0	2.26	1	690609	63.46
		FALSE	High	Sequest HT (A2)	Unambiguous	[K].IIHLTDDSFDTDVLK.[A]		1	>Substrate(recombinant)His-TRX-3C-DPOD3(WT)	>Substrate(recombinant)His-TRX-3C-DPOD3(WT)	0	2	0.8929	0	1	1	866.444	1731.88	1731.88	0.06	5e-05	HCD (High Energy Collision Dissociation)	30	MS2	0	-65	40	63.0526	50078	SAMPLE1_02_10_2025.raw	F14	FALSE				0	0	0	2.24	1	661537	62.79
		FALSE	High	Sequest HT (A2)	Unambiguous	[K].IIHLTDDSFDTDVLK.[A]		1	>Substrate(recombinant)His-TRX-3C-DPOD3(WT)	>Substrate(recombinant)His-TRX-3C-DPOD3(WT)	0	2	0.9078	0	1	1	866.443	1731.88	1731.88	-0.65	-0.00056	HCD (High Energy Collision Dissociation)	30	MS2	0	-65	40	67.5632	54112	SAMPLE1_02_10_2025.raw	F14	FALSE				0	0	0	2.17	1	333900	67.83
		FALSE	High	Sequest HT (A2)	Unambiguous	[K].IIHLTDDSFDTDVLK.[A]		1	>Substrate(recombinant)His-TRX-3C-DPOD3(WT)	>Substrate(recombinant)His-TRX-3C-DPOD3(WT)	0	2	0.8565	0	1	1	866.441	1731.88	1731.88	-2.48	-0.00215	HCD (High Energy Collision Dissociation)	30	MS2	0	-45	40	48.7524	37814	SAMPLE1_02_10_2025.raw	F14	FALSE				0	0	0	2.16	1	341573	48.94
		FALSE	High	Sequest HT (A2)	Unambiguous	[K].IIHLTDDSFDTDVLK.[A]		1	>Substrate(recombinant)His-TRX-3C-DPOD3(WT)	>Substrate(recombinant)His-TRX-3C-DPOD3(WT)	0	2	0.875	0	1	1	866.446	1731.88	1731.88	2.8	0.00243	HCD (High Energy Collision Dissociation)	30	MS2	74.5274	-45	40	54.5475	42701	SAMPLE1_02_10_2025.raw	F14	FALSE				0	0	0	2	1
	FALSE	High	[K].LNIDQNPGTAPK.[Y]		1	1	6	>Substrate(recombinant)His-TRX-3C-DPOD3(WT)	>Substrate(recombinant)His-TRX-3C-DPOD3(WT) [70-81]		0	1267.66	FALSE	100			High	High	High	2.95	328.15	328.15	30.58
		Checked	Confidence	Identifying Node	PSM Ambiguity	Annotated Sequence	Modifications	# Proteins	Master Protein Accessions	Protein Accessions	# Missed Cleavages	Charge	DeltaScore	DeltaCn	Rank	Search Engine Rank	m/z [Da]	MH+ [Da]	Theo. MH+ [Da]	DeltaM [ppm]	Deltam/z [Da]	Activation Type	NCE [%]	MS Order	Isolation Interference [%]	Comp. Voltage [V]	Ion Inject Time [ms]	RT [min]	First Scan	Spectrum File	File ID	Contaminant	Quan Info	Amanda Score	CharmeRT Combined Score	Search Space	MS Amanda Rank	Search Depth	XCorr	# Protein Groups	Precursor Abundance	Apex RT [min]	ptmRS: Best Site Probabilities
		FALSE	High	MS Amanda 2.0 (A5)	Selected	[K].LNIDQNPGTAPK.[Y]		1	>Substrate(recombinant)His-TRX-3C-DPOD3(WT)	>Substrate(recombinant)His-TRX-3C-DPOD3(WT)	0	2	0.9841	0	1	1	655.342	1309.68	1267.66	33141.3	21.006	HCD (High Energy Collision Dissociation)	30	MS2	4.4064	-45	40	31.0229	20288	SAMPLE1_02_10_2025.raw	F14	FALSE		328.15	328.15	2	1	1		1	18878716	30.58
		FALSE	High	MS Amanda 2.0 (A5)	Selected	[K].LNIDQNPGTAPK.[Y]		1	>Substrate(recombinant)His-TRX-3C-DPOD3(WT)	>Substrate(recombinant)His-TRX-3C-DPOD3(WT)	0	2	1	0	1	1	655.342	1309.68	1267.66	33142.3	21.0067	HCD (High Energy Collision Dissociation)	30	MS2	2.59495	-45	4.777	33.4249	22779	SAMPLE1_02_10_2025.raw	F14	FALSE		311.17	311.17	2	1	1		1	9730794	33.43
		FALSE	High	MS Amanda 2.0 (A5)	Selected	[K].LNIDQNPGTAPK.[Y]		1	>Substrate(recombinant)His-TRX-3C-DPOD3(WT)	>Substrate(recombinant)His-TRX-3C-DPOD3(WT)	0	2	0.9816	0	1	1	655.341	1309.67	1267.66	33139.6	21.0049	HCD (High Energy Collision Dissociation)	30	MS2	53.2756	-45	21.201	30.4789	19716	SAMPLE1_02_10_2025.raw	F14	FALSE		306.42	306.42	2	1	1		1	18878716	30.58
		FALSE	High	MS Amanda 2.0 (A5)	Selected	[K].LNIDQNPGTAPK.[Y]		1	>Substrate(recombinant)His-TRX-3C-DPOD3(WT)	>Substrate(recombinant)His-TRX-3C-DPOD3(WT)	0	2	0.9264	0	1	1	655.341	1309.68	1267.66	33140.9	21.0058	HCD (High Energy Collision Dissociation)	30	MS2	46.0893	-45	40	31.5386	20830	SAMPLE1_02_10_2025.raw	F14	FALSE		256.57	256.57	2	1	1		1	18878716	30.58
		FALSE	High	MS Amanda 2.0 (A5)	Selected	[K].LNIDQNPGTAPK.[Y]		1	>Substrate(recombinant)His-TRX-3C-DPOD3(WT)	>Substrate(recombinant)His-TRX-3C-DPOD3(WT)	0	2	1	0	1	1	655.341	1309.67	1267.66	33140.2	21.0053	HCD (High Energy Collision Dissociation)	30	MS2	13.8908	-45	40	34.0968	23490	SAMPLE1_02_10_2025.raw	F14	FALSE		193.13	193.13	2	1	1		1	9730794	33.43
		FALSE	High	Sequest HT (A2)	Selected	[K].LNIDQNPGTAPK.[Y]		1	>Substrate(recombinant)His-TRX-3C-DPOD3(WT)	>Substrate(recombinant)His-TRX-3C-DPOD3(WT)	0	2	0.8949	0	1	1	634.33	1267.65	1267.66	-9.27	-0.00587	HCD (High Energy Collision Dissociation)	30	MS2	44.3296	-45	40	52.5255	40667	SAMPLE1_02_10_2025.raw	F14	FALSE				0	0	0	2.95	1
	FALSE	High	[K].LNIDQNPGTAPKYGIR.[G]		1	1	3	>Substrate(recombinant)His-TRX-3C-DPOD3(WT)	>Substrate(recombinant)His-TRX-3C-DPOD3(WT) [70-85]		1	1756.93	FALSE	100			High	Low	High	4.14	40.28	40.28	27.79
		Checked	Confidence	Identifying Node	PSM Ambiguity	Annotated Sequence	Modifications	# Proteins	Master Protein Accessions	Protein Accessions	# Missed Cleavages	Charge	DeltaScore	DeltaCn	Rank	Search Engine Rank	m/z [Da]	MH+ [Da]	Theo. MH+ [Da]	DeltaM [ppm]	Deltam/z [Da]	Activation Type	NCE [%]	MS Order	Isolation Interference [%]	Comp. Voltage [V]	Ion Inject Time [ms]	RT [min]	First Scan	Spectrum File	File ID	Contaminant	Quan Info	Amanda Score	CharmeRT Combined Score	Search Space	MS Amanda Rank	Search Depth	XCorr	# Protein Groups	Precursor Abundance	Apex RT [min]	ptmRS: Best Site Probabilities
		FALSE	High	Sequest HT (A2)	Unambiguous	[K].LNIDQNPGTAPKYGIR.[G]		1	>Substrate(recombinant)His-TRX-3C-DPOD3(WT)	>Substrate(recombinant)His-TRX-3C-DPOD3(WT)	1	3	0.9227	0	1	1	586.314	1756.93	1756.93	-3.5	-0.00205	HCD (High Energy Collision Dissociation)	30	MS2	10.6026	-45	2.15	27.7616	16842	SAMPLE1_02_10_2025.raw	F14	FALSE				0	0	0	4.14	1
		FALSE	High	Sequest HT (A2)	Unambiguous	[K].LNIDQNPGTAPKYGIR.[G]		1	>Substrate(recombinant)His-TRX-3C-DPOD3(WT)	>Substrate(recombinant)His-TRX-3C-DPOD3(WT)	1	3	0.9332	0	1	1	586.315	1756.93	1756.93	-1.31	-0.00077	HCD (High Energy Collision Dissociation)	30	MS2	4.95803	-45	2.254	27.7965	16877	SAMPLE1_02_10_2025.raw	F14	FALSE				0	0	0	3.89	1	15502210	27.79
		FALSE	High	Sequest HT (A2)	Unambiguous	[K].LNIDQNPGTAPKYGIR.[G]		1	>Substrate(recombinant)His-TRX-3C-DPOD3(WT)	>Substrate(recombinant)His-TRX-3C-DPOD3(WT)	1	2	0.9899	0	1	1	878.976	1756.94	1756.93	5.75	0.00505	HCD (High Energy Collision Dissociation)	30	MS2	0	-45	40	27.8034	16885	SAMPLE1_02_10_2025.raw	F14	FALSE				0	0	0	2.97	1
	FALSE	High	[K].LTVAKLNIDQNPGTAPK.[Y]		1	1	5	>Substrate(recombinant)His-TRX-3C-DPOD3(WT)	>Substrate(recombinant)His-TRX-3C-DPOD3(WT) [65-81]		1	1780	FALSE	100			High	High	High	3.43	327.83	327.83	29
		Checked	Confidence	Identifying Node	PSM Ambiguity	Annotated Sequence	Modifications	# Proteins	Master Protein Accessions	Protein Accessions	# Missed Cleavages	Charge	DeltaScore	DeltaCn	Rank	Search Engine Rank	m/z [Da]	MH+ [Da]	Theo. MH+ [Da]	DeltaM [ppm]	Deltam/z [Da]	Activation Type	NCE [%]	MS Order	Isolation Interference [%]	Comp. Voltage [V]	Ion Inject Time [ms]	RT [min]	First Scan	Spectrum File	File ID	Contaminant	Quan Info	Amanda Score	CharmeRT Combined Score	Search Space	MS Amanda Rank	Search Depth	XCorr	# Protein Groups	Precursor Abundance	Apex RT [min]	ptmRS: Best Site Probabilities
		FALSE	High	MS Amanda 2.0 (A5)	Selected	[K].LTVAKLNIDQNPGTAPK.[Y]		1	>Substrate(recombinant)His-TRX-3C-DPOD3(WT)	>Substrate(recombinant)His-TRX-3C-DPOD3(WT)	1	3	1	0	1	1	608.008	1822.01	1780	23602.5	14.0041	HCD (High Energy Collision Dissociation)	30	MS2	0	-65	40	38.318	27879	SAMPLE1_02_10_2025.raw	F14	FALSE		327.83	327.83	1	1	1		1	4.81312e+06	38.39
		FALSE	High	MS Amanda 2.0 (A5)	Selected	[K].LTVAKLNIDQNPGTAPK.[Y]		1	>Substrate(recombinant)His-TRX-3C-DPOD3(WT)	>Substrate(recombinant)His-TRX-3C-DPOD3(WT)	1	3	1	0	1	1	608.007	1822.01	1780	23601	14.0032	HCD (High Energy Collision Dissociation)	30	MS2	27.3829	-65	34.573	29.0486	18213	SAMPLE1_02_10_2025.raw	F14	FALSE		248.74	248.74	1	1	1		1	796764	28.99
		FALSE	High	MS Amanda 2.0 (A5)	Selected	[K].LTVAKLNIDQNPGTAPK.[Y]		1	>Substrate(recombinant)His-TRX-3C-DPOD3(WT)	>Substrate(recombinant)His-TRX-3C-DPOD3(WT)	1	3	1	0	1	1	608.007	1822.01	1780	23601.8	14.0037	HCD (High Energy Collision Dissociation)	30	MS2	0	-65	40	38.4097	27967	SAMPLE1_02_10_2025.raw	F14	FALSE		215.24	215.24	1	1	1		1	4.81312e+06	38.39
		FALSE	High	MS Amanda 2.0 (A5)	Selected	[K].LTVAKLNIDQNPGTAPK.[Y]		1	>Substrate(recombinant)His-TRX-3C-DPOD3(WT)	>Substrate(recombinant)His-TRX-3C-DPOD3(WT)	1	3	1	0	1	1	608.007	1822.01	1780	23601.8	14.0037	HCD (High Energy Collision Dissociation)	30	MS2	12.1318	-65	40	38.4815	28033	SAMPLE1_02_10_2025.raw	F14	FALSE		186.43	186.43	1	1	1		1	4.81312e+06	38.39
		FALSE	High	Sequest HT (A2)	Unambiguous	[K].LTVAKLNIDQNPGTAPK.[Y]		1	>Substrate(recombinant)His-TRX-3C-DPOD3(WT)	>Substrate(recombinant)His-TRX-3C-DPOD3(WT)	1	3	1	0	1	1	594.004	1780	1780	0.7	0.00041	HCD (High Energy Collision Dissociation)	30	MS2	2.79015	-45	40	29.1686	18341	SAMPLE1_02_10_2025.raw	F14	FALSE				0	0	0	3.43	1	5138547	29
	FALSE	High	[K].MIAPILDEIADEYQGK.[L]		1	1	40	>Substrate(recombinant)His-TRX-3C-DPOD3(WT)	>Substrate(recombinant)His-TRX-3C-DPOD3(WT) [49-64]		0	1805.9	FALSE	100			High	n/a	High	4.51			57.74
		Checked	Confidence	Identifying Node	PSM Ambiguity	Annotated Sequence	Modifications	# Proteins	Master Protein Accessions	Protein Accessions	# Missed Cleavages	Charge	DeltaScore	DeltaCn	Rank	Search Engine Rank	m/z [Da]	MH+ [Da]	Theo. MH+ [Da]	DeltaM [ppm]	Deltam/z [Da]	Activation Type	NCE [%]	MS Order	Isolation Interference [%]	Comp. Voltage [V]	Ion Inject Time [ms]	RT [min]	First Scan	Spectrum File	File ID	Contaminant	Quan Info	Amanda Score	CharmeRT Combined Score	Search Space	MS Amanda Rank	Search Depth	XCorr	# Protein Groups	Precursor Abundance	Apex RT [min]	ptmRS: Best Site Probabilities
		FALSE	High	Sequest HT (A2)	Unambiguous	[K].MIAPILDEIADEYQGK.[L]		1	>Substrate(recombinant)His-TRX-3C-DPOD3(WT)	>Substrate(recombinant)His-TRX-3C-DPOD3(WT)	0	2	0.9557	0	1	1	903.455	1805.9	1805.9	1.58	0.00143	HCD (High Energy Collision Dissociation)	30	MS2	12.3092	-45	32.409	61.7601	48747	SAMPLE1_02_10_2025.raw	F14	FALSE				0	0	0	4.51	1	31770612	60.36
		FALSE	High	Sequest HT (A2)	Unambiguous	[K].MIAPILDEIADEYQGK.[L]		1	>Substrate(recombinant)His-TRX-3C-DPOD3(WT)	>Substrate(recombinant)His-TRX-3C-DPOD3(WT)	0	2	0.9572	0	1	1	903.455	1805.9	1805.9	1.65	0.00149	HCD (High Energy Collision Dissociation)	30	MS2	5.72643	-45	19.595	61.2522	48225	SAMPLE1_02_10_2025.raw	F14	FALSE				0	0	0	4.44	1	31770612	60.36
		FALSE	High	Sequest HT (A2)	Unambiguous	[K].MIAPILDEIADEYQGK.[L]		1	>Substrate(recombinant)His-TRX-3C-DPOD3(WT)	>Substrate(recombinant)His-TRX-3C-DPOD3(WT)	0	3	0.9264	0	1	1	602.638	1805.9	1805.9	-0.52	-0.00032	HCD (High Energy Collision Dissociation)	30	MS2	0.92148	-45	11.55	62.9356	49958	SAMPLE1_02_10_2025.raw	F14	FALSE				0	0	0	4.35	1
		FALSE	High	Sequest HT (A2)	Unambiguous	[K].MIAPILDEIADEYQGK.[L]		1	>Substrate(recombinant)His-TRX-3C-DPOD3(WT)	>Substrate(recombinant)His-TRX-3C-DPOD3(WT)	0	3	0.9211	0	1	1	602.639	1805.9	1805.9	1.6	0.00097	HCD (High Energy Collision Dissociation)	30	MS2	0	-45	37.928	49.8161	38828	SAMPLE1_02_10_2025.raw	F14	FALSE				0	0	0	4.18	1
		FALSE	High	Sequest HT (A2)	Unambiguous	[K].MIAPILDEIADEYQGK.[L]		1	>Substrate(recombinant)His-TRX-3C-DPOD3(WT)	>Substrate(recombinant)His-TRX-3C-DPOD3(WT)	0	2	0.9539	0	1	1	903.453	1805.9	1805.9	-0.58	-0.00053	HCD (High Energy Collision Dissociation)	30	MS2	0.198384	-45	1.84	57.6689	45615	SAMPLE1_02_10_2025.raw	F14	FALSE				0	0	0	4.12	1	37064096	58.42
		FALSE	High	Sequest HT (A2)	Unambiguous	[K].MIAPILDEIADEYQGK.[L]		1	>Substrate(recombinant)His-TRX-3C-DPOD3(WT)	>Substrate(recombinant)His-TRX-3C-DPOD3(WT)	0	3	0.9158	0	1	1	602.637	1805.9	1805.9	-1.94	-0.00117	HCD (High Energy Collision Dissociation)	30	MS2	0	-45	22.904	63.9899	51032	SAMPLE1_02_10_2025.raw	F14	FALSE				0	0	0	4.04	1
		FALSE	High	Sequest HT (A2)	Unambiguous	[K].MIAPILDEIADEYQGK.[L]		1	>Substrate(recombinant)His-TRX-3C-DPOD3(WT)	>Substrate(recombinant)His-TRX-3C-DPOD3(WT)	0	2	0.9453	0	1	1	903.45	1805.89	1805.9	-3.02	-0.00273	HCD (High Energy Collision Dissociation)	30	MS2	0	-45	40	49.693	38738	SAMPLE1_02_10_2025.raw	F14	FALSE				0	0	0	4.02	1
		FALSE	High	Sequest HT (A2)	Unambiguous	[K].MIAPILDEIADEYQGK.[L]		1	>Substrate(recombinant)His-TRX-3C-DPOD3(WT)	>Substrate(recombinant)His-TRX-3C-DPOD3(WT)	0	2	0.9378	0	1	1	903.453	1805.9	1805.9	-0.45	-0.00041	HCD (High Energy Collision Dissociation)	30	MS2	0.392343	-45	1.965	57.1643	45261	SAMPLE1_02_10_2025.raw	F14	FALSE				0	0	0	4.02	1	37064096	58.42
		FALSE	High	Sequest HT (A2)	Unambiguous	[K].MIAPILDEIADEYQGK.[L]		1	>Substrate(recombinant)His-TRX-3C-DPOD3(WT)	>Substrate(recombinant)His-TRX-3C-DPOD3(WT)	0	2	0.9674	0	1	1	903.453	1805.9	1805.9	0.29	0.00027	HCD (High Energy Collision Dissociation)	30	MS2	0.138405	-45	1.511	58.1753	45919	SAMPLE1_02_10_2025.raw	F14	FALSE				0	0	0	3.99	1	37064096	58.42
		FALSE	High	Sequest HT (A2)	Unambiguous	[K].MIAPILDEIADEYQGK.[L]		1	>Substrate(recombinant)His-TRX-3C-DPOD3(WT)	>Substrate(recombinant)His-TRX-3C-DPOD3(WT)	0	2	0.962	0	1	1	903.452	1805.9	1805.9	-0.79	-0.00071	HCD (High Energy Collision Dissociation)	30	MS2	1.3222	-45	3.315	56.6572	44836	SAMPLE1_02_10_2025.raw	F14	FALSE				0	0	0	3.95	1	37064096	58.42
		FALSE	High	Sequest HT (A2)	Unambiguous	[K].MIAPILDEIADEYQGK.[L]		1	>Substrate(recombinant)His-TRX-3C-DPOD3(WT)	>Substrate(recombinant)His-TRX-3C-DPOD3(WT)	0	2	0.9543	0	1	1	903.453	1805.9	1805.9	-0.11	-0.0001	HCD (High Energy Collision Dissociation)	30	MS2	0.0504048	-65	4.355	60.206	47228	SAMPLE1_02_10_2025.raw	F14	FALSE				0	0	0	3.94	1	11360268	60.05
		FALSE	High	Sequest HT (A2)	Unambiguous	[K].MIAPILDEIADEYQGK.[L]		1	>Substrate(recombinant)His-TRX-3C-DPOD3(WT)	>Substrate(recombinant)His-TRX-3C-DPOD3(WT)	0	3	0.9141	0	1	1	602.638	1805.9	1805.9	0.29	0.00017	HCD (High Energy Collision Dissociation)	30	MS2	0.505507	-45	0.866	56.9058	45062	SAMPLE1_02_10_2025.raw	F14	FALSE				0	0	0	3.84	1	97405416	57.74
		FALSE	High	Sequest HT (A2)	Unambiguous	[K].MIAPILDEIADEYQGK.[L]		1	>Substrate(recombinant)His-TRX-3C-DPOD3(WT)	>Substrate(recombinant)His-TRX-3C-DPOD3(WT)	0	3	0.9091	0	1	1	602.637	1805.9	1805.9	-2.05	-0.00123	HCD (High Energy Collision Dissociation)	30	MS2	0	-45	40	65.2175	52268	SAMPLE1_02_10_2025.raw	F14	FALSE				0	0	0	3.74	1
		FALSE	High	Sequest HT (A2)	Unambiguous	[K].MIAPILDEIADEYQGK.[L]		1	>Substrate(recombinant)His-TRX-3C-DPOD3(WT)	>Substrate(recombinant)His-TRX-3C-DPOD3(WT)	0	2	0.9245	0	1	1	903.453	1805.9	1805.9	-0.04	-4e-05	HCD (High Energy Collision Dissociation)	30	MS2	3.49002	-45	37.88	63.3517	50381	SAMPLE1_02_10_2025.raw	F14	FALSE				0	0	0	3.71	1
		FALSE	High	Sequest HT (A2)	Unambiguous	[K].MIAPILDEIADEYQGK.[L]		1	>Substrate(recombinant)His-TRX-3C-DPOD3(WT)	>Substrate(recombinant)His-TRX-3C-DPOD3(WT)	0	2	0.9596	0	1	1	903.453	1805.9	1805.9	-0.65	-0.00059	HCD (High Energy Collision Dissociation)	30	MS2	0.188438	-45	1.415	59.1876	46560	SAMPLE1_02_10_2025.raw	F14	FALSE				0	0	0	3.71	1	37064096	58.42
		FALSE	High	Sequest HT (A2)	Unambiguous	[K].MIAPILDEIADEYQGK.[L]		1	>Substrate(recombinant)His-TRX-3C-DPOD3(WT)	>Substrate(recombinant)His-TRX-3C-DPOD3(WT)	0	3	0.9158	0	1	1	602.637	1805.9	1805.9	-1.34	-0.0008	HCD (High Energy Collision Dissociation)	30	MS2	0	-45	21.419	64.5222	51580	SAMPLE1_02_10_2025.raw	F14	FALSE				0	0	0	3.68	1
		FALSE	High	Sequest HT (A2)	Unambiguous	[K].MIAPILDEIADEYQGK.[L]		1	>Substrate(recombinant)His-TRX-3C-DPOD3(WT)	>Substrate(recombinant)His-TRX-3C-DPOD3(WT)	0	2	0.9452	0	1	1	903.452	1805.9	1805.9	-0.72	-0.00065	HCD (High Energy Collision Dissociation)	30	MS2	0.542568	-45	1.47	59.6944	46877	SAMPLE1_02_10_2025.raw	F14	FALSE				0	0	0	3.65	1	37162616	59.45
		FALSE	High	Sequest HT (A2)	Unambiguous	[K].MIAPILDEIADEYQGK.[L]		1	>Substrate(recombinant)His-TRX-3C-DPOD3(WT)	>Substrate(recombinant)His-TRX-3C-DPOD3(WT)	0	2	0.989	0	1	1	903.453	1805.9	1805.9	0.16	0.00014	HCD (High Energy Collision Dissociation)	30	MS2	0.0877834	-65	4.117	58.6826	46240	SAMPLE1_02_10_2025.raw	F14	FALSE				0	0	0	3.62	1	11360268	60.05
		FALSE	High	Sequest HT (A2)	Unambiguous	[K].MIAPILDEIADEYQGK.[L]		1	>Substrate(recombinant)His-TRX-3C-DPOD3(WT)	>Substrate(recombinant)His-TRX-3C-DPOD3(WT)	0	3	0.9192	0	1	1	602.638	1805.9	1805.9	0.69	0.00042	HCD (High Energy Collision Dissociation)	30	MS2	0.551281	-45	4.241	61.3024	48276	SAMPLE1_02_10_2025.raw	F14	FALSE				0	0	0	3.59	1	71012488	59.43
		FALSE	High	Sequest HT (A2)	Unambiguous	[K].MIAPILDEIADEYQGK.[L]		1	>Substrate(recombinant)His-TRX-3C-DPOD3(WT)	>Substrate(recombinant)His-TRX-3C-DPOD3(WT)	0	3	0.9091	0	1	1	602.638	1805.9	1805.9	-0.02	-1e-05	HCD (High Energy Collision Dissociation)	30	MS2	0.828803	-45	17.406	52.476	40616	SAMPLE1_02_10_2025.raw	F14	FALSE				0	0	0	3.52	1	6435497	52.04
		FALSE	High	Sequest HT (A2)	Unambiguous	[K].MIAPILDEIADEYQGK.[L]		1	>Substrate(recombinant)His-TRX-3C-DPOD3(WT)	>Substrate(recombinant)His-TRX-3C-DPOD3(WT)	0	3	0.9246	0	1	1	602.638	1805.9	1805.9	-0.22	-0.00013	HCD (High Energy Collision Dissociation)	30	MS2	4.44718	-45	8.602	62.4204	49427	SAMPLE1_02_10_2025.raw	F14	FALSE				0	0	0	3.45	1
		FALSE	High	Sequest HT (A2)	Unambiguous	[K].MIAPILDEIADEYQGK.[L]		1	>Substrate(recombinant)His-TRX-3C-DPOD3(WT)	>Substrate(recombinant)His-TRX-3C-DPOD3(WT)	0	2	0.9883	0	1	1	903.454	1805.9	1805.9	1.17	0.00106	HCD (High Energy Collision Dissociation)	30	MS2	0	-45	40	68.4911	54669	SAMPLE1_02_10_2025.raw	F14	FALSE				0	0	0	3.42	1	145738	68.51
		FALSE	High	Sequest HT (A2)	Unambiguous	[K].MIAPILDEIADEYQGK.[L]		1	>Substrate(recombinant)His-TRX-3C-DPOD3(WT)	>Substrate(recombinant)His-TRX-3C-DPOD3(WT)	0	3	0.8856	0	1	1	602.637	1805.9	1805.9	-0.63	-0.00038	HCD (High Energy Collision Dissociation)	30	MS2	0	-45	40	65.05	52107	SAMPLE1_02_10_2025.raw	F14	FALSE				0	0	0	3.41	1
		FALSE	High	Sequest HT (A2)	Unambiguous	[K].MIAPILDEIADEYQGK.[L]		1	>Substrate(recombinant)His-TRX-3C-DPOD3(WT)	>Substrate(recombinant)His-TRX-3C-DPOD3(WT)	0	3	0.9021	0	1	1	602.638	1805.9	1805.9	0.39	0.00023	HCD (High Energy Collision Dissociation)	30	MS2	0.131879	-45	0.51	58.4264	46088	SAMPLE1_02_10_2025.raw	F14	FALSE				0	0	0	3.37	1	89742136	58.4
		FALSE	High	Sequest HT (A2)	Unambiguous	[K].MIAPILDEIADEYQGK.[L]		1	>Substrate(recombinant)His-TRX-3C-DPOD3(WT)	>Substrate(recombinant)His-TRX-3C-DPOD3(WT)	0	3	0.8896	0	1	1	602.638	1805.9	1805.9	0.49	0.00029	HCD (High Energy Collision Dissociation)	30	MS2	31.8888	-45	40	49.302	38367	SAMPLE1_02_10_2025.raw	F14	FALSE				0	0	0	3.35	1	6839156	49.59
		FALSE	High	Sequest HT (A2)	Unambiguous	[K].MIAPILDEIADEYQGK.[L]		1	>Substrate(recombinant)His-TRX-3C-DPOD3(WT)	>Substrate(recombinant)His-TRX-3C-DPOD3(WT)	0	3	0.9187	0	1	1	602.638	1805.9	1805.9	-0.22	-0.00013	HCD (High Energy Collision Dissociation)	30	MS2	51.108	-45	5.063	61.843	48830	SAMPLE1_02_10_2025.raw	F14	FALSE				0	0	0	3.32	1	71012488	59.43
		FALSE	High	Sequest HT (A2)	Unambiguous	[K].MIAPILDEIADEYQGK.[L]		1	>Substrate(recombinant)His-TRX-3C-DPOD3(WT)	>Substrate(recombinant)His-TRX-3C-DPOD3(WT)	0	2	0.948	0	1	1	903.454	1805.9	1805.9	0.63	0.00057	HCD (High Energy Collision Dissociation)	30	MS2	0	-45	40	49.5555	38626	SAMPLE1_02_10_2025.raw	F14	FALSE				0	0	0	3.27	1	2.11584e+06	49.6
		FALSE	High	Sequest HT (A2)	Unambiguous	[K].MIAPILDEIADEYQGK.[L]		1	>Substrate(recombinant)His-TRX-3C-DPOD3(WT)	>Substrate(recombinant)His-TRX-3C-DPOD3(WT)	0	3	0.8923	0	1	1	602.637	1805.9	1805.9	-1.44	-0.00087	HCD (High Energy Collision Dissociation)	30	MS2	2.44881	-45	17.405	63.4684	50500	SAMPLE1_02_10_2025.raw	F14	FALSE				0	0	0	3.25	1
		FALSE	High	Sequest HT (A2)	Unambiguous	[K].MIAPILDEIADEYQGK.[L]		1	>Substrate(recombinant)His-TRX-3C-DPOD3(WT)	>Substrate(recombinant)His-TRX-3C-DPOD3(WT)	0	3	0.8758	0	1	1	602.636	1805.89	1805.9	-2.35	-0.00141	HCD (High Energy Collision Dissociation)	30	MS2	15.9122	-45	35.001	54.5466	42700	SAMPLE1_02_10_2025.raw	F14	FALSE				0	0	0	3.22	1
		FALSE	High	Sequest HT (A2)	Unambiguous	[K].MIAPILDEIADEYQGK.[L]		1	>Substrate(recombinant)His-TRX-3C-DPOD3(WT)	>Substrate(recombinant)His-TRX-3C-DPOD3(WT)	0	3	0.9438	0	1	1	602.637	1805.9	1805.9	-1.44	-0.00087	HCD (High Energy Collision Dissociation)	30	MS2	3.66459	-45	33.101	63.746	50787	SAMPLE1_02_10_2025.raw	F14	FALSE				0	0	0	3.2	1
		FALSE	High	Sequest HT (A2)	Unambiguous	[K].MIAPILDEIADEYQGK.[L]		1	>Substrate(recombinant)His-TRX-3C-DPOD3(WT)	>Substrate(recombinant)His-TRX-3C-DPOD3(WT)	0	3	0.8917	0	1	1	602.637	1805.9	1805.9	-0.63	-0.00038	HCD (High Energy Collision Dissociation)	30	MS2	0.610384	-45	13.96	49.6309	38692	SAMPLE1_02_10_2025.raw	F14	FALSE				0	0	0	3.14	1	6839156	49.59
		FALSE	High	Sequest HT (A2)	Unambiguous	[K].MIAPILDEIADEYQGK.[L]		1	>Substrate(recombinant)His-TRX-3C-DPOD3(WT)	>Substrate(recombinant)His-TRX-3C-DPOD3(WT)	0	2	0.9777	0	1	1	903.455	1805.9	1805.9	1.98	0.00179	HCD (High Energy Collision Dissociation)	30	MS2	0	-45	40	52.4777	40618	SAMPLE1_02_10_2025.raw	F14	FALSE				0	0	0	3.14	1	1.14868e+06	52.02
		FALSE	High	Sequest HT (A2)	Unambiguous	[K].MIAPILDEIADEYQGK.[L]		1	>Substrate(recombinant)His-TRX-3C-DPOD3(WT)	>Substrate(recombinant)His-TRX-3C-DPOD3(WT)	0	2	0.9191	0	1	1	903.45	1805.89	1805.9	-3.69	-0.00334	HCD (High Energy Collision Dissociation)	30	MS2	0	-45	40	54.3586	42507	SAMPLE1_02_10_2025.raw	F14	FALSE				0	0	0	3.09	1
		FALSE	High	Sequest HT (A2)	Unambiguous	[K].MIAPILDEIADEYQGK.[L]		1	>Substrate(recombinant)His-TRX-3C-DPOD3(WT)	>Substrate(recombinant)His-TRX-3C-DPOD3(WT)	0	3	0.8997	0	1	1	602.637	1805.9	1805.9	-0.63	-0.00038	HCD (High Energy Collision Dissociation)	30	MS2	0	-45	1.987	51.9506	40068	SAMPLE1_02_10_2025.raw	F14	FALSE				0	0	0	3.09	1	6435497	52.04
		FALSE	High	Sequest HT (A2)	Unambiguous	[K].MIAPILDEIADEYQGK.[L]		1	>Substrate(recombinant)His-TRX-3C-DPOD3(WT)	>Substrate(recombinant)His-TRX-3C-DPOD3(WT)	0	3	0.8608	0	1	1	602.638	1805.9	1805.9	0.59	0.00036	HCD (High Energy Collision Dissociation)	30	MS2	0	-45	40	60.2158	47237	SAMPLE1_02_10_2025.raw	F14	FALSE				0	0	0	3.09	1	71012488	59.43
		FALSE	High	Sequest HT (A2)	Unambiguous	[K].MIAPILDEIADEYQGK.[L]		1	>Substrate(recombinant)His-TRX-3C-DPOD3(WT)	>Substrate(recombinant)His-TRX-3C-DPOD3(WT)	0	2	0.8783	0	1	1	903.456	1805.9	1805.9	2.93	0.00265	HCD (High Energy Collision Dissociation)	30	MS2	47.2047	-45	40	64.4339	51489	SAMPLE1_02_10_2025.raw	F14	FALSE				0	0	0	3.04	1
		FALSE	High	Sequest HT (A2)	Unambiguous	[K].MIAPILDEIADEYQGK.[L]		1	>Substrate(recombinant)His-TRX-3C-DPOD3(WT)	>Substrate(recombinant)His-TRX-3C-DPOD3(WT)	0	3	0.9169	0	1	1	602.638	1805.9	1805.9	0.39	0.00023	HCD (High Energy Collision Dissociation)	30	MS2	0.188743	-45	0.985	57.4112	45446	SAMPLE1_02_10_2025.raw	F14	FALSE				0	0	0	3.01	1	97405416	57.74
		FALSE	High	Sequest HT (A2)	Unambiguous	[K].MIAPILDEIADEYQGK.[L]		1	>Substrate(recombinant)His-TRX-3C-DPOD3(WT)	>Substrate(recombinant)His-TRX-3C-DPOD3(WT)	0	3	0.8765	0	1	1	602.637	1805.9	1805.9	-0.93	-0.00056	HCD (High Energy Collision Dissociation)	30	MS2	0	-45	40	63.5725	50610	SAMPLE1_02_10_2025.raw	F14	FALSE				0	0	0	2.51	1
		FALSE	High	Sequest HT (A2)	Unambiguous	[K].MIAPILDEIADEYQGK.[L]		1	>Substrate(recombinant)His-TRX-3C-DPOD3(WT)	>Substrate(recombinant)His-TRX-3C-DPOD3(WT)	0	2	0.9917	0	1	1	903.453	1805.9	1805.9	-0.11	-0.0001	HCD (High Energy Collision Dissociation)	30	MS2	0	-65	40	63.922	50963	SAMPLE1_02_10_2025.raw	F14	FALSE				0	0	0	2.41	1	120561	63.96
		FALSE	High	Sequest HT (A2)	Unambiguous	[K].MIAPILDEIADEYQGK.[L]		1	>Substrate(recombinant)His-TRX-3C-DPOD3(WT)	>Substrate(recombinant)His-TRX-3C-DPOD3(WT)	0	2	0.9196	0	1	1	903.454	1805.9	1805.9	0.9	0.00081	HCD (High Energy Collision Dissociation)	30	MS2	63.7825	-45	40	61.1738	48147	SAMPLE1_02_10_2025.raw	F14	FALSE				0	0	0	1.99	1	31770612	60.36
	FALSE	High	[K].MIAPILDEIADEYQGKLTVAK.[L]		1	1	8	>Substrate(recombinant)His-TRX-3C-DPOD3(WT)	>Substrate(recombinant)His-TRX-3C-DPOD3(WT) [49-69]		1	2318.23	FALSE	100			High	n/a	High	5.53			54.32
		Checked	Confidence	Identifying Node	PSM Ambiguity	Annotated Sequence	Modifications	# Proteins	Master Protein Accessions	Protein Accessions	# Missed Cleavages	Charge	DeltaScore	DeltaCn	Rank	Search Engine Rank	m/z [Da]	MH+ [Da]	Theo. MH+ [Da]	DeltaM [ppm]	Deltam/z [Da]	Activation Type	NCE [%]	MS Order	Isolation Interference [%]	Comp. Voltage [V]	Ion Inject Time [ms]	RT [min]	First Scan	Spectrum File	File ID	Contaminant	Quan Info	Amanda Score	CharmeRT Combined Score	Search Space	MS Amanda Rank	Search Depth	XCorr	# Protein Groups	Precursor Abundance	Apex RT [min]	ptmRS: Best Site Probabilities
		FALSE	High	Sequest HT (A2)	Unambiguous	[K].MIAPILDEIADEYQGKLTVAK.[L]		1	>Substrate(recombinant)His-TRX-3C-DPOD3(WT)	>Substrate(recombinant)His-TRX-3C-DPOD3(WT)	1	3	0.8807	0	1	1	773.416	2318.23	2318.23	0.51	0.0004	HCD (High Energy Collision Dissociation)	30	MS2	7.09833	-45	26.988	54.7126	42868	SAMPLE1_02_10_2025.raw	F14	FALSE				0	0	0	5.53	1	5398164	54.32
		FALSE	High	Sequest HT (A2)	Unambiguous	[K].MIAPILDEIADEYQGKLTVAK.[L]		1	>Substrate(recombinant)His-TRX-3C-DPOD3(WT)	>Substrate(recombinant)His-TRX-3C-DPOD3(WT)	1	3	0.8904	0	1	1	773.417	2318.24	2318.23	2.88	0.00223	HCD (High Energy Collision Dissociation)	30	MS2	14.3507	-45	28.536	54.2055	42351	SAMPLE1_02_10_2025.raw	F14	FALSE				0	0	0	5.2	1	5398164	54.32
		FALSE	High	Sequest HT (A2)	Unambiguous	[K].MIAPILDEIADEYQGKLTVAK.[L]		1	>Substrate(recombinant)His-TRX-3C-DPOD3(WT)	>Substrate(recombinant)His-TRX-3C-DPOD3(WT)	1	3	0.9398	0	1	1	773.416	2318.23	2318.23	1.15	0.00089	HCD (High Energy Collision Dissociation)	30	MS2	5.07942	-45	40	55.7723	43944	SAMPLE1_02_10_2025.raw	F14	FALSE				0	0	0	4.98	1	2.98709e+06	55.36
		FALSE	High	Sequest HT (A2)	Unambiguous	[K].MIAPILDEIADEYQGKLTVAK.[L]		1	>Substrate(recombinant)His-TRX-3C-DPOD3(WT)	>Substrate(recombinant)His-TRX-3C-DPOD3(WT)	1	3	0.9759	0	1	1	773.417	2318.24	2318.23	1.94	0.0015	HCD (High Energy Collision Dissociation)	30	MS2	4.06875	-45	23.855	55.2475	43410	SAMPLE1_02_10_2025.raw	F14	FALSE				0	0	0	3.73	1	2.98709e+06	55.36
		FALSE	High	Sequest HT (A2)	Unambiguous	[K].MIAPILDEIADEYQGKLTVAK.[L]		1	>Substrate(recombinant)His-TRX-3C-DPOD3(WT)	>Substrate(recombinant)His-TRX-3C-DPOD3(WT)	1	3	0.926	0	1	1	773.418	2318.24	2318.23	3.36	0.00259	HCD (High Energy Collision Dissociation)	30	MS2	6.63255	-45	40	56.8171	44978	SAMPLE1_02_10_2025.raw	F14	FALSE				0	0	0	3.38	1	1.25799e+06	56.25
		FALSE	High	Sequest HT (A2)	Unambiguous	[K].MIAPILDEIADEYQGKLTVAK.[L]		1	>Substrate(recombinant)His-TRX-3C-DPOD3(WT)	>Substrate(recombinant)His-TRX-3C-DPOD3(WT)	1	3	0.7962	0	1	1	773.414	2318.23	2318.23	-1.94	-0.0015	HCD (High Energy Collision Dissociation)	30	MS2	66.7122	-45	40	38.3346	27896	SAMPLE1_02_10_2025.raw	F14	FALSE				0	0	0	3.19	1	500829	38.88
		FALSE	High	Sequest HT (A2)	Selected	[K].MIAPILDEIADEYQGKLTVAK.[L]		1	>Substrate(recombinant)His-TRX-3C-DPOD3(WT)	>Substrate(recombinant)His-TRX-3C-DPOD3(WT)	1	3	0.7647	0	1	1	773.41	2318.22	2318.23	-6.36	-0.00491	HCD (High Energy Collision Dissociation)	30	MS2	17.1315	-45	40	38.8535	28425	SAMPLE1_02_10_2025.raw	F14	FALSE				0	0	0	2.89	1	1.11295e+06	38.34
		FALSE	High	Sequest HT (A2)	Unambiguous	[K].MIAPILDEIADEYQGKLTVAK.[L]		1	>Substrate(recombinant)His-TRX-3C-DPOD3(WT)	>Substrate(recombinant)His-TRX-3C-DPOD3(WT)	1	3	0.9657	0	1	1	773.419	2318.24	2318.23	4.54	0.00351	HCD (High Energy Collision Dissociation)	30	MS2	8.1422	-45	40	56.2946	44474	SAMPLE1_02_10_2025.raw	F14	FALSE				0	0	0	2.33	1
	FALSE	High	[K].NGEVAATKVGALSK.[G]		1	1	2	>Substrate(recombinant)His-TRX-3C-DPOD3(WT)	>Substrate(recombinant)His-TRX-3C-DPOD3(WT) [95-108]		1	1344.75	FALSE	100			High	Medium	High	3.49	119.39	119.39	19.86
		Checked	Confidence	Identifying Node	PSM Ambiguity	Annotated Sequence	Modifications	# Proteins	Master Protein Accessions	Protein Accessions	# Missed Cleavages	Charge	DeltaScore	DeltaCn	Rank	Search Engine Rank	m/z [Da]	MH+ [Da]	Theo. MH+ [Da]	DeltaM [ppm]	Deltam/z [Da]	Activation Type	NCE [%]	MS Order	Isolation Interference [%]	Comp. Voltage [V]	Ion Inject Time [ms]	RT [min]	First Scan	Spectrum File	File ID	Contaminant	Quan Info	Amanda Score	CharmeRT Combined Score	Search Space	MS Amanda Rank	Search Depth	XCorr	# Protein Groups	Precursor Abundance	Apex RT [min]	ptmRS: Best Site Probabilities
		FALSE	High	Sequest HT (A2)	Unambiguous	[K].NGEVAATKVGALSK.[G]		1	>Substrate(recombinant)His-TRX-3C-DPOD3(WT)	>Substrate(recombinant)His-TRX-3C-DPOD3(WT)	1	3	0.8625	0	1	1	448.921	1344.75	1344.75	-0.4	-0.00018	HCD (High Energy Collision Dissociation)	30	MS2	4.40664	-65	7.038	19.8465	10485	SAMPLE1_02_10_2025.raw	F14	FALSE				0	0	0	3.49	1	4.26404e+06	19.86
		FALSE	High	Sequest HT (A2)	Selected	[K].NGEVAATKVGALSK.[G]		1	>Substrate(recombinant)His-TRX-3C-DPOD3(WT)	>Substrate(recombinant)His-TRX-3C-DPOD3(WT)	1	2	0.9542	0	1	1	672.878	1344.75	1344.75	0.14	9e-05	HCD (High Energy Collision Dissociation)	30	MS2	0	-65	40	19.8989	10539	SAMPLE1_02_10_2025.raw	F14	FALSE				0	0	0	2.4	1
FALSE	Master Protein	P00761	Trypsin OS=Sus scrofa PE=1 SV=1	37	TRUE	6	23	6	231	24.4	7.18		71.57		6	0	100		High	1
	Checked	Confidence	Annotated Sequence	Modifications	# Protein Groups	# Proteins	# PSMs	Master Protein Accessions	Positions in Master Proteins	Modifications in Master Proteins	# Missed Cleavages	Theo. MH+ [Da]	Contaminant	Abundances (Grouped): F14	Abundances (Grouped) CV [%]: F14	Quan Info	Found in Sample: F14: Sample	Confidence (by Search Engine): MS Amanda 2.0	Confidence (by Search Engine): Sequest HT	XCorr (by Search Engine): Sequest HT	Amanda Score (by Search Engine): MS Amanda 2.0	CharmeRT Combined Score (by Search Engine): MS Amanda 2.0	Top Apex RT [min]
	FALSE	High	[R].SCAAAGTECLISGWGNTK.[S]	2xCarbamidomethyl [C2; C9]	1	1	1	P00761	P00761 [116-133]		0	1882.84	TRUE	100			High	n/a	High	2.76			37.86
		Checked	Confidence	Identifying Node	PSM Ambiguity	Annotated Sequence	Modifications	# Proteins	Master Protein Accessions	Protein Accessions	# Missed Cleavages	Charge	DeltaScore	DeltaCn	Rank	Search Engine Rank	m/z [Da]	MH+ [Da]	Theo. MH+ [Da]	DeltaM [ppm]	Deltam/z [Da]	Activation Type	NCE [%]	MS Order	Isolation Interference [%]	Comp. Voltage [V]	Ion Inject Time [ms]	RT [min]	First Scan	Spectrum File	File ID	Contaminant	Quan Info	Amanda Score	CharmeRT Combined Score	Search Space	MS Amanda Rank	Search Depth	XCorr	# Protein Groups	Precursor Abundance	Apex RT [min]	ptmRS: Best Site Probabilities
		FALSE	High	Sequest HT (A2)	Unambiguous	[R].ScAAAGTEcLISGWGNTK.[S]	C2(Carbamidomethyl); C9(Carbamidomethyl)	1	P00761	P00761	0	3	0.9094	0	1	1	628.286	1882.84	1882.84	1.11	0.0007	HCD (High Energy Collision Dissociation)	30	MS2	0.756767	-65	40	37.9019	27446	SAMPLE1_02_10_2025.raw	F14	TRUE				0	0	0	2.76	1	297834	37.86
	FALSE	High	[K].IITHPNFNGNTLDNDIMLIK.[L]	1xOxidation [M17]	1	1	5	P00761	P00761 [78-97]		0	2299.18	TRUE			No Quan Values	High	Low	High	5.17	10.21	10.21
		Checked	Confidence	Identifying Node	PSM Ambiguity	Annotated Sequence	Modifications	# Proteins	Master Protein Accessions	Protein Accessions	# Missed Cleavages	Charge	DeltaScore	DeltaCn	Rank	Search Engine Rank	m/z [Da]	MH+ [Da]	Theo. MH+ [Da]	DeltaM [ppm]	Deltam/z [Da]	Activation Type	NCE [%]	MS Order	Isolation Interference [%]	Comp. Voltage [V]	Ion Inject Time [ms]	RT [min]	First Scan	Spectrum File	File ID	Contaminant	Quan Info	Amanda Score	CharmeRT Combined Score	Search Space	MS Amanda Rank	Search Depth	XCorr	# Protein Groups	Precursor Abundance	Apex RT [min]	ptmRS: Best Site Probabilities
		FALSE	High	Sequest HT (A2)	Selected	[K].IITHPNFNGNTLDNDImLIK.[L]	M17(Oxidation)	1	P00761	P00761	0	3	0.5803	0	1	1	767.062	2299.17	2299.18	-2.05	-0.00157	HCD (High Energy Collision Dissociation)	30	MS2	28.3243	-45	40	42.1503	31886	SAMPLE1_02_10_2025.raw	F14	TRUE				0	0	0	5.17	1
		FALSE	High	Sequest HT (A2)	Selected	[K].IITHPNFNGNTLDNDImLIK.[L]	M17(Oxidation)	1	P00761	P00761	0	3	0.7975	0	1	1	767.066	2299.18	2299.18	4.08	0.00313	HCD (High Energy Collision Dissociation)	30	MS2	7.01034	-45	17.921	42.6553	32386	SAMPLE1_02_10_2025.raw	F14	TRUE				0	0	0	3.16	1
		FALSE	High	Sequest HT (A2)	Unambiguous	[K].IITHPNFNGNTLDNDImLIK.[L]	M17(Oxidation)	1	P00761	P00761	0	3	0.7535	0	1	1	767.065	2299.18	2299.18	2.09	0.0016	HCD (High Energy Collision Dissociation)	30	MS2	11.0799	-45	40	42.8143	32537	SAMPLE1_02_10_2025.raw	F14	TRUE				0	0	0	2.88	1
		FALSE	High	Sequest HT (A2)	Selected	[K].IITHPNFNGNTLDNDImLIK.[L]	M17(Oxidation)	1	P00761	P00761	0	3	0.7313	0	1	1	767.063	2299.18	2299.18	0.34	0.00026	HCD (High Energy Collision Dissociation)	30	MS2	18.4455	-45	40	43.1656	32875	SAMPLE1_02_10_2025.raw	F14	TRUE				0	0	0	2.68	1
		FALSE	High	Sequest HT (A2)	Unambiguous	[K].IITHPNFNGNTLDNDImLIK.[L]	M17(Oxidation)	1	P00761	P00761	0	3	0.7173	0	1	1	767.067	2299.19	2299.18	5.51	0.00423	HCD (High Energy Collision Dissociation)	30	MS2	36.9539	-45	40	43.1163	32829	SAMPLE1_02_10_2025.raw	F14	TRUE				0	0	0	2.37	1
	FALSE	High	[K].APVLSDSSCK.[S]	1xCarbamidomethyl [C9]	1	1	1	P00761	P00761 [148-157]		0	1063.51	TRUE			No Quan Values	High	n/a	High	2.89
		Checked	Confidence	Identifying Node	PSM Ambiguity	Annotated Sequence	Modifications	# Proteins	Master Protein Accessions	Protein Accessions	# Missed Cleavages	Charge	DeltaScore	DeltaCn	Rank	Search Engine Rank	m/z [Da]	MH+ [Da]	Theo. MH+ [Da]	DeltaM [ppm]	Deltam/z [Da]	Activation Type	NCE [%]	MS Order	Isolation Interference [%]	Comp. Voltage [V]	Ion Inject Time [ms]	RT [min]	First Scan	Spectrum File	File ID	Contaminant	Quan Info	Amanda Score	CharmeRT Combined Score	Search Space	MS Amanda Rank	Search Depth	XCorr	# Protein Groups	Precursor Abundance	Apex RT [min]	ptmRS: Best Site Probabilities
		FALSE	High	Sequest HT (A2)	Unambiguous	[K].APVLSDSScK.[S]	C9(Carbamidomethyl)	1	P00761	P00761	0	2	0.9792	0	1	1	532.258	1063.51	1063.51	0.41	0.00022	HCD (High Energy Collision Dissociation)	30	MS2	1.11573	-45	40	18.5875	9157	SAMPLE1_02_10_2025.raw	F14	TRUE				0	0	0	2.89	1
	FALSE	High	[R].LGEHNIDVLEGNEQFINAAK.[I]		1	1	7	P00761	P00761 [58-77]		0	2211.1	TRUE	100			High	n/a	High	5.32			39.63
		Checked	Confidence	Identifying Node	PSM Ambiguity	Annotated Sequence	Modifications	# Proteins	Master Protein Accessions	Protein Accessions	# Missed Cleavages	Charge	DeltaScore	DeltaCn	Rank	Search Engine Rank	m/z [Da]	MH+ [Da]	Theo. MH+ [Da]	DeltaM [ppm]	Deltam/z [Da]	Activation Type	NCE [%]	MS Order	Isolation Interference [%]	Comp. Voltage [V]	Ion Inject Time [ms]	RT [min]	First Scan	Spectrum File	File ID	Contaminant	Quan Info	Amanda Score	CharmeRT Combined Score	Search Space	MS Amanda Rank	Search Depth	XCorr	# Protein Groups	Precursor Abundance	Apex RT [min]	ptmRS: Best Site Probabilities
		FALSE	High	Sequest HT (A2)	Unambiguous	[R].LGEHNIDVLEGNEQFINAAK.[I]		1	P00761	P00761	0	2	0.8929	0	1	1	1106.05	2211.1	2211.1	-1.68	-0.00185	HCD (High Energy Collision Dissociation)	30	MS2	0	-45	40	39.5799	29193	SAMPLE1_02_10_2025.raw	F14	TRUE				0	0	0	5.32	1	873966	39.62
		FALSE	High	Sequest HT (A2)	Selected	[R].LGEHNIDVLEGNEQFINAAK.[I]		1	P00761	P00761	0	3	0.8079	0	1	1	737.706	2211.1	2211.1	0.11	8e-05	HCD (High Energy Collision Dissociation)	30	MS2	2.58886	-65	3.678	39.5345	29142	SAMPLE1_02_10_2025.raw	F14	TRUE				0	0	0	4.53	1	18874594	39.63
		FALSE	High	Sequest HT (A2)	Selected	[R].LGEHNIDVLEGNEQFINAAK.[I]		1	P00761	P00761	0	3	0.7553	0	1	1	737.706	2211.1	2211.1	-0.3	-0.00022	HCD (High Energy Collision Dissociation)	30	MS2	8.32451	-65	14.339	40.0379	29675	SAMPLE1_02_10_2025.raw	F14	TRUE				0	0	0	4.21	1	18874594	39.63
		FALSE	High	Sequest HT (A2)	Selected	[R].LGEHNIDVLEGNEQFINAAK.[I]		1	P00761	P00761	0	3	0.7481	0	1	1	737.706	2211.1	2211.1	-0.63	-0.00047	HCD (High Energy Collision Dissociation)	30	MS2	32.5976	-65	38.401	40.5467	30213	SAMPLE1_02_10_2025.raw	F14	TRUE				0	0	0	3.85	1	18874594	39.63
		FALSE	High	Sequest HT (A2)	Selected	[R].LGEHNIDVLEGNEQFINAAK.[I]		1	P00761	P00761	0	3	0.6593	0	1	1	737.705	2211.1	2211.1	-1.05	-0.00077	HCD (High Energy Collision Dissociation)	30	MS2	0	-65	40	38.7609	28324	SAMPLE1_02_10_2025.raw	F14	TRUE				0	0	0	3.17	1	1034839	38.7
		FALSE	High	Sequest HT (A2)	Selected	[R].LGEHNIDVLEGNEQFINAAK.[I]		1	P00761	P00761	0	3	0.7519	0	1	1	737.707	2211.11	2211.1	0.52	0.00039	HCD (High Energy Collision Dissociation)	30	MS2	16.5459	-65	40	39.0236	28604	SAMPLE1_02_10_2025.raw	F14	TRUE				0	0	0	2.66	1	1034839	38.7
		FALSE	High	Sequest HT (A2)	Selected	[R].LGEHNIDVLEGNEQFINAAK.[I]		1	P00761	P00761	0	3	0.4382	0	1	1	737.706	2211.1	2211.1	-0.22	-0.00016	HCD (High Energy Collision Dissociation)	30	MS2	9.73587	-45	40	39.8334	29461	SAMPLE1_02_10_2025.raw	F14	TRUE				0	0	0	2.51	1	22795326	39.63
	FALSE	High	[K].IITHPNFNGNTLDNDIMLIK.[L]		1	1	1	P00761	P00761 [78-97]		0	2283.18	TRUE			No Quan Values	High	Low	High	4.47	4.29	4.29
		Checked	Confidence	Identifying Node	PSM Ambiguity	Annotated Sequence	Modifications	# Proteins	Master Protein Accessions	Protein Accessions	# Missed Cleavages	Charge	DeltaScore	DeltaCn	Rank	Search Engine Rank	m/z [Da]	MH+ [Da]	Theo. MH+ [Da]	DeltaM [ppm]	Deltam/z [Da]	Activation Type	NCE [%]	MS Order	Isolation Interference [%]	Comp. Voltage [V]	Ion Inject Time [ms]	RT [min]	First Scan	Spectrum File	File ID	Contaminant	Quan Info	Amanda Score	CharmeRT Combined Score	Search Space	MS Amanda Rank	Search Depth	XCorr	# Protein Groups	Precursor Abundance	Apex RT [min]	ptmRS: Best Site Probabilities
		FALSE	High	Sequest HT (A2)	Unambiguous	[K].IITHPNFNGNTLDNDIMLIK.[L]		1	P00761	P00761	0	3	0.8009	0	1	1	761.731	2283.18	2283.18	-0.58	-0.00044	HCD (High Energy Collision Dissociation)	30	MS2	0	-65	3.48	46.0048	35248	SAMPLE1_02_10_2025.raw	F14	TRUE				0	0	0	4.47	1
	FALSE	High	[K].LSSPATLNSR.[V]		1	1	5	P00761	P00761 [98-107]		0	1045.56	TRUE	100			High	n/a	High	2.52			21.12
		Checked	Confidence	Identifying Node	PSM Ambiguity	Annotated Sequence	Modifications	# Proteins	Master Protein Accessions	Protein Accessions	# Missed Cleavages	Charge	DeltaScore	DeltaCn	Rank	Search Engine Rank	m/z [Da]	MH+ [Da]	Theo. MH+ [Da]	DeltaM [ppm]	Deltam/z [Da]	Activation Type	NCE [%]	MS Order	Isolation Interference [%]	Comp. Voltage [V]	Ion Inject Time [ms]	RT [min]	First Scan	Spectrum File	File ID	Contaminant	Quan Info	Amanda Score	CharmeRT Combined Score	Search Space	MS Amanda Rank	Search Depth	XCorr	# Protein Groups	Precursor Abundance	Apex RT [min]	ptmRS: Best Site Probabilities
		FALSE	High	Sequest HT (A2)	Unambiguous	[K].LSSPATLNSR.[V]		1	P00761	P00761	0	2	0.8016	0	1	1	523.285	1045.56	1045.56	-0.42	-0.00022	HCD (High Energy Collision Dissociation)	30	MS2	0.041106	-45	0.471	21.2399	11941	SAMPLE1_02_10_2025.raw	F14	TRUE				0	0	0	2.52	1	466086528	21.12
		FALSE	High	Sequest HT (A2)	Unambiguous	[K].LSSPATLNSR.[V]		1	P00761	P00761	0	2	0.7992	0	1	1	523.285	1045.56	1045.56	-1.35	-0.00071	HCD (High Energy Collision Dissociation)	30	MS2	2.63432	-45	25.077	20.7296	11408	SAMPLE1_02_10_2025.raw	F14	TRUE				0	0	0	2.49	1	466086528	21.12
		FALSE	High	Sequest HT (A2)	Unambiguous	[K].LSSPATLNSR.[V]		1	P00761	P00761	0	2	0.7671	0	1	1	523.285	1045.56	1045.56	-0.42	-0.00022	HCD (High Energy Collision Dissociation)	30	MS2	38.0208	-45	40	21.785	12508	SAMPLE1_02_10_2025.raw	F14	TRUE				0	0	0	2.49	1	466086528	21.12
		FALSE	High	Sequest HT (A2)	Unambiguous	[K].LSSPATLNSR.[V]		1	P00761	P00761	0	2	0.8408	0	1	1	523.285	1045.56	1045.56	-0.3	-0.00016	HCD (High Energy Collision Dissociation)	30	MS2	16.5681	-45	13.068	22.2939	13038	SAMPLE1_02_10_2025.raw	F14	TRUE				0	0	0	2.45	1	466086528	21.12
		FALSE	High	Sequest HT (A2)	Unambiguous	[K].LSSPATLNSR.[V]		1	P00761	P00761	0	2	0.8528	0	1	1	523.285	1045.56	1045.56	-1	-0.00052	HCD (High Energy Collision Dissociation)	30	MS2	2.66683	-45	40	19.4537	10074	SAMPLE1_02_10_2025.raw	F14	TRUE				0	0	0	2.31	1	869858	19.42
	FALSE	High	[R].VATVSLPR.[S]		1	1	3	P00761	P00761 [108-115]		0	842.509	TRUE	100			High	Low	High	2.37	7.21	7.21	26.57
		Checked	Confidence	Identifying Node	PSM Ambiguity	Annotated Sequence	Modifications	# Proteins	Master Protein Accessions	Protein Accessions	# Missed Cleavages	Charge	DeltaScore	DeltaCn	Rank	Search Engine Rank	m/z [Da]	MH+ [Da]	Theo. MH+ [Da]	DeltaM [ppm]	Deltam/z [Da]	Activation Type	NCE [%]	MS Order	Isolation Interference [%]	Comp. Voltage [V]	Ion Inject Time [ms]	RT [min]	First Scan	Spectrum File	File ID	Contaminant	Quan Info	Amanda Score	CharmeRT Combined Score	Search Space	MS Amanda Rank	Search Depth	XCorr	# Protein Groups	Precursor Abundance	Apex RT [min]	ptmRS: Best Site Probabilities
		FALSE	High	Sequest HT (A2)	Unambiguous	[R].VATVSLPR.[S]		1	P00761	P00761	0	2	1	0	1	1	421.758	842.509	842.509	-0.21	-9e-05	HCD (High Energy Collision Dissociation)	30	MS2	64.793	-45	12.419	22.2438	12987	SAMPLE1_02_10_2025.raw	F14	TRUE				0	0	0	2.37	1	2.44544e+06	22.26
		FALSE	High	Sequest HT (A2)	Unambiguous	[R].VATVSLPR.[S]		1	P00761	P00761	0	2	1	0	1	1	421.759	842.51	842.509	0.87	0.00037	HCD (High Energy Collision Dissociation)	30	MS2	15.0551	-45	1.478	26.4734	15479	SAMPLE1_02_10_2025.raw	F14	TRUE				0	0	0	2.24	1	169686080	26.58
		FALSE	High	Sequest HT (A2)	Unambiguous	[R].VATVSLPR.[S]		1	P00761	P00761	0	2	1	0	1	1	421.758	842.509	842.509	-0.21	-9e-05	HCD (High Energy Collision Dissociation)	30	MS2	0.479388	-65	40	27.0087	16057	SAMPLE1_02_10_2025.raw	F14	TRUE				0	0	0	2.05	1	317755872	26.57
FALSE	Master Protein	P00330	Alcohol dehydrogenase 1 OS=Saccharomyces cerevisiae (strain ATCC 204508 / S288c) GN=ADH1 PE=1 SV=5	13	TRUE	4	4	4	348	36.8	6.68		11.39		4	0	100		High	1
	Checked	Confidence	Annotated Sequence	Modifications	# Protein Groups	# Proteins	# PSMs	Master Protein Accessions	Positions in Master Proteins	Modifications in Master Proteins	# Missed Cleavages	Theo. MH+ [Da]	Contaminant	Abundances (Grouped): F14	Abundances (Grouped) CV [%]: F14	Quan Info	Found in Sample: F14: Sample	Confidence (by Search Engine): MS Amanda 2.0	Confidence (by Search Engine): Sequest HT	XCorr (by Search Engine): Sequest HT	Amanda Score (by Search Engine): MS Amanda 2.0	CharmeRT Combined Score (by Search Engine): MS Amanda 2.0	Top Apex RT [min]
	FALSE	High	[K].CCSDVFNQVVK.[S]	2xCarbamidomethyl [C1; C2]	1	1	1	P00330	P00330 [277-287]		0	1355.61	TRUE	100			High	n/a	High	2.85			31.09
		Checked	Confidence	Identifying Node	PSM Ambiguity	Annotated Sequence	Modifications	# Proteins	Master Protein Accessions	Protein Accessions	# Missed Cleavages	Charge	DeltaScore	DeltaCn	Rank	Search Engine Rank	m/z [Da]	MH+ [Da]	Theo. MH+ [Da]	DeltaM [ppm]	Deltam/z [Da]	Activation Type	NCE [%]	MS Order	Isolation Interference [%]	Comp. Voltage [V]	Ion Inject Time [ms]	RT [min]	First Scan	Spectrum File	File ID	Contaminant	Quan Info	Amanda Score	CharmeRT Combined Score	Search Space	MS Amanda Rank	Search Depth	XCorr	# Protein Groups	Precursor Abundance	Apex RT [min]	ptmRS: Best Site Probabilities
		FALSE	High	Sequest HT (A2)	Unambiguous	[K].ccSDVFNQVVK.[S]	C1(Carbamidomethyl); C2(Carbamidomethyl)	1	P00330	P00330	0	2	0.9509	0	1	1	678.308	1355.61	1355.61	-0.2	-0.00013	HCD (High Energy Collision Dissociation)	30	MS2	19.6665	-45	40	31.0882	20360	SAMPLE1_02_10_2025.raw	F14	TRUE				0	0	0	2.85	1	409790	31.09
	FALSE	High	[R].EALDFFAR.[G]		1	1	1	P00330	P00330 [304-311]		0	968.484	TRUE			No Quan Values	High	Low	High	2.15	1	1
		Checked	Confidence	Identifying Node	PSM Ambiguity	Annotated Sequence	Modifications	# Proteins	Master Protein Accessions	Protein Accessions	# Missed Cleavages	Charge	DeltaScore	DeltaCn	Rank	Search Engine Rank	m/z [Da]	MH+ [Da]	Theo. MH+ [Da]	DeltaM [ppm]	Deltam/z [Da]	Activation Type	NCE [%]	MS Order	Isolation Interference [%]	Comp. Voltage [V]	Ion Inject Time [ms]	RT [min]	First Scan	Spectrum File	File ID	Contaminant	Quan Info	Amanda Score	CharmeRT Combined Score	Search Space	MS Amanda Rank	Search Depth	XCorr	# Protein Groups	Precursor Abundance	Apex RT [min]	ptmRS: Best Site Probabilities
		FALSE	High	Sequest HT (A2)	Unambiguous	[R].EALDFFAR.[G]		1	P00330	P00330	0	2	0.9209	0	1	1	484.744	968.481	968.484	-2.31	-0.00112	HCD (High Energy Collision Dissociation)	30	MS2	0	-65	40	41.417	31140	SAMPLE1_02_10_2025.raw	F14	TRUE				0	0	0	2.15	1
	FALSE	High	[K].GVIFYESHGK.[L]		1	1	1	P00330	P00330 [9-18]		0	1136.57	TRUE			No Quan Values	High	n/a	High	2.44
		Checked	Confidence	Identifying Node	PSM Ambiguity	Annotated Sequence	Modifications	# Proteins	Master Protein Accessions	Protein Accessions	# Missed Cleavages	Charge	DeltaScore	DeltaCn	Rank	Search Engine Rank	m/z [Da]	MH+ [Da]	Theo. MH+ [Da]	DeltaM [ppm]	Deltam/z [Da]	Activation Type	NCE [%]	MS Order	Isolation Interference [%]	Comp. Voltage [V]	Ion Inject Time [ms]	RT [min]	First Scan	Spectrum File	File ID	Contaminant	Quan Info	Amanda Score	CharmeRT Combined Score	Search Space	MS Amanda Rank	Search Depth	XCorr	# Protein Groups	Precursor Abundance	Apex RT [min]	ptmRS: Best Site Probabilities
		FALSE	High	Sequest HT (A2)	Unambiguous	[K].GVIFYESHGK.[L]		1	P00330	P00330	0	2	0.9057	0	1	1	568.791	1136.58	1136.57	1.64	0.00093	HCD (High Energy Collision Dissociation)	30	MS2	13.8423	-45	40	22.2954	13040	SAMPLE1_02_10_2025.raw	F14	TRUE				0	0	0	2.44	1
	FALSE	High	[R].VLGIDGGEGKEELFR.[S]		1	1	1	P00330	P00330 [198-212]		1	1618.84	TRUE	100			High	n/a	High	3.95			35.61
		Checked	Confidence	Identifying Node	PSM Ambiguity	Annotated Sequence	Modifications	# Proteins	Master Protein Accessions	Protein Accessions	# Missed Cleavages	Charge	DeltaScore	DeltaCn	Rank	Search Engine Rank	m/z [Da]	MH+ [Da]	Theo. MH+ [Da]	DeltaM [ppm]	Deltam/z [Da]	Activation Type	NCE [%]	MS Order	Isolation Interference [%]	Comp. Voltage [V]	Ion Inject Time [ms]	RT [min]	First Scan	Spectrum File	File ID	Contaminant	Quan Info	Amanda Score	CharmeRT Combined Score	Search Space	MS Amanda Rank	Search Depth	XCorr	# Protein Groups	Precursor Abundance	Apex RT [min]	ptmRS: Best Site Probabilities
		FALSE	High	Sequest HT (A2)	Unambiguous	[R].VLGIDGGEGKEELFR.[S]		1	P00330	P00330	1	3	0.9722	0	1	1	540.286	1618.84	1618.84	0.27	0.00015	HCD (High Energy Collision Dissociation)	30	MS2	1.30426	-65	40	35.635	25090	SAMPLE1_02_10_2025.raw	F14	TRUE				0	0	0	3.95	1	353455	35.61
FALSE	Master Protein	P60712	Actin, cytoplasmic 1 OS=Bos taurus GN=ACTB PE=1 SV=1	10	TRUE	3	3	3	375	41.7	5.48		8.79		3	0	100		High	1
	Checked	Confidence	Annotated Sequence	Modifications	# Protein Groups	# Proteins	# PSMs	Master Protein Accessions	Positions in Master Proteins	Modifications in Master Proteins	# Missed Cleavages	Theo. MH+ [Da]	Contaminant	Abundances (Grouped): F14	Abundances (Grouped) CV [%]: F14	Quan Info	Found in Sample: F14: Sample	Confidence (by Search Engine): MS Amanda 2.0	Confidence (by Search Engine): Sequest HT	XCorr (by Search Engine): Sequest HT	Amanda Score (by Search Engine): MS Amanda 2.0	CharmeRT Combined Score (by Search Engine): MS Amanda 2.0	Top Apex RT [min]
	FALSE	High	[K].AGFAGDDAPR.[A]		1	1	1	P60712	P60712 [19-28]		0	976.448	TRUE	100			High	n/a	High	2.15			19.56
		Checked	Confidence	Identifying Node	PSM Ambiguity	Annotated Sequence	Modifications	# Proteins	Master Protein Accessions	Protein Accessions	# Missed Cleavages	Charge	DeltaScore	DeltaCn	Rank	Search Engine Rank	m/z [Da]	MH+ [Da]	Theo. MH+ [Da]	DeltaM [ppm]	Deltam/z [Da]	Activation Type	NCE [%]	MS Order	Isolation Interference [%]	Comp. Voltage [V]	Ion Inject Time [ms]	RT [min]	First Scan	Spectrum File	File ID	Contaminant	Quan Info	Amanda Score	CharmeRT Combined Score	Search Space	MS Amanda Rank	Search Depth	XCorr	# Protein Groups	Precursor Abundance	Apex RT [min]	ptmRS: Best Site Probabilities
		FALSE	High	Sequest HT (A2)	Selected	[K].AGFAGDDAPR.[A]		1	P60712	P60712	0	2	0.8186	0	1	1	488.727	976.448	976.448	-0.61	-0.0003	HCD (High Energy Collision Dissociation)	30	MS2	65.3245	-45	32.389	19.555	10179	SAMPLE1_02_10_2025.raw	F14	TRUE				0	0	0	2.15	1	1.13456e+06	19.56
	FALSE	High	[K].DSYVGDEAQSK.[R]		1	1	1	P60712	P60712 [51-61]		0	1198.52	TRUE	100			High	n/a	High	2.06			17.88
		Checked	Confidence	Identifying Node	PSM Ambiguity	Annotated Sequence	Modifications	# Proteins	Master Protein Accessions	Protein Accessions	# Missed Cleavages	Charge	DeltaScore	DeltaCn	Rank	Search Engine Rank	m/z [Da]	MH+ [Da]	Theo. MH+ [Da]	DeltaM [ppm]	Deltam/z [Da]	Activation Type	NCE [%]	MS Order	Isolation Interference [%]	Comp. Voltage [V]	Ion Inject Time [ms]	RT [min]	First Scan	Spectrum File	File ID	Contaminant	Quan Info	Amanda Score	CharmeRT Combined Score	Search Space	MS Amanda Rank	Search Depth	XCorr	# Protein Groups	Precursor Abundance	Apex RT [min]	ptmRS: Best Site Probabilities
		FALSE	High	Sequest HT (A2)	Unambiguous	[K].DSYVGDEAQSK.[R]		1	P60712	P60712	0	2	1	0	1	1	599.764	1198.52	1198.52	-1.38	-0.00083	HCD (High Energy Collision Dissociation)	30	MS2	0	-45	40	17.8842	8550	SAMPLE1_02_10_2025.raw	F14	TRUE				0	0	0	2.06	1	387428	17.88
	FALSE	High	[K].YPIEHGIVTNWDDMEK.[I]		1	1	1	P60712	P60712 [69-84]		0	1946.9	TRUE	100			High	n/a	High	4.57			37.55
		Checked	Confidence	Identifying Node	PSM Ambiguity	Annotated Sequence	Modifications	# Proteins	Master Protein Accessions	Protein Accessions	# Missed Cleavages	Charge	DeltaScore	DeltaCn	Rank	Search Engine Rank	m/z [Da]	MH+ [Da]	Theo. MH+ [Da]	DeltaM [ppm]	Deltam/z [Da]	Activation Type	NCE [%]	MS Order	Isolation Interference [%]	Comp. Voltage [V]	Ion Inject Time [ms]	RT [min]	First Scan	Spectrum File	File ID	Contaminant	Quan Info	Amanda Score	CharmeRT Combined Score	Search Space	MS Amanda Rank	Search Depth	XCorr	# Protein Groups	Precursor Abundance	Apex RT [min]	ptmRS: Best Site Probabilities
		FALSE	High	Sequest HT (A2)	Unambiguous	[K].YPIEHGIVTNWDDMEK.[I]		1	P60712	P60712	0	3	0.8359	0	1	1	649.638	1946.9	1946.9	1.64	0.00107	HCD (High Energy Collision Dissociation)	30	MS2	0.468082	-65	33.414	37.4989	27027	SAMPLE1_02_10_2025.raw	F14	TRUE				0	0	0	4.57	1	787681	37.55
FALSE	Master Protein	P02662	Alpha-S1-casein OS=Bos taurus GN=CSN1S1 PE=1 SV=2	19	TRUE	3	3	3	214	24.5	5.02		8.71		3	0	100		High	1	Phospho [S130(100)]
	Checked	Confidence	Annotated Sequence	Modifications	# Protein Groups	# Proteins	# PSMs	Master Protein Accessions	Positions in Master Proteins	Modifications in Master Proteins	# Missed Cleavages	Theo. MH+ [Da]	Contaminant	Abundances (Grouped): F14	Abundances (Grouped) CV [%]: F14	Quan Info	Found in Sample: F14: Sample	Confidence (by Search Engine): MS Amanda 2.0	Confidence (by Search Engine): Sequest HT	XCorr (by Search Engine): Sequest HT	Amanda Score (by Search Engine): MS Amanda 2.0	CharmeRT Combined Score (by Search Engine): MS Amanda 2.0	Top Apex RT [min]
	FALSE	High	[K].YKVPQLEIVPNSAEER.[L]	1xPhospho [S12(100)]	1	1	1	P02662	P02662 [119-134]	P02662 1xPhospho [S130(100)]	1	1951.95	TRUE	100			High	Low	High	3.43	18.59	18.59	40.08
		Checked	Confidence	Identifying Node	PSM Ambiguity	Annotated Sequence	Modifications	# Proteins	Master Protein Accessions	Protein Accessions	# Missed Cleavages	Charge	DeltaScore	DeltaCn	Rank	Search Engine Rank	m/z [Da]	MH+ [Da]	Theo. MH+ [Da]	DeltaM [ppm]	Deltam/z [Da]	Activation Type	NCE [%]	MS Order	Isolation Interference [%]	Comp. Voltage [V]	Ion Inject Time [ms]	RT [min]	First Scan	Spectrum File	File ID	Contaminant	Quan Info	Amanda Score	CharmeRT Combined Score	Search Space	MS Amanda Rank	Search Depth	XCorr	# Protein Groups	Precursor Abundance	Apex RT [min]	ptmRS: Best Site Probabilities
		FALSE	High	Sequest HT (A2)	Unambiguous	[K].YKVPQLEIVPNsAEER.[L]	S12(Phospho)	1	P02662	P02662	1	3	0.5743	0	1	1	651.321	1951.95	1951.95	-2.58	-0.00168	HCD (High Energy Collision Dissociation)	30	MS2	59.8903	-65	40	39.9918	29627	SAMPLE1_02_10_2025.raw	F14	TRUE				0	0	0	3.43	1	745321	40.08	S12(Phospho): 100
	FALSE	High	[K].HQGLPQEVLNENLLR.[F]		1	1	1	P02662	P02662 [23-37]		0	1759.94	TRUE	100			High	n/a	High	3.09			37.28
		Checked	Confidence	Identifying Node	PSM Ambiguity	Annotated Sequence	Modifications	# Proteins	Master Protein Accessions	Protein Accessions	# Missed Cleavages	Charge	DeltaScore	DeltaCn	Rank	Search Engine Rank	m/z [Da]	MH+ [Da]	Theo. MH+ [Da]	DeltaM [ppm]	Deltam/z [Da]	Activation Type	NCE [%]	MS Order	Isolation Interference [%]	Comp. Voltage [V]	Ion Inject Time [ms]	RT [min]	First Scan	Spectrum File	File ID	Contaminant	Quan Info	Amanda Score	CharmeRT Combined Score	Search Space	MS Amanda Rank	Search Depth	XCorr	# Protein Groups	Precursor Abundance	Apex RT [min]	ptmRS: Best Site Probabilities
		FALSE	High	Sequest HT (A2)	Unambiguous	[K].HQGLPQEVLNENLLR.[F]		1	P02662	P02662	0	3	0.8447	0	1	1	587.32	1759.95	1759.94	0.72	0.00042	HCD (High Energy Collision Dissociation)	30	MS2	51.9102	-45	40	37.3129	26836	SAMPLE1_02_10_2025.raw	F14	TRUE				0	0	0	3.09	1	312406	37.28
	FALSE	High	[R].YLGYLEQLLR.[L]		1	1	1	P02662	P02662 [106-115]		0	1267.7	TRUE			No Quan Values	High	n/a	High	2.2
		Checked	Confidence	Identifying Node	PSM Ambiguity	Annotated Sequence	Modifications	# Proteins	Master Protein Accessions	Protein Accessions	# Missed Cleavages	Charge	DeltaScore	DeltaCn	Rank	Search Engine Rank	m/z [Da]	MH+ [Da]	Theo. MH+ [Da]	DeltaM [ppm]	Deltam/z [Da]	Activation Type	NCE [%]	MS Order	Isolation Interference [%]	Comp. Voltage [V]	Ion Inject Time [ms]	RT [min]	First Scan	Spectrum File	File ID	Contaminant	Quan Info	Amanda Score	CharmeRT Combined Score	Search Space	MS Amanda Rank	Search Depth	XCorr	# Protein Groups	Precursor Abundance	Apex RT [min]	ptmRS: Best Site Probabilities
		FALSE	High	Sequest HT (A2)	Unambiguous	[R].YLGYLEQLLR.[L]		1	P02662	P02662	0	2	1	0	1	1	634.356	1267.7	1267.7	0.17	0.00011	HCD (High Energy Collision Dissociation)	30	MS2	65.3252	-45	40	52.2482	40384	SAMPLE1_02_10_2025.raw	F14	TRUE				0	0	0	2.2	1
FALSE	Master Protein	P02768	Serum albumin OS=Homo sapiens GN=ALB PE=1 SV=2	3	TRUE	2	2	2	609	69.3	6.28		5.23		2	0	100		High	1
	Checked	Confidence	Annotated Sequence	Modifications	# Protein Groups	# Proteins	# PSMs	Master Protein Accessions	Positions in Master Proteins	Modifications in Master Proteins	# Missed Cleavages	Theo. MH+ [Da]	Contaminant	Abundances (Grouped): F14	Abundances (Grouped) CV [%]: F14	Quan Info	Found in Sample: F14: Sample	Confidence (by Search Engine): MS Amanda 2.0	Confidence (by Search Engine): Sequest HT	XCorr (by Search Engine): Sequest HT	Amanda Score (by Search Engine): MS Amanda 2.0	CharmeRT Combined Score (by Search Engine): MS Amanda 2.0	Top Apex RT [min]
	FALSE	High	[K].QTALVELVK.[H]		1	1	1	P02768	P02768 [550-558]		0	1000.6	TRUE	100			High	Low	High	2.69	29.42	29.42	32.84
		Checked	Confidence	Identifying Node	PSM Ambiguity	Annotated Sequence	Modifications	# Proteins	Master Protein Accessions	Protein Accessions	# Missed Cleavages	Charge	DeltaScore	DeltaCn	Rank	Search Engine Rank	m/z [Da]	MH+ [Da]	Theo. MH+ [Da]	DeltaM [ppm]	Deltam/z [Da]	Activation Type	NCE [%]	MS Order	Isolation Interference [%]	Comp. Voltage [V]	Ion Inject Time [ms]	RT [min]	First Scan	Spectrum File	File ID	Contaminant	Quan Info	Amanda Score	CharmeRT Combined Score	Search Space	MS Amanda Rank	Search Depth	XCorr	# Protein Groups	Precursor Abundance	Apex RT [min]	ptmRS: Best Site Probabilities
		FALSE	High	Sequest HT (A2)	Unambiguous	[K].QTALVELVK.[H]		1	P02768	P02768	0	2	0.8959	0	1	1	500.805	1000.6	1000.6	-0.68	-0.00034	HCD (High Energy Collision Dissociation)	30	MS2	33.9058	-65	40	32.8515	22191	SAMPLE1_02_10_2025.raw	F14	TRUE				0	0	0	2.69	1	241959	32.84
	FALSE	High	[R].RHPDYSVVLLLR.[L]		1	1	1	P02768	P02768 [361-372]		1	1467.84	TRUE			No Quan Values	High	n/a	High	2.54
		Checked	Confidence	Identifying Node	PSM Ambiguity	Annotated Sequence	Modifications	# Proteins	Master Protein Accessions	Protein Accessions	# Missed Cleavages	Charge	DeltaScore	DeltaCn	Rank	Search Engine Rank	m/z [Da]	MH+ [Da]	Theo. MH+ [Da]	DeltaM [ppm]	Deltam/z [Da]	Activation Type	NCE [%]	MS Order	Isolation Interference [%]	Comp. Voltage [V]	Ion Inject Time [ms]	RT [min]	First Scan	Spectrum File	File ID	Contaminant	Quan Info	Amanda Score	CharmeRT Combined Score	Search Space	MS Amanda Rank	Search Depth	XCorr	# Protein Groups	Precursor Abundance	Apex RT [min]	ptmRS: Best Site Probabilities
		FALSE	High	Sequest HT (A2)	Unambiguous	[R].RHPDYSVVLLLR.[L]		1	P02768	P02768	1	3	1	0	1	1	489.953	1467.84	1467.84	0.53	0.00026	HCD (High Energy Collision Dissociation)	30	MS2	93.9975	-45	40	34.2465	23646	SAMPLE1_02_10_2025.raw	F14	TRUE				0	0	0	2.54	1
FALSE	Master Protein	P00722	Beta-galactosidase OS=Escherichia coli (strain K12) GN=lacZ PE=1 SV=2	2	TRUE	1	1	1	1024	116.4	5.5		3.36		1	0			High	1
	Checked	Confidence	Annotated Sequence	Modifications	# Protein Groups	# Proteins	# PSMs	Master Protein Accessions	Positions in Master Proteins	Modifications in Master Proteins	# Missed Cleavages	Theo. MH+ [Da]	Contaminant	Abundances (Grouped): F14	Abundances (Grouped) CV [%]: F14	Quan Info	Found in Sample: F14: Sample	Confidence (by Search Engine): MS Amanda 2.0	Confidence (by Search Engine): Sequest HT	XCorr (by Search Engine): Sequest HT	Amanda Score (by Search Engine): MS Amanda 2.0	CharmeRT Combined Score (by Search Engine): MS Amanda 2.0	Top Apex RT [min]
	FALSE	High	[R].NHPSVIIWSLGNESGHGANHDALYR.[W]		1	1	1	P00722	P00722 [450-474]		0	2744.33	TRUE			No Quan Values	High	n/a	High	3.36
		Checked	Confidence	Identifying Node	PSM Ambiguity	Annotated Sequence	Modifications	# Proteins	Master Protein Accessions	Protein Accessions	# Missed Cleavages	Charge	DeltaScore	DeltaCn	Rank	Search Engine Rank	m/z [Da]	MH+ [Da]	Theo. MH+ [Da]	DeltaM [ppm]	Deltam/z [Da]	Activation Type	NCE [%]	MS Order	Isolation Interference [%]	Comp. Voltage [V]	Ion Inject Time [ms]	RT [min]	First Scan	Spectrum File	File ID	Contaminant	Quan Info	Amanda Score	CharmeRT Combined Score	Search Space	MS Amanda Rank	Search Depth	XCorr	# Protein Groups	Precursor Abundance	Apex RT [min]	ptmRS: Best Site Probabilities
		FALSE	High	Sequest HT (A2)	Unambiguous	[R].NHPSVIIWSLGNESGHGANHDALYR.[W]		1	P00722	P00722	0	4	0.7738	0	1	1	686.836	2744.32	2744.33	-2.31	-0.00159	HCD (High Energy Collision Dissociation)	30	MS2	42.4569	-45	40	32.1065	21419	SAMPLE1_02_10_2025.raw	F14	TRUE				0	0	0	3.36	1
FALSE	Master Protein	P62979	Ubiquitin-40S ribosomal protein S27a OS=Homo sapiens GN=RPS27A PE=1 SV=2	6	TRUE	1	1	1	156	18	9.64		2.09		1	0			High	1
	Checked	Confidence	Annotated Sequence	Modifications	# Protein Groups	# Proteins	# PSMs	Master Protein Accessions	Positions in Master Proteins	Modifications in Master Proteins	# Missed Cleavages	Theo. MH+ [Da]	Contaminant	Abundances (Grouped): F14	Abundances (Grouped) CV [%]: F14	Quan Info	Found in Sample: F14: Sample	Confidence (by Search Engine): MS Amanda 2.0	Confidence (by Search Engine): Sequest HT	XCorr (by Search Engine): Sequest HT	Amanda Score (by Search Engine): MS Amanda 2.0	CharmeRT Combined Score (by Search Engine): MS Amanda 2.0	Top Apex RT [min]
	FALSE	High	[K].ESTLHLVLR.[L]		1	1	1	P62979	P62979 [64-72]		0	1067.62	TRUE			No Quan Values	High	n/a	High	2.09
		Checked	Confidence	Identifying Node	PSM Ambiguity	Annotated Sequence	Modifications	# Proteins	Master Protein Accessions	Protein Accessions	# Missed Cleavages	Charge	DeltaScore	DeltaCn	Rank	Search Engine Rank	m/z [Da]	MH+ [Da]	Theo. MH+ [Da]	DeltaM [ppm]	Deltam/z [Da]	Activation Type	NCE [%]	MS Order	Isolation Interference [%]	Comp. Voltage [V]	Ion Inject Time [ms]	RT [min]	First Scan	Spectrum File	File ID	Contaminant	Quan Info	Amanda Score	CharmeRT Combined Score	Search Space	MS Amanda Rank	Search Depth	XCorr	# Protein Groups	Precursor Abundance	Apex RT [min]	ptmRS: Best Site Probabilities
		FALSE	High	Sequest HT (A2)	Unambiguous	[K].ESTLHLVLR.[L]		1	P62979	P62979	0	2	1	0	1	1	534.314	1067.62	1067.62	-0.28	-0.00015	HCD (High Energy Collision Dissociation)	30	MS2	87.7083	-45	40	28.5067	17637	SAMPLE1_02_10_2025.raw	F14	TRUE				0	0	0	2.09	1
FALSE	Master Protein	P02663	Alpha-S2-casein OS=Bos taurus GN=CSN1S2 PE=1 SV=2	4	TRUE	1	1	1	222	26	8.43		2.08		1	0			High	1
	Checked	Confidence	Annotated Sequence	Modifications	# Protein Groups	# Proteins	# PSMs	Master Protein Accessions	Positions in Master Proteins	Modifications in Master Proteins	# Missed Cleavages	Theo. MH+ [Da]	Contaminant	Abundances (Grouped): F14	Abundances (Grouped) CV [%]: F14	Quan Info	Found in Sample: F14: Sample	Confidence (by Search Engine): MS Amanda 2.0	Confidence (by Search Engine): Sequest HT	XCorr (by Search Engine): Sequest HT	Amanda Score (by Search Engine): MS Amanda 2.0	CharmeRT Combined Score (by Search Engine): MS Amanda 2.0	Top Apex RT [min]
	FALSE	High	[K].FALPQYLK.[T]		1	1	1	P02663	P02663 [189-196]		0	979.561	TRUE			No Quan Values	High	n/a	High	2.08
		Checked	Confidence	Identifying Node	PSM Ambiguity	Annotated Sequence	Modifications	# Proteins	Master Protein Accessions	Protein Accessions	# Missed Cleavages	Charge	DeltaScore	DeltaCn	Rank	Search Engine Rank	m/z [Da]	MH+ [Da]	Theo. MH+ [Da]	DeltaM [ppm]	Deltam/z [Da]	Activation Type	NCE [%]	MS Order	Isolation Interference [%]	Comp. Voltage [V]	Ion Inject Time [ms]	RT [min]	First Scan	Spectrum File	File ID	Contaminant	Quan Info	Amanda Score	CharmeRT Combined Score	Search Space	MS Amanda Rank	Search Depth	XCorr	# Protein Groups	Precursor Abundance	Apex RT [min]	ptmRS: Best Site Probabilities
		FALSE	High	Sequest HT (A2)	Unambiguous	[K].FALPQYLK.[T]		1	P02663	P02663	0	2	0.9615	0	1	1	490.286	979.564	979.561	3.27	0.0016	HCD (High Energy Collision Dissociation)	30	MS2	48.7871	-45	40	39.3056	28901	SAMPLE1_02_10_2025.raw	F14	TRUE				0	0	0	2.08	1
FALSE	Master Protein	P02754	Beta-lactoglobulin OS=Bos taurus GN=LGB PE=1 SV=3	5	TRUE	1	1	1	178	19.9	5.02		2.06		1	0	100		High	1
	Checked	Confidence	Annotated Sequence	Modifications	# Protein Groups	# Proteins	# PSMs	Master Protein Accessions	Positions in Master Proteins	Modifications in Master Proteins	# Missed Cleavages	Theo. MH+ [Da]	Contaminant	Abundances (Grouped): F14	Abundances (Grouped) CV [%]: F14	Quan Info	Found in Sample: F14: Sample	Confidence (by Search Engine): MS Amanda 2.0	Confidence (by Search Engine): Sequest HT	XCorr (by Search Engine): Sequest HT	Amanda Score (by Search Engine): MS Amanda 2.0	CharmeRT Combined Score (by Search Engine): MS Amanda 2.0	Top Apex RT [min]
	FALSE	High	[K].VLVLDTDYK.[K]		1	1	1	P02754	P02754 [108-116]		0	1065.58	TRUE	100			High	n/a	High	2.06			33.34
		Checked	Confidence	Identifying Node	PSM Ambiguity	Annotated Sequence	Modifications	# Proteins	Master Protein Accessions	Protein Accessions	# Missed Cleavages	Charge	DeltaScore	DeltaCn	Rank	Search Engine Rank	m/z [Da]	MH+ [Da]	Theo. MH+ [Da]	DeltaM [ppm]	Deltam/z [Da]	Activation Type	NCE [%]	MS Order	Isolation Interference [%]	Comp. Voltage [V]	Ion Inject Time [ms]	RT [min]	First Scan	Spectrum File	File ID	Contaminant	Quan Info	Amanda Score	CharmeRT Combined Score	Search Space	MS Amanda Rank	Search Depth	XCorr	# Protein Groups	Precursor Abundance	Apex RT [min]	ptmRS: Best Site Probabilities
		FALSE	High	Sequest HT (A2)	Unambiguous	[K].VLVLDTDYK.[K]		1	P02754	P02754	0	2	0.7621	0	1	1	533.294	1065.58	1065.58	-1.39	-0.00074	HCD (High Energy Collision Dissociation)	30	MS2	16.1513	-45	40	33.329	22679	SAMPLE1_02_10_2025.raw	F14	TRUE				0	0	0	2.06	1	459257	33.34

## Sheet: Fig 3B_Cdc5_2 h
Checked	Master	Accession	Description	Coverage [%]	Contaminant	# Peptides	# PSMs	# Unique Peptides	# AAs	MW [kDa]	calc. pI	Score MS Amanda 2.0: MS Amanda 2.0	Score Sequest HT: Sequest HT	# Peptides (by Search Engine): MS Amanda 2.0	# Peptides (by Search Engine): Sequest HT	# Razor Peptides	Abundances (Grouped): F15	Abundances (Grouped) CV [%]: F15	Found in Sample: F15: Sample	# Protein Groups	Modifications
TRUE	Master Protein	>Substrate(recombinant)His-TRX-3C-DPOD3(WT)	>Substrate(recombinant)His-TRX-3C-DPOD3(WT)	88	FALSE	16	382	16	155	16.9	5	3272.61	1246.06	6	13	0	100		High	1	Phospho [S3(100); S107(100); S152(100)]; Acetyl [N-Term]; Met-loss [N-Term]; Met-loss+Acetyl [N-Term]
	Checked	Confidence	Annotated Sequence	Modifications	# Protein Groups	# Proteins	# PSMs	Master Protein Accessions	Positions in Master Proteins	Modifications in Master Proteins	# Missed Cleavages	Theo. MH+ [Da]	Contaminant	Abundances (Grouped): F15	Abundances (Grouped) CV [%]: F15	Quan Info	Found in Sample: F15: Sample	Confidence (by Search Engine): MS Amanda 2.0	Confidence (by Search Engine): Sequest HT	XCorr (by Search Engine): Sequest HT	Amanda Score (by Search Engine): MS Amanda 2.0	CharmeRT Combined Score (by Search Engine): MS Amanda 2.0	Top Apex RT [min]
	FALSE	High	[K].VGALSKGQLK.[E]	1xPhospho [S5(100)]	1	1	1	>Substrate(recombinant)His-TRX-3C-DPOD3(WT)	>Substrate(recombinant)His-TRX-3C-DPOD3(WT) [103-112]	>Substrate(recombinant)His-TRX-3C-DPOD3(WT) 1xPhospho [S107(100)]	1	1080.58	FALSE			No Quan Values	High	n/a	High	2.62
		Checked	Confidence	Identifying Node	PSM Ambiguity	Annotated Sequence	Modifications	# Proteins	Master Protein Accessions	Protein Accessions	# Missed Cleavages	Charge	DeltaScore	DeltaCn	Rank	Search Engine Rank	m/z [Da]	MH+ [Da]	Theo. MH+ [Da]	DeltaM [ppm]	Deltam/z [Da]	Activation Type	NCE [%]	MS Order	Isolation Interference [%]	Comp. Voltage [V]	Ion Inject Time [ms]	RT [min]	First Scan	Spectrum File	File ID	Contaminant	Quan Info	Amanda Score	CharmeRT Combined Score	Search Space	MS Amanda Rank	Search Depth	XCorr	# Protein Groups	Precursor Abundance	Apex RT [min]	ptmRS: Best Site Probabilities
		FALSE	High	Sequest HT (A2)	Selected	[K].VGALsKGQLK.[E]	S5(Phospho)	1	>Substrate(recombinant)His-TRX-3C-DPOD3(WT)	>Substrate(recombinant)His-TRX-3C-DPOD3(WT)	1	2	0.9771	0	1	1	540.794	1080.58	1080.58	0.17	9e-05	HCD (High Energy Collision Dissociation)	30	MS2	6.29358	-45	40	20.7517	12092	SAMPLE2_02_10_2025.raw	F15	FALSE				0	0	0	2.62	1			S5(Phospho): 100
	FALSE	High	[M].GSHHHHHHGSMSDK.[I]	1xPhospho [S2(100)]	1	1	1	>Substrate(recombinant)His-TRX-3C-DPOD3(WT)	>Substrate(recombinant)His-TRX-3C-DPOD3(WT) [2-15]	>Substrate(recombinant)His-TRX-3C-DPOD3(WT) 1xPhospho [S3(100)]	0	1670.64	FALSE	100			High	High	n/a		393.17	393.17	9.8
		Checked	Confidence	Identifying Node	PSM Ambiguity	Annotated Sequence	Modifications	# Proteins	Master Protein Accessions	Protein Accessions	# Missed Cleavages	Charge	DeltaScore	DeltaCn	Rank	Search Engine Rank	m/z [Da]	MH+ [Da]	Theo. MH+ [Da]	DeltaM [ppm]	Deltam/z [Da]	Activation Type	NCE [%]	MS Order	Isolation Interference [%]	Comp. Voltage [V]	Ion Inject Time [ms]	RT [min]	First Scan	Spectrum File	File ID	Contaminant	Quan Info	Amanda Score	CharmeRT Combined Score	Search Space	MS Amanda Rank	Search Depth	XCorr	# Protein Groups	Precursor Abundance	Apex RT [min]	ptmRS: Best Site Probabilities
		FALSE	High	MS Amanda 2.0 (A5)	Unambiguous	[M].GsHHHHHHGSMSDK.[I]	S2(Phospho)	1	>Substrate(recombinant)His-TRX-3C-DPOD3(WT)	>Substrate(recombinant)His-TRX-3C-DPOD3(WT)	0	4	0.6759	0	1	1	428.918	1712.65	1670.64	25147.4	10.503	HCD (High Energy Collision Dissociation)	30	MS2	0	-45	40	9.7927	2266	SAMPLE2_02_10_2025.raw	F15	FALSE		393.17	393.17	1	1	1		1	366963	9.8	S2(Phospho): 100
	FALSE	High	[K].DKNNDDLEDLLETTAEDSLMD.[-]	1xPhospho [S18(100)]	1	1	5	>Substrate(recombinant)His-TRX-3C-DPOD3(WT)	>Substrate(recombinant)His-TRX-3C-DPOD3(WT) [135-155]	>Substrate(recombinant)His-TRX-3C-DPOD3(WT) 1xPhospho [S152(100)]	1	2476	FALSE	100			High	n/a	High	3.81			65.98
		Checked	Confidence	Identifying Node	PSM Ambiguity	Annotated Sequence	Modifications	# Proteins	Master Protein Accessions	Protein Accessions	# Missed Cleavages	Charge	DeltaScore	DeltaCn	Rank	Search Engine Rank	m/z [Da]	MH+ [Da]	Theo. MH+ [Da]	DeltaM [ppm]	Deltam/z [Da]	Activation Type	NCE [%]	MS Order	Isolation Interference [%]	Comp. Voltage [V]	Ion Inject Time [ms]	RT [min]	First Scan	Spectrum File	File ID	Contaminant	Quan Info	Amanda Score	CharmeRT Combined Score	Search Space	MS Amanda Rank	Search Depth	XCorr	# Protein Groups	Precursor Abundance	Apex RT [min]	ptmRS: Best Site Probabilities
		FALSE	High	Sequest HT (A2)	Unambiguous	[K].DKNNDDLEDLLETTAEDsLMD.[-]	S18(Phospho)	1	>Substrate(recombinant)His-TRX-3C-DPOD3(WT)	>Substrate(recombinant)His-TRX-3C-DPOD3(WT)	1	3	0.0761	0	1	1	826.004	2476	2476	0.42	0.00034	HCD (High Energy Collision Dissociation)	30	MS2	0	-45	3.96	65.9302	54254	SAMPLE2_02_10_2025.raw	F15	FALSE				0	0	0	3.81	1	9637178	65.98	S18(Phospho): 100
		FALSE	High	Sequest HT (A2)	Unambiguous	[K].DKNNDDLEDLLETTAEDsLMD.[-]	S18(Phospho)	1	>Substrate(recombinant)His-TRX-3C-DPOD3(WT)	>Substrate(recombinant)His-TRX-3C-DPOD3(WT)	1	3	0.032	0	1	1	826.005	2476	2476	1.33	0.0011	HCD (High Energy Collision Dissociation)	30	MS2	0	-45	28.106	66.446	54618	SAMPLE2_02_10_2025.raw	F15	FALSE				0	0	0	2.81	1	9637178	65.98	T13(Phospho): 49.85; S18(Phospho): 49.85
		FALSE	High	Sequest HT (A2)	Unambiguous	[K].DKNNDDLEDLLETtAEDSLMD.[-]	T14(Phospho)	1	>Substrate(recombinant)His-TRX-3C-DPOD3(WT)	>Substrate(recombinant)His-TRX-3C-DPOD3(WT)	1	3		0.032	2	2	826.005	2476	2476	1.33	0.0011	HCD (High Energy Collision Dissociation)	30	MS2	0	-45	28.106	66.446	54618	SAMPLE2_02_10_2025.raw	F15	FALSE				0	0	0	2.72	1	9637178	65.98	T13(Phospho): 49.85; S18(Phospho): 49.85
		FALSE	High	Sequest HT (A2)	Unambiguous	[K].DKNNDDLEDLLEtTAEDSLMD.[-]	T13(Phospho)	1	>Substrate(recombinant)His-TRX-3C-DPOD3(WT)	>Substrate(recombinant)His-TRX-3C-DPOD3(WT)	1	3		0.0463	3	3	826.005	2476	2476	1.33	0.0011	HCD (High Energy Collision Dissociation)	30	MS2	0	-45	28.106	66.446	54618	SAMPLE2_02_10_2025.raw	F15	FALSE				0	0	0	2.68	1	9637178	65.98	T13(Phospho): 49.85; S18(Phospho): 49.85
		FALSE	High	Sequest HT (A2)	Unambiguous	[K].DKNNDDLEDLLETTAEDsLMD.[-]	S18(Phospho)	1	>Substrate(recombinant)His-TRX-3C-DPOD3(WT)	>Substrate(recombinant)His-TRX-3C-DPOD3(WT)	1	3	0.0902	0	1	1	826.005	2476	2476	2.16	0.00179	HCD (High Energy Collision Dissociation)	30	MS2	81.3827	-45	40	66.9597	55052	SAMPLE2_02_10_2025.raw	F15	FALSE				0	0	0	2.55	1	1.29663e+06	66.48	S18(Phospho): 98.73
	FALSE	High	[K].GQLKEFLDANLAGSLEVLFQGPHMGK.[D]	1xOxidation [M24]	1	1	1	>Substrate(recombinant)His-TRX-3C-DPOD3(WT)	>Substrate(recombinant)His-TRX-3C-DPOD3(WT) [109-134]		1	2815.44	FALSE			No Quan Values	High	n/a	High	4.92
		Checked	Confidence	Identifying Node	PSM Ambiguity	Annotated Sequence	Modifications	# Proteins	Master Protein Accessions	Protein Accessions	# Missed Cleavages	Charge	DeltaScore	DeltaCn	Rank	Search Engine Rank	m/z [Da]	MH+ [Da]	Theo. MH+ [Da]	DeltaM [ppm]	Deltam/z [Da]	Activation Type	NCE [%]	MS Order	Isolation Interference [%]	Comp. Voltage [V]	Ion Inject Time [ms]	RT [min]	First Scan	Spectrum File	File ID	Contaminant	Quan Info	Amanda Score	CharmeRT Combined Score	Search Space	MS Amanda Rank	Search Depth	XCorr	# Protein Groups	Precursor Abundance	Apex RT [min]	ptmRS: Best Site Probabilities
		FALSE	High	Sequest HT (A2)	Unambiguous	[K].GQLKEFLDANLAGSLEVLFQGPHmGK.[D]	M24(Oxidation)	1	>Substrate(recombinant)His-TRX-3C-DPOD3(WT)	>Substrate(recombinant)His-TRX-3C-DPOD3(WT)	1	4	0.7297	0	1	1	704.617	2815.45	2815.44	0.18	0.00013	HCD (High Energy Collision Dissociation)	30	MS2	52.8087	-45	40	63.7304	52024	SAMPLE2_02_10_2025.raw	F15	FALSE				0	0	0	4.92	1
	FALSE	High	[K].DKNNDDLEDLLETTAEDSLMD.[-]	1xOxidation [M20]; 1xPhospho [S18(100)]	1	1	1	>Substrate(recombinant)His-TRX-3C-DPOD3(WT)	>Substrate(recombinant)His-TRX-3C-DPOD3(WT) [135-155]	>Substrate(recombinant)His-TRX-3C-DPOD3(WT) 1xPhospho [S152(100)]	1	2491.99	FALSE	100			High	n/a	High	2.94			65.97
		Checked	Confidence	Identifying Node	PSM Ambiguity	Annotated Sequence	Modifications	# Proteins	Master Protein Accessions	Protein Accessions	# Missed Cleavages	Charge	DeltaScore	DeltaCn	Rank	Search Engine Rank	m/z [Da]	MH+ [Da]	Theo. MH+ [Da]	DeltaM [ppm]	Deltam/z [Da]	Activation Type	NCE [%]	MS Order	Isolation Interference [%]	Comp. Voltage [V]	Ion Inject Time [ms]	RT [min]	First Scan	Spectrum File	File ID	Contaminant	Quan Info	Amanda Score	CharmeRT Combined Score	Search Space	MS Amanda Rank	Search Depth	XCorr	# Protein Groups	Precursor Abundance	Apex RT [min]	ptmRS: Best Site Probabilities
		FALSE	High	Sequest HT (A2)	Unambiguous	[K].DKNNDDLEDLLETTAEDsLmD.[-]	S18(Phospho); M20(Oxidation)	1	>Substrate(recombinant)His-TRX-3C-DPOD3(WT)	>Substrate(recombinant)His-TRX-3C-DPOD3(WT)	1	3	0.2517	0	1	1	831.334	2491.99	2491.99	-0.73	-0.0006	HCD (High Energy Collision Dissociation)	30	MS2	7.77912	-45	40	65.9319	54256	SAMPLE2_02_10_2025.raw	F15	FALSE				0	0	0	2.94	1	685092	65.97	S18(Phospho): 100
	FALSE	High	[K].DKNNDDLEDLLETTAEDSLMD.[-]	1xOxidation [M20]	1	1	6	>Substrate(recombinant)His-TRX-3C-DPOD3(WT)	>Substrate(recombinant)His-TRX-3C-DPOD3(WT) [135-155]		1	2412.02	FALSE	100			High	n/a	High	4.77			65.11
		Checked	Confidence	Identifying Node	PSM Ambiguity	Annotated Sequence	Modifications	# Proteins	Master Protein Accessions	Protein Accessions	# Missed Cleavages	Charge	DeltaScore	DeltaCn	Rank	Search Engine Rank	m/z [Da]	MH+ [Da]	Theo. MH+ [Da]	DeltaM [ppm]	Deltam/z [Da]	Activation Type	NCE [%]	MS Order	Isolation Interference [%]	Comp. Voltage [V]	Ion Inject Time [ms]	RT [min]	First Scan	Spectrum File	File ID	Contaminant	Quan Info	Amanda Score	CharmeRT Combined Score	Search Space	MS Amanda Rank	Search Depth	XCorr	# Protein Groups	Precursor Abundance	Apex RT [min]	ptmRS: Best Site Probabilities
		FALSE	High	Sequest HT (A2)	Unambiguous	[K].DKNNDDLEDLLETTAEDSLmD.[-]	M20(Oxidation)	1	>Substrate(recombinant)His-TRX-3C-DPOD3(WT)	>Substrate(recombinant)His-TRX-3C-DPOD3(WT)	1	3	0.7799	0	1	1	804.68	2412.03	2412.02	0.57	0.00046	HCD (High Energy Collision Dissociation)	30	MS2	0.231748	-45	1.433	65.6925	54020	SAMPLE2_02_10_2025.raw	F15	FALSE				0	0	0	4.77	1	138917248	65.11
		FALSE	High	Sequest HT (A2)	Unambiguous	[K].DKNNDDLEDLLETTAEDSLmD.[-]	M20(Oxidation)	1	>Substrate(recombinant)His-TRX-3C-DPOD3(WT)	>Substrate(recombinant)His-TRX-3C-DPOD3(WT)	1	3	0.5821	0	1	1	804.68	2412.02	2412.02	0.22	0.00018	HCD (High Energy Collision Dissociation)	30	MS2	41.6075	-45	32.88	64.9008	53232	SAMPLE2_02_10_2025.raw	F15	FALSE				0	0	0	3.35	1	138917248	65.11
		FALSE	High	Sequest HT (A2)	Unambiguous	[K].DKNNDDLEDLLETTAEDSLmD.[-]	M20(Oxidation)	1	>Substrate(recombinant)His-TRX-3C-DPOD3(WT)	>Substrate(recombinant)His-TRX-3C-DPOD3(WT)	1	3	0.897	0	1	1	804.681	2412.03	2412.02	2.31	0.00186	HCD (High Energy Collision Dissociation)	30	MS2	8.92475	-45	40	9.988	2450	SAMPLE2_02_10_2025.raw	F15	FALSE				0	0	0	3.01	1
		FALSE	High	Sequest HT (A2)	Selected	[K].DKNNDDLEDLLETTAEDSLmD.[-]	M20(Oxidation)	1	>Substrate(recombinant)His-TRX-3C-DPOD3(WT)	>Substrate(recombinant)His-TRX-3C-DPOD3(WT)	1	3	0.552	0	1	1	804.676	2412.01	2412.02	-4.04	-0.00324	HCD (High Energy Collision Dissociation)	30	MS2	28.091	-45	36.28	61.9394	50156	SAMPLE2_02_10_2025.raw	F15	FALSE				0	0	0	2.79	1
		FALSE	High	Sequest HT (A2)	Unambiguous	[K].DKNNDDLEDLLETTAEDSLmD.[-]	M20(Oxidation)	1	>Substrate(recombinant)His-TRX-3C-DPOD3(WT)	>Substrate(recombinant)His-TRX-3C-DPOD3(WT)	1	3	0.8031	0	1	1	804.677	2412.02	2412.02	-2.8	-0.00225	HCD (High Energy Collision Dissociation)	30	MS2	8.26333	-45	40	62.4825	50726	SAMPLE2_02_10_2025.raw	F15	FALSE				0	0	0	2.54	1
		FALSE	High	Sequest HT (A2)	Unambiguous	[K].DKNNDDLEDLLETTAEDSLmD.[-]	M20(Oxidation)	1	>Substrate(recombinant)His-TRX-3C-DPOD3(WT)	>Substrate(recombinant)His-TRX-3C-DPOD3(WT)	1	3	0.9197	0	1	1	804.679	2412.02	2412.02	-0.13	-0.00011	HCD (High Energy Collision Dissociation)	30	MS2	0.777627	-45	40	11.5632	3528	SAMPLE2_02_10_2025.raw	F15	FALSE				0	0	0	2.49	1	214153	11.4
	FALSE	High	[K].EFLDANLAGSLEVLFQGPHMGK.[D]	1xOxidation [M20]	1	1	26	>Substrate(recombinant)His-TRX-3C-DPOD3(WT)	>Substrate(recombinant)His-TRX-3C-DPOD3(WT) [113-134]		0	2389.19	FALSE	100			High	n/a	High	7.49			63.59
		Checked	Confidence	Identifying Node	PSM Ambiguity	Annotated Sequence	Modifications	# Proteins	Master Protein Accessions	Protein Accessions	# Missed Cleavages	Charge	DeltaScore	DeltaCn	Rank	Search Engine Rank	m/z [Da]	MH+ [Da]	Theo. MH+ [Da]	DeltaM [ppm]	Deltam/z [Da]	Activation Type	NCE [%]	MS Order	Isolation Interference [%]	Comp. Voltage [V]	Ion Inject Time [ms]	RT [min]	First Scan	Spectrum File	File ID	Contaminant	Quan Info	Amanda Score	CharmeRT Combined Score	Search Space	MS Amanda Rank	Search Depth	XCorr	# Protein Groups	Precursor Abundance	Apex RT [min]	ptmRS: Best Site Probabilities
		FALSE	High	Sequest HT (A2)	Selected	[K].EFLDANLAGSLEVLFQGPHmGK.[D]	M20(Oxidation)	1	>Substrate(recombinant)His-TRX-3C-DPOD3(WT)	>Substrate(recombinant)His-TRX-3C-DPOD3(WT)	0	3	0.8545	0	1	1	797.067	2389.19	2389.19	0.63	0.0005	HCD (High Energy Collision Dissociation)	30	MS2	0.116275	-45	13.059	63.761	52053	SAMPLE2_02_10_2025.raw	F15	FALSE				0	0	0	7.49	1	140116304	63.59
		FALSE	High	Sequest HT (A2)	Selected	[K].EFLDANLAGSLEVLFQGPHmGK.[D]	M20(Oxidation)	1	>Substrate(recombinant)His-TRX-3C-DPOD3(WT)	>Substrate(recombinant)His-TRX-3C-DPOD3(WT)	0	3	0.8398	0	1	1	797.068	2389.19	2389.19	1.52	0.00121	HCD (High Energy Collision Dissociation)	30	MS2	0	-45	4.745	61.601	49803	SAMPLE2_02_10_2025.raw	F15	FALSE				0	0	0	6.43	1	51825464	62.21
		FALSE	High	Sequest HT (A2)	Unambiguous	[K].EFLDANLAGSLEVLFQGPHmGK.[D]	M20(Oxidation)	1	>Substrate(recombinant)His-TRX-3C-DPOD3(WT)	>Substrate(recombinant)His-TRX-3C-DPOD3(WT)	0	4	0.7279	0	1	1	598.051	2389.18	2389.19	-1.17	-0.0007	HCD (High Energy Collision Dissociation)	30	MS2	7.20197	-45	40	64.9495	53281	SAMPLE2_02_10_2025.raw	F15	FALSE				0	0	0	6.21	1	7540829	65.11
		FALSE	High	Sequest HT (A2)	Selected	[K].EFLDANLAGSLEVLFQGPHmGK.[D]	M20(Oxidation)	1	>Substrate(recombinant)His-TRX-3C-DPOD3(WT)	>Substrate(recombinant)His-TRX-3C-DPOD3(WT)	0	3	0.8383	0	1	1	797.068	2389.19	2389.19	1.03	0.00082	HCD (High Energy Collision Dissociation)	30	MS2	0.984564	-45	1.085	62.6806	50933	SAMPLE2_02_10_2025.raw	F15	FALSE				0	0	0	5.75	1	140116304	63.59
		FALSE	High	Sequest HT (A2)	Selected	[K].EFLDANLAGSLEVLFQGPHmGK.[D]	M20(Oxidation)	1	>Substrate(recombinant)His-TRX-3C-DPOD3(WT)	>Substrate(recombinant)His-TRX-3C-DPOD3(WT)	0	3	0.693	0	1	1	797.066	2389.18	2389.19	-0.45	-0.00036	HCD (High Energy Collision Dissociation)	30	MS2	19.6255	-45	12.056	64.9501	53282	SAMPLE2_02_10_2025.raw	F15	FALSE				0	0	0	5.31	1	139121392	64.88
		FALSE	High	Sequest HT (A2)	Selected	[K].EFLDANLAGSLEVLFQGPHmGK.[D]	M20(Oxidation)	1	>Substrate(recombinant)His-TRX-3C-DPOD3(WT)	>Substrate(recombinant)His-TRX-3C-DPOD3(WT)	0	3	0.6524	0	1	1	797.066	2389.18	2389.19	-0.64	-0.00051	HCD (High Energy Collision Dissociation)	30	MS2	13.2248	-45	40	65.6276	53958	SAMPLE2_02_10_2025.raw	F15	FALSE				0	0	0	4.89	1	139755040	65.55
		FALSE	High	Sequest HT (A2)	Selected	[K].EFLDANLAGSLEVLFQGPHmGK.[D]	M20(Oxidation)	1	>Substrate(recombinant)His-TRX-3C-DPOD3(WT)	>Substrate(recombinant)His-TRX-3C-DPOD3(WT)	0	3	0.7073	0	1	1	797.068	2389.19	2389.19	1.1	0.00087	HCD (High Energy Collision Dissociation)	30	MS2	53.1706	-45	14.446	62.5416	50789	SAMPLE2_02_10_2025.raw	F15	FALSE				0	0	0	4.27	1	140116304	63.59
		FALSE	High	Sequest HT (A2)	Unambiguous	[K].EFLDANLAGSLEVLFQGPHmGK.[D]	M20(Oxidation)	1	>Substrate(recombinant)His-TRX-3C-DPOD3(WT)	>Substrate(recombinant)His-TRX-3C-DPOD3(WT)	0	4	0.7288	0	1	1	598.051	2389.18	2389.19	-1.87	-0.00112	HCD (High Energy Collision Dissociation)	30	MS2	0	-45	40	65.2973	53633	SAMPLE2_02_10_2025.raw	F15	FALSE				0	0	0	4.24	1	7540829	65.11
		FALSE	High	Sequest HT (A2)	Selected	[K].EFLDANLAGSLEVLFQGPHmGK.[D]	M20(Oxidation)	1	>Substrate(recombinant)His-TRX-3C-DPOD3(WT)	>Substrate(recombinant)His-TRX-3C-DPOD3(WT)	0	3	0.8821	0	1	1	797.068	2389.19	2389.19	1.28	0.00102	HCD (High Energy Collision Dissociation)	30	MS2	0.28513	-45	4.586	61.0905	49272	SAMPLE2_02_10_2025.raw	F15	FALSE				0	0	0	4.07	1	59564452	60.9
		FALSE	High	Sequest HT (A2)	Unambiguous	[K].EFLDANLAGSLEVLFQGPHmGK.[D]	M20(Oxidation)	1	>Substrate(recombinant)His-TRX-3C-DPOD3(WT)	>Substrate(recombinant)His-TRX-3C-DPOD3(WT)	0	4	0.7789	0	1	1	598.051	2389.18	2389.19	-1.8	-0.00107	HCD (High Energy Collision Dissociation)	30	MS2	0	-45	5.857	64.686	53007	SAMPLE2_02_10_2025.raw	F15	FALSE				0	0	0	3.98	1	7540829	65.11
		FALSE	High	Sequest HT (A2)	Selected	[K].EFLDANLAGSLEVLFQGPHmGK.[D]	M20(Oxidation)	1	>Substrate(recombinant)His-TRX-3C-DPOD3(WT)	>Substrate(recombinant)His-TRX-3C-DPOD3(WT)	0	4	0.7494	0	1	1	598.052	2389.19	2389.19	-0.16	-9e-05	HCD (High Energy Collision Dissociation)	30	MS2	2.9775	-45	40	63.0779	51348	SAMPLE2_02_10_2025.raw	F15	FALSE				0	0	0	3.95	1	1.66345e+06	63.05
		FALSE	High	Sequest HT (A2)	Unambiguous	[K].EFLDANLAGSLEVLFQGPHmGK.[D]	M20(Oxidation)	1	>Substrate(recombinant)His-TRX-3C-DPOD3(WT)	>Substrate(recombinant)His-TRX-3C-DPOD3(WT)	0	2	0.8459	0	1	1	1195.1	2389.19	2389.19	1.39	0.00166	HCD (High Energy Collision Dissociation)	30	MS2	68.7038	-45	40	64.0182	52319	SAMPLE2_02_10_2025.raw	F15	FALSE				0	0	0	3.7	1	293209	63.6
		FALSE	High	Sequest HT (A2)	Selected	[K].EFLDANLAGSLEVLFQGPHmGK.[D]	M20(Oxidation)	1	>Substrate(recombinant)His-TRX-3C-DPOD3(WT)	>Substrate(recombinant)His-TRX-3C-DPOD3(WT)	0	3	0.7836	0	1	1	797.067	2389.19	2389.19	0.52	0.00041	HCD (High Energy Collision Dissociation)	30	MS2	0.176687	-45	1.459	63.2198	51495	SAMPLE2_02_10_2025.raw	F15	FALSE				0	0	0	3.65	1	140116304	63.59
		FALSE	High	Sequest HT (A2)	Selected	[K].EFLDANLAGSLEVLFQGPHmGK.[D]	M20(Oxidation)	1	>Substrate(recombinant)His-TRX-3C-DPOD3(WT)	>Substrate(recombinant)His-TRX-3C-DPOD3(WT)	0	4	0.8	0	1	1	598.051	2389.18	2389.19	-1.16	-0.00069	HCD (High Energy Collision Dissociation)	30	MS2	0.379171	-45	5.903	65.2007	53532	SAMPLE2_02_10_2025.raw	F15	FALSE				0	0	0	3.55	1	7540829	65.11
		FALSE	High	Sequest HT (A2)	Unambiguous	[K].EFLDANLAGSLEVLFQGPHmGK.[D]	M20(Oxidation)	1	>Substrate(recombinant)His-TRX-3C-DPOD3(WT)	>Substrate(recombinant)His-TRX-3C-DPOD3(WT)	0	4	0.7622	0	1	1	598.051	2389.18	2389.19	-1.43	-0.00086	HCD (High Energy Collision Dissociation)	30	MS2	0	-45	7.44	65.7285	54056	SAMPLE2_02_10_2025.raw	F15	FALSE				0	0	0	3.49	1	5274070	65.64
		FALSE	High	Sequest HT (A2)	Selected	[K].EFLDANLAGSLEVLFQGPHmGK.[D]	M20(Oxidation)	1	>Substrate(recombinant)His-TRX-3C-DPOD3(WT)	>Substrate(recombinant)His-TRX-3C-DPOD3(WT)	0	4	0.6542	0	1	1	598.052	2389.18	2389.19	-0.52	-0.00031	HCD (High Energy Collision Dissociation)	30	MS2	8.79595	-45	40	61.9924	50213	SAMPLE2_02_10_2025.raw	F15	FALSE				0	0	0	3.47	1	2.25963e+06	62.23
		FALSE	High	Sequest HT (A2)	Selected	[K].EFLDANLAGSLEVLFQGPHmGK.[D]	M20(Oxidation)	1	>Substrate(recombinant)His-TRX-3C-DPOD3(WT)	>Substrate(recombinant)His-TRX-3C-DPOD3(WT)	0	3	0.8497	0	1	1	797.067	2389.19	2389.19	0.47	0.00037	HCD (High Energy Collision Dissociation)	30	MS2	0.184779	-45	1.824	62.1423	50369	SAMPLE2_02_10_2025.raw	F15	FALSE				0	0	0	3.46	1	51825464	62.21
		FALSE	High	Sequest HT (A2)	Unambiguous	[K].EFLDANLAGSLEVLFQGPHmGK.[D]	M20(Oxidation)	1	>Substrate(recombinant)His-TRX-3C-DPOD3(WT)	>Substrate(recombinant)His-TRX-3C-DPOD3(WT)	0	4	0.6577	0	1	1	598.05	2389.18	2389.19	-3.03	-0.00181	HCD (High Energy Collision Dissociation)	30	MS2	11.5972	-45	40	64.6531	52975	SAMPLE2_02_10_2025.raw	F15	FALSE				0	0	0	3.33	1	7540829	65.11
		FALSE	High	Sequest HT (A2)	Unambiguous	[K].EFLDANLAGSLEVLFQGPHmGK.[D]	M20(Oxidation)	1	>Substrate(recombinant)His-TRX-3C-DPOD3(WT)	>Substrate(recombinant)His-TRX-3C-DPOD3(WT)	0	4	0.789	0	1	1	598.052	2389.19	2389.19	0.12	7e-05	HCD (High Energy Collision Dissociation)	30	MS2	82.0702	-45	26.069	62.5375	50784	SAMPLE2_02_10_2025.raw	F15	FALSE				0	0	0	3.08	1	1.66345e+06	63.05
		FALSE	High	Sequest HT (A2)	Selected	[K].EFLDANLAGSLEVLFQGPHmGK.[D]	M20(Oxidation)	1	>Substrate(recombinant)His-TRX-3C-DPOD3(WT)	>Substrate(recombinant)His-TRX-3C-DPOD3(WT)	0	4	0.6515	0	1	1	598.05	2389.18	2389.19	-3.06	-0.00183	HCD (High Energy Collision Dissociation)	30	MS2	3.277	-45	11.989	64.2559	52567	SAMPLE2_02_10_2025.raw	F15	FALSE				0	0	0	3.07	1	4.21765e+06	64.26
		FALSE	High	Sequest HT (A2)	Unambiguous	[K].EFLDANLAGSLEVLFQGPHmGK.[D]	M20(Oxidation)	1	>Substrate(recombinant)His-TRX-3C-DPOD3(WT)	>Substrate(recombinant)His-TRX-3C-DPOD3(WT)	0	2	0.9502	0	1	1	1195.09	2389.17	2389.19	-4.51	-0.00538	HCD (High Energy Collision Dissociation)	30	MS2	0	-45	40	64.545	52863	SAMPLE2_02_10_2025.raw	F15	FALSE				0	0	0	3.01	1
		FALSE	High	Sequest HT (A2)	Selected	[K].EFLDANLAGSLEVLFQGPHmGK.[D]	M20(Oxidation)	1	>Substrate(recombinant)His-TRX-3C-DPOD3(WT)	>Substrate(recombinant)His-TRX-3C-DPOD3(WT)	0	3	0.6332	0	1	1	797.067	2389.19	2389.19	-0.08	-6e-05	HCD (High Energy Collision Dissociation)	30	MS2	64.3509	-45	18.931	64.8252	53158	SAMPLE2_02_10_2025.raw	F15	FALSE				0	0	0	2.89	1	139121392	64.88
		FALSE	High	Sequest HT (A2)	Unambiguous	[K].EFLDANLAGSLEVLFQGPHmGK.[D]	M20(Oxidation)	1	>Substrate(recombinant)His-TRX-3C-DPOD3(WT)	>Substrate(recombinant)His-TRX-3C-DPOD3(WT)	0	3	0.8514	0	1	1	797.065	2389.18	2389.19	-2.32	-0.00185	HCD (High Energy Collision Dissociation)	30	MS2	52.7525	-45	40	52.845	42251	SAMPLE2_02_10_2025.raw	F15	FALSE				0	0	0	2.76	1	808830	52.87
		FALSE	High	Sequest HT (A2)	Unambiguous	[K].EFLDANLAGSLEVLFQGPHmGK.[D]	M20(Oxidation)	1	>Substrate(recombinant)His-TRX-3C-DPOD3(WT)	>Substrate(recombinant)His-TRX-3C-DPOD3(WT)	0	4	0.6947	0	1	1	598.051	2389.18	2389.19	-1.97	-0.00118	HCD (High Energy Collision Dissociation)	30	MS2	0	-45	11.262	63.6085	51895	SAMPLE2_02_10_2025.raw	F15	FALSE				0	0	0	2.62	1	5.8391e+06	63.59
		FALSE	High	Sequest HT (A2)	Unambiguous	[K].EFLDANLAGSLEVLFQGPHmGK.[D]	M20(Oxidation)	1	>Substrate(recombinant)His-TRX-3C-DPOD3(WT)	>Substrate(recombinant)His-TRX-3C-DPOD3(WT)	0	2	0.9723	0	1	1	1195.1	2389.19	2389.19	3.6	0.00431	HCD (High Energy Collision Dissociation)	30	MS2	0	-45	40	63.4734	51757	SAMPLE2_02_10_2025.raw	F15	FALSE				0	0	0	2.53	1
		FALSE	High	Sequest HT (A2)	Unambiguous	[K].EFLDANLAGSLEVLFQGPHmGK.[D]	M20(Oxidation)	1	>Substrate(recombinant)His-TRX-3C-DPOD3(WT)	>Substrate(recombinant)His-TRX-3C-DPOD3(WT)	0	3	0.7287	0	1	1	797.067	2389.19	2389.19	0.44	0.00035	HCD (High Energy Collision Dissociation)	30	MS2	27.692	-45	40	52.4771	41870	SAMPLE2_02_10_2025.raw	F15	FALSE				0	0	0	2.47	1
	FALSE	High	[-].MGSHHHHHHGSMSDK.[I]	1xOxidation [M1]	1	1	1	>Substrate(recombinant)His-TRX-3C-DPOD3(WT)	>Substrate(recombinant)His-TRX-3C-DPOD3(WT) [1-15]		0	1737.71	FALSE	100			High	High	n/a		149.49	149.49	10.31
		Checked	Confidence	Identifying Node	PSM Ambiguity	Annotated Sequence	Modifications	# Proteins	Master Protein Accessions	Protein Accessions	# Missed Cleavages	Charge	DeltaScore	DeltaCn	Rank	Search Engine Rank	m/z [Da]	MH+ [Da]	Theo. MH+ [Da]	DeltaM [ppm]	Deltam/z [Da]	Activation Type	NCE [%]	MS Order	Isolation Interference [%]	Comp. Voltage [V]	Ion Inject Time [ms]	RT [min]	First Scan	Spectrum File	File ID	Contaminant	Quan Info	Amanda Score	CharmeRT Combined Score	Search Space	MS Amanda Rank	Search Depth	XCorr	# Protein Groups	Precursor Abundance	Apex RT [min]	ptmRS: Best Site Probabilities
		FALSE	High	MS Amanda 2.0 (A5)	Selected	[-].mGSHHHHHHGSMSDK.[I]	M1(Oxidation)	1	>Substrate(recombinant)His-TRX-3C-DPOD3(WT)	>Substrate(recombinant)His-TRX-3C-DPOD3(WT)	0	4	0.8228	0	1	1	445.686	1779.72	1737.71	24176.9	10.5031	HCD (High Energy Collision Dissociation)	30	MS2	44.82	-45	40	10.3071	2672	SAMPLE2_02_10_2025.raw	F15	FALSE		149.49	149.49	3	1	1		1	60609	10.31
	FALSE	High	[K].MIAPILDEIADEYQGK.[L]	1xOxidation [M1]	1	1	29	>Substrate(recombinant)His-TRX-3C-DPOD3(WT)	>Substrate(recombinant)His-TRX-3C-DPOD3(WT) [49-64]		0	1821.89	FALSE	100			High	n/a	High	4.25			53.18
		Checked	Confidence	Identifying Node	PSM Ambiguity	Annotated Sequence	Modifications	# Proteins	Master Protein Accessions	Protein Accessions	# Missed Cleavages	Charge	DeltaScore	DeltaCn	Rank	Search Engine Rank	m/z [Da]	MH+ [Da]	Theo. MH+ [Da]	DeltaM [ppm]	Deltam/z [Da]	Activation Type	NCE [%]	MS Order	Isolation Interference [%]	Comp. Voltage [V]	Ion Inject Time [ms]	RT [min]	First Scan	Spectrum File	File ID	Contaminant	Quan Info	Amanda Score	CharmeRT Combined Score	Search Space	MS Amanda Rank	Search Depth	XCorr	# Protein Groups	Precursor Abundance	Apex RT [min]	ptmRS: Best Site Probabilities
		FALSE	High	Sequest HT (A2)	Unambiguous	[K].mIAPILDEIADEYQGK.[L]	M1(Oxidation)	1	>Substrate(recombinant)His-TRX-3C-DPOD3(WT)	>Substrate(recombinant)His-TRX-3C-DPOD3(WT)	0	2	0.8918	0	1	1	911.451	1821.9	1821.89	0.89	0.00081	HCD (High Energy Collision Dissociation)	30	MS2	23.1894	-45	15.811	55.9847	45472	SAMPLE2_02_10_2025.raw	F15	FALSE				0	0	0	4.25	1	5.33008e+06	56.2
		FALSE	High	Sequest HT (A2)	Unambiguous	[K].mIAPILDEIADEYQGK.[L]	M1(Oxidation)	1	>Substrate(recombinant)His-TRX-3C-DPOD3(WT)	>Substrate(recombinant)His-TRX-3C-DPOD3(WT)	0	3	0.9292	0	1	1	607.97	1821.89	1821.89	0.17	0.00011	HCD (High Energy Collision Dissociation)	30	MS2	0.6328	-45	2.316	54.9599	44413	SAMPLE2_02_10_2025.raw	F15	FALSE				0	0	0	4.24	1	20443852	55.45
		FALSE	High	Sequest HT (A2)	Unambiguous	[K].mIAPILDEIADEYQGK.[L]	M1(Oxidation)	1	>Substrate(recombinant)His-TRX-3C-DPOD3(WT)	>Substrate(recombinant)His-TRX-3C-DPOD3(WT)	0	2	0.8905	0	1	1	911.451	1821.89	1821.89	-0.08	-7e-05	HCD (High Energy Collision Dissociation)	30	MS2	18.6477	-45	15.88	56.4921	45989	SAMPLE2_02_10_2025.raw	F15	FALSE				0	0	0	4.2	1	5.33008e+06	56.2
		FALSE	High	Sequest HT (A2)	Selected	[K].mIAPILDEIADEYQGK.[L]	M1(Oxidation)	1	>Substrate(recombinant)His-TRX-3C-DPOD3(WT)	>Substrate(recombinant)His-TRX-3C-DPOD3(WT)	0	3	0.8784	0	1	1	607.97	1821.89	1821.89	0.55	0.00033	HCD (High Energy Collision Dissociation)	30	MS2	0.172938	-45	1.026	53.3985	42816	SAMPLE2_02_10_2025.raw	F15	FALSE				0	0	0	4.03	1	103895832	53.18
		FALSE	High	Sequest HT (A2)	Selected	[K].mIAPILDEIADEYQGK.[L]	M1(Oxidation)	1	>Substrate(recombinant)His-TRX-3C-DPOD3(WT)	>Substrate(recombinant)His-TRX-3C-DPOD3(WT)	0	2	0.9351	0	1	1	911.452	1821.9	1821.89	1.05	0.00095	HCD (High Energy Collision Dissociation)	30	MS2	1.79248	-45	9.763	54.4307	43875	SAMPLE2_02_10_2025.raw	F15	FALSE				0	0	0	3.85	1	32284718	53.19
		FALSE	High	Sequest HT (A2)	Unambiguous	[K].mIAPILDEIADEYQGK.[L]	M1(Oxidation)	1	>Substrate(recombinant)His-TRX-3C-DPOD3(WT)	>Substrate(recombinant)His-TRX-3C-DPOD3(WT)	0	2	0.9186	0	1	1	911.452	1821.9	1821.89	1.27	0.00116	HCD (High Energy Collision Dissociation)	30	MS2	0.674315	-45	4.221	53.9083	43338	SAMPLE2_02_10_2025.raw	F15	FALSE				0	0	0	3.81	1	32284718	53.19
		FALSE	High	Sequest HT (A2)	Unambiguous	[K].mIAPILDEIADEYQGK.[L]	M1(Oxidation)	1	>Substrate(recombinant)His-TRX-3C-DPOD3(WT)	>Substrate(recombinant)His-TRX-3C-DPOD3(WT)	0	2	0.8492	0	1	1	911.45	1821.89	1821.89	-0.29	-0.00026	HCD (High Energy Collision Dissociation)	30	MS2	4.96688	-45	9.968	55.481	44948	SAMPLE2_02_10_2025.raw	F15	FALSE				0	0	0	3.78	1	5896316	55.41
		FALSE	High	Sequest HT (A2)	Selected	[K].mIAPILDEIADEYQGK.[L]	M1(Oxidation)	1	>Substrate(recombinant)His-TRX-3C-DPOD3(WT)	>Substrate(recombinant)His-TRX-3C-DPOD3(WT)	0	3	0.9149	0	1	1	607.97	1821.9	1821.89	0.61	0.00037	HCD (High Energy Collision Dissociation)	30	MS2	6.3	-45	3.244	55.9841	45471	SAMPLE2_02_10_2025.raw	F15	FALSE				0	0	0	3.76	1	18317460	56.2
		FALSE	High	Sequest HT (A2)	Unambiguous	[K].mIAPILDEIADEYQGK.[L]	M1(Oxidation)	1	>Substrate(recombinant)His-TRX-3C-DPOD3(WT)	>Substrate(recombinant)His-TRX-3C-DPOD3(WT)	0	3	0.9093	0	1	1	607.97	1821.9	1821.89	0.93	0.00057	HCD (High Energy Collision Dissociation)	30	MS2	1.25421	-45	1.113	53.9077	43337	SAMPLE2_02_10_2025.raw	F15	FALSE				0	0	0	3.75	1	103895832	53.18
		FALSE	High	Sequest HT (A2)	Unambiguous	[K].mIAPILDEIADEYQGK.[L]	M1(Oxidation)	1	>Substrate(recombinant)His-TRX-3C-DPOD3(WT)	>Substrate(recombinant)His-TRX-3C-DPOD3(WT)	0	3	0.8311	0	1	1	607.969	1821.89	1821.89	-0.13	-8e-05	HCD (High Energy Collision Dissociation)	30	MS2	19.5003	-45	28.594	52.3372	41725	SAMPLE2_02_10_2025.raw	F15	FALSE				0	0	0	3.73	1	103895832	53.18
		FALSE	High	Sequest HT (A2)	Unambiguous	[K].mIAPILDEIADEYQGK.[L]	M1(Oxidation)	1	>Substrate(recombinant)His-TRX-3C-DPOD3(WT)	>Substrate(recombinant)His-TRX-3C-DPOD3(WT)	0	2	0.9051	0	1	1	911.448	1821.89	1821.89	-2.32	-0.00212	HCD (High Energy Collision Dissociation)	30	MS2	44.4506	-45	40	57.0065	46456	SAMPLE2_02_10_2025.raw	F15	FALSE				0	0	0	3.69	1	883985	57.28
		FALSE	High	Sequest HT (A2)	Selected	[K].mIAPILDEIADEYQGK.[L]	M1(Oxidation)	1	>Substrate(recombinant)His-TRX-3C-DPOD3(WT)	>Substrate(recombinant)His-TRX-3C-DPOD3(WT)	0	3	0.9155	0	1	1	607.969	1821.89	1821.89	-0.22	-0.00013	HCD (High Energy Collision Dissociation)	30	MS2	2.57392	-45	3.883	56.4915	45988	SAMPLE2_02_10_2025.raw	F15	FALSE				0	0	0	3.67	1	18317460	56.2
		FALSE	High	Sequest HT (A2)	Unambiguous	[K].mIAPILDEIADEYQGK.[L]	M1(Oxidation)	1	>Substrate(recombinant)His-TRX-3C-DPOD3(WT)	>Substrate(recombinant)His-TRX-3C-DPOD3(WT)	0	2	0.9086	0	1	1	911.451	1821.9	1821.89	0.68	0.00062	HCD (High Energy Collision Dissociation)	30	MS2	0.531278	-45	9.325	54.9606	44414	SAMPLE2_02_10_2025.raw	F15	FALSE				0	0	0	3.61	1	5896316	55.41
		FALSE	High	Sequest HT (A2)	Unambiguous	[K].mIAPILDEIADEYQGK.[L]	M1(Oxidation)	1	>Substrate(recombinant)His-TRX-3C-DPOD3(WT)	>Substrate(recombinant)His-TRX-3C-DPOD3(WT)	0	2	0.8892	0	1	1	911.451	1821.89	1821.89	0.18	0.00017	HCD (High Energy Collision Dissociation)	30	MS2	0	-45	40	52.3474	41737	SAMPLE2_02_10_2025.raw	F15	FALSE				0	0	0	3.52	1	32284718	53.19
		FALSE	High	Sequest HT (A2)	Unambiguous	[K].mIAPILDEIADEYQGK.[L]	M1(Oxidation)	1	>Substrate(recombinant)His-TRX-3C-DPOD3(WT)	>Substrate(recombinant)His-TRX-3C-DPOD3(WT)	0	3	0.906	0	1	1	607.969	1821.89	1821.89	-1.29	-0.00078	HCD (High Energy Collision Dissociation)	30	MS2	5.34061	-45	30.375	57.5662	46870	SAMPLE2_02_10_2025.raw	F15	FALSE				0	0	0	3.51	1	1.23136e+06	57.98
		FALSE	High	Sequest HT (A2)	Unambiguous	[K].mIAPILDEIADEYQGK.[L]	M1(Oxidation)	1	>Substrate(recombinant)His-TRX-3C-DPOD3(WT)	>Substrate(recombinant)His-TRX-3C-DPOD3(WT)	0	3	0.9159	0	1	1	607.97	1821.89	1821.89	0.47	0.00028	HCD (High Energy Collision Dissociation)	30	MS2	0	-45	0.919	52.873	42277	SAMPLE2_02_10_2025.raw	F15	FALSE				0	0	0	3.45	1	103895832	53.18
		FALSE	High	Sequest HT (A2)	Unambiguous	[K].mIAPILDEIADEYQGK.[L]	M1(Oxidation)	1	>Substrate(recombinant)His-TRX-3C-DPOD3(WT)	>Substrate(recombinant)His-TRX-3C-DPOD3(WT)	0	3	0.8761	0	1	1	607.97	1821.89	1821.89	0.37	0.00023	HCD (High Energy Collision Dissociation)	30	MS2	40.4739	-45	14.438	52.5357	41932	SAMPLE2_02_10_2025.raw	F15	FALSE				0	0	0	3.39	1	103895832	53.18
		FALSE	High	Sequest HT (A2)	Selected	[K].mIAPILDEIADEYQGK.[L]	M1(Oxidation)	1	>Substrate(recombinant)His-TRX-3C-DPOD3(WT)	>Substrate(recombinant)His-TRX-3C-DPOD3(WT)	0	3	0.9012	0	1	1	607.969	1821.89	1821.89	-0.21	-0.00013	HCD (High Energy Collision Dissociation)	30	MS2	9.69687	-45	40	58.0773	47203	SAMPLE2_02_10_2025.raw	F15	FALSE				0	0	0	3.34	1	1.23136e+06	57.98
		FALSE	High	Sequest HT (A2)	Selected	[K].mIAPILDEIADEYQGK.[L]	M1(Oxidation)	1	>Substrate(recombinant)His-TRX-3C-DPOD3(WT)	>Substrate(recombinant)His-TRX-3C-DPOD3(WT)	0	3	0.8037	0	1	1	607.969	1821.89	1821.89	-1.33	-0.00081	HCD (High Energy Collision Dissociation)	30	MS2	0	-45	40	51.8169	41175	SAMPLE2_02_10_2025.raw	F15	FALSE				0	0	0	3.21	1	103895832	53.18
		FALSE	High	Sequest HT (A2)	Unambiguous	[K].mIAPILDEIADEYQGK.[L]	M1(Oxidation)	1	>Substrate(recombinant)His-TRX-3C-DPOD3(WT)	>Substrate(recombinant)His-TRX-3C-DPOD3(WT)	0	3	0.9063	0	1	1	607.969	1821.89	1821.89	-0.16	-0.0001	HCD (High Energy Collision Dissociation)	30	MS2	0.265342	-45	2.683	55.4804	44947	SAMPLE2_02_10_2025.raw	F15	FALSE				0	0	0	3.2	1	20443852	55.45
		FALSE	High	Sequest HT (A2)	Unambiguous	[K].mIAPILDEIADEYQGK.[L]	M1(Oxidation)	1	>Substrate(recombinant)His-TRX-3C-DPOD3(WT)	>Substrate(recombinant)His-TRX-3C-DPOD3(WT)	0	3	0.9125	0	1	1	607.97	1821.89	1821.89	0.1	6e-05	HCD (High Energy Collision Dissociation)	30	MS2	0.253203	-45	2.39	54.4301	43874	SAMPLE2_02_10_2025.raw	F15	FALSE				0	0	0	3.2	1	103895832	53.18
		FALSE	High	Sequest HT (A2)	Unambiguous	[K].mIAPILDEIADEYQGK.[L]	M1(Oxidation)	1	>Substrate(recombinant)His-TRX-3C-DPOD3(WT)	>Substrate(recombinant)His-TRX-3C-DPOD3(WT)	0	3	0.9211	0	1	1	607.969	1821.89	1821.89	-0.76	-0.00046	HCD (High Energy Collision Dissociation)	30	MS2	3.31982	-45	14.687	57.0056	46455	SAMPLE2_02_10_2025.raw	F15	FALSE				0	0	0	3.17	1	18317460	56.2
		FALSE	High	Sequest HT (A2)	Unambiguous	[K].mIAPILDEIADEYQGK.[L]	M1(Oxidation)	1	>Substrate(recombinant)His-TRX-3C-DPOD3(WT)	>Substrate(recombinant)His-TRX-3C-DPOD3(WT)	0	3	0.8937	0	1	1	607.969	1821.89	1821.89	-0.53	-0.00032	HCD (High Energy Collision Dissociation)	30	MS2	11.5335	-45	40	58.5882	47502	SAMPLE2_02_10_2025.raw	F15	FALSE				0	0	0	3.01	1	971596	58.22
		FALSE	High	Sequest HT (A2)	Unambiguous	[K].mIAPILDEIADEYQGK.[L]	M1(Oxidation)	1	>Substrate(recombinant)His-TRX-3C-DPOD3(WT)	>Substrate(recombinant)His-TRX-3C-DPOD3(WT)	0	3	0.8971	0	1	1	607.969	1821.89	1821.89	-1.24	-0.00076	HCD (High Energy Collision Dissociation)	30	MS2	19.3122	-45	40	59.0979	47812	SAMPLE2_02_10_2025.raw	F15	FALSE				0	0	0	2.43	1	458430	59.01
		FALSE	High	Sequest HT (A2)	Unambiguous	[K].mIAPILDEIADEYQGK.[L]	M1(Oxidation)	1	>Substrate(recombinant)His-TRX-3C-DPOD3(WT)	>Substrate(recombinant)His-TRX-3C-DPOD3(WT)	0	3	0.7292	0	1	1	607.971	1821.9	1821.89	1.97	0.0012	HCD (High Energy Collision Dissociation)	30	MS2	50.4763	-45	40	61.1462	49330	SAMPLE2_02_10_2025.raw	F15	FALSE				0	0	0	2.4	1
		FALSE	High	Sequest HT (A2)	Unambiguous	[K].mIAPILDEIADEYQGK.[L]	M1(Oxidation)	1	>Substrate(recombinant)His-TRX-3C-DPOD3(WT)	>Substrate(recombinant)His-TRX-3C-DPOD3(WT)	0	2	0.8814	0	1	1	911.449	1821.89	1821.89	-1.87	-0.00171	HCD (High Energy Collision Dissociation)	30	MS2	56.0984	-45	40	57.3654	46727	SAMPLE2_02_10_2025.raw	F15	FALSE				0	0	0	2.36	1	883985	57.28
		FALSE	High	Sequest HT (A2)	Unambiguous	[K].mIAPILDEIADEYQGK.[L]	M1(Oxidation)	1	>Substrate(recombinant)His-TRX-3C-DPOD3(WT)	>Substrate(recombinant)His-TRX-3C-DPOD3(WT)	0	2	0.9545	0	1	1	911.45	1821.89	1821.89	-1.09	-0.00099	HCD (High Energy Collision Dissociation)	30	MS2	0	-45	40	51.8233	41183	SAMPLE2_02_10_2025.raw	F15	FALSE				0	0	0	2.2	1	32284718	53.19
		FALSE	High	Sequest HT (A2)	Unambiguous	[K].mIAPILDEIADEYQGK.[L]	M1(Oxidation)	1	>Substrate(recombinant)His-TRX-3C-DPOD3(WT)	>Substrate(recombinant)His-TRX-3C-DPOD3(WT)	0	2	0.8325	0	1	1	911.448	1821.89	1821.89	-2.48	-0.00226	HCD (High Energy Collision Dissociation)	30	MS2	57.83	-45	40	59.0639	47792	SAMPLE2_02_10_2025.raw	F15	FALSE				0	0	0	2.09	1
		FALSE	High	Sequest HT (A2)	Unambiguous	[K].mIAPILDEIADEYQGK.[L]	M1(Oxidation)	1	>Substrate(recombinant)His-TRX-3C-DPOD3(WT)	>Substrate(recombinant)His-TRX-3C-DPOD3(WT)	0	2	0.9372	0	1	1	911.458	1821.91	1821.89	7.98	0.00727	HCD (High Energy Collision Dissociation)	30	MS2	61.8362	-45	40	58.8729	47674	SAMPLE2_02_10_2025.raw	F15	FALSE				0	0	0	1.91	1
	FALSE	High	[K].MIAPILDEIADEYQGKLTVAK.[L]	1xOxidation [M1]	1	1	1	>Substrate(recombinant)His-TRX-3C-DPOD3(WT)	>Substrate(recombinant)His-TRX-3C-DPOD3(WT) [49-69]		1	2334.23	FALSE			No Quan Values	High	n/a	High	3.41
		Checked	Confidence	Identifying Node	PSM Ambiguity	Annotated Sequence	Modifications	# Proteins	Master Protein Accessions	Protein Accessions	# Missed Cleavages	Charge	DeltaScore	DeltaCn	Rank	Search Engine Rank	m/z [Da]	MH+ [Da]	Theo. MH+ [Da]	DeltaM [ppm]	Deltam/z [Da]	Activation Type	NCE [%]	MS Order	Isolation Interference [%]	Comp. Voltage [V]	Ion Inject Time [ms]	RT [min]	First Scan	Spectrum File	File ID	Contaminant	Quan Info	Amanda Score	CharmeRT Combined Score	Search Space	MS Amanda Rank	Search Depth	XCorr	# Protein Groups	Precursor Abundance	Apex RT [min]	ptmRS: Best Site Probabilities
		FALSE	High	Sequest HT (A2)	Unambiguous	[K].mIAPILDEIADEYQGKLTVAK.[L]	M1(Oxidation)	1	>Substrate(recombinant)His-TRX-3C-DPOD3(WT)	>Substrate(recombinant)His-TRX-3C-DPOD3(WT)	1	3	0.9032	0	1	1	778.745	2334.22	2334.23	-2.51	-0.00195	HCD (High Energy Collision Dissociation)	30	MS2	49.1215	-45	36.283	51.6742	41024	SAMPLE2_02_10_2025.raw	F15	FALSE				0	0	0	3.41	1
	FALSE	High	[-].MGSHHHHHHGSMSDKIIHLTDDSFDTDVLK.[A]	1xMet-loss+Acetyl [N-Term]	1	1	2	>Substrate(recombinant)His-TRX-3C-DPOD3(WT)	>Substrate(recombinant)His-TRX-3C-DPOD3(WT) [1-30]	>Substrate(recombinant)His-TRX-3C-DPOD3(WT) 1xMet-loss+Acetyl [N-Term]	1	3345.55	FALSE	100			High	n/a	High	2.62			34.23
		Checked	Confidence	Identifying Node	PSM Ambiguity	Annotated Sequence	Modifications	# Proteins	Master Protein Accessions	Protein Accessions	# Missed Cleavages	Charge	DeltaScore	DeltaCn	Rank	Search Engine Rank	m/z [Da]	MH+ [Da]	Theo. MH+ [Da]	DeltaM [ppm]	Deltam/z [Da]	Activation Type	NCE [%]	MS Order	Isolation Interference [%]	Comp. Voltage [V]	Ion Inject Time [ms]	RT [min]	First Scan	Spectrum File	File ID	Contaminant	Quan Info	Amanda Score	CharmeRT Combined Score	Search Space	MS Amanda Rank	Search Depth	XCorr	# Protein Groups	Precursor Abundance	Apex RT [min]	ptmRS: Best Site Probabilities
		FALSE	High	Sequest HT (A2)	Unambiguous	[-].mGSHHHHHHGSMSDKIIHLTDDSFDTDVLK.[A]	N-Term(Prot)(Met-loss+Acetyl)	1	>Substrate(recombinant)His-TRX-3C-DPOD3(WT)	>Substrate(recombinant)His-TRX-3C-DPOD3(WT)	1	4	0.6374	0	1	1	837.141	3345.54	3345.55	-0.8	-0.00067	HCD (High Energy Collision Dissociation)	30	MS2	65.0448	-45	40	34.0831	24363	SAMPLE2_02_10_2025.raw	F15	FALSE				0	0	0	2.62	1	865758	34.23
		FALSE	High	Sequest HT (A2)	Unambiguous	[-].mGSHHHHHHGSMSDKIIHLTDDSFDTDVLK.[A]	N-Term(Prot)(Met-loss+Acetyl)	1	>Substrate(recombinant)His-TRX-3C-DPOD3(WT)	>Substrate(recombinant)His-TRX-3C-DPOD3(WT)	1	4	0.7931	0	1	1	837.141	3345.54	3345.55	-0.86	-0.00072	HCD (High Energy Collision Dissociation)	30	MS2	59.2094	-45	40	35.7087	26091	SAMPLE2_02_10_2025.raw	F15	FALSE				0	0	0	2.61	1
	FALSE	High	[-].MGSHHHHHHGSMSDKIIHLTDDSFDTDVLK.[A]	1xMet-loss [N-Term]	1	1	1	>Substrate(recombinant)His-TRX-3C-DPOD3(WT)	>Substrate(recombinant)His-TRX-3C-DPOD3(WT) [1-30]	>Substrate(recombinant)His-TRX-3C-DPOD3(WT) 1xMet-loss [N-Term]	1	3303.53	FALSE	100			High	n/a	High	2.85			29.43
		Checked	Confidence	Identifying Node	PSM Ambiguity	Annotated Sequence	Modifications	# Proteins	Master Protein Accessions	Protein Accessions	# Missed Cleavages	Charge	DeltaScore	DeltaCn	Rank	Search Engine Rank	m/z [Da]	MH+ [Da]	Theo. MH+ [Da]	DeltaM [ppm]	Deltam/z [Da]	Activation Type	NCE [%]	MS Order	Isolation Interference [%]	Comp. Voltage [V]	Ion Inject Time [ms]	RT [min]	First Scan	Spectrum File	File ID	Contaminant	Quan Info	Amanda Score	CharmeRT Combined Score	Search Space	MS Amanda Rank	Search Depth	XCorr	# Protein Groups	Precursor Abundance	Apex RT [min]	ptmRS: Best Site Probabilities
		FALSE	High	Sequest HT (A2)	Unambiguous	[-].mGSHHHHHHGSMSDKIIHLTDDSFDTDVLK.[A]	N-Term(Prot)(Met-loss)	1	>Substrate(recombinant)His-TRX-3C-DPOD3(WT)	>Substrate(recombinant)His-TRX-3C-DPOD3(WT)	1	5	0.8772	0	1	1	661.512	3303.53	3303.53	-0.51	-0.00034	HCD (High Energy Collision Dissociation)	30	MS2	27.1009	-65	40	29.2177	19202	SAMPLE2_02_10_2025.raw	F15	FALSE				0	0	0	2.85	1	407572	29.43
	FALSE	High	[-].MGSHHHHHHGSMSDK.[I]	1xAcetyl [N-Term]	1	1	1	>Substrate(recombinant)His-TRX-3C-DPOD3(WT)	>Substrate(recombinant)His-TRX-3C-DPOD3(WT) [1-15]	>Substrate(recombinant)His-TRX-3C-DPOD3(WT) 1xAcetyl [N-Term]	0	1763.72	FALSE	100			High	n/a	High	2.43			11.78
		Checked	Confidence	Identifying Node	PSM Ambiguity	Annotated Sequence	Modifications	# Proteins	Master Protein Accessions	Protein Accessions	# Missed Cleavages	Charge	DeltaScore	DeltaCn	Rank	Search Engine Rank	m/z [Da]	MH+ [Da]	Theo. MH+ [Da]	DeltaM [ppm]	Deltam/z [Da]	Activation Type	NCE [%]	MS Order	Isolation Interference [%]	Comp. Voltage [V]	Ion Inject Time [ms]	RT [min]	First Scan	Spectrum File	File ID	Contaminant	Quan Info	Amanda Score	CharmeRT Combined Score	Search Space	MS Amanda Rank	Search Depth	XCorr	# Protein Groups	Precursor Abundance	Apex RT [min]	ptmRS: Best Site Probabilities
		FALSE	High	Sequest HT (A2)	Unambiguous	[-].mGSHHHHHHGSMSDK.[I]	N-Term(Prot)(Acetyl)	1	>Substrate(recombinant)His-TRX-3C-DPOD3(WT)	>Substrate(recombinant)His-TRX-3C-DPOD3(WT)	0	3	1	0	1	1	588.579	1763.72	1763.72	-0.76	-0.00045	HCD (High Energy Collision Dissociation)	30	MS2	4.4669	-65	40	11.7569	3675	SAMPLE2_02_10_2025.raw	F15	FALSE				0	0	0	2.43	1	128151	11.78
	FALSE	High	[K].DKNNDDLEDLLETTAEDSLMD.[-]		1	1	9	>Substrate(recombinant)His-TRX-3C-DPOD3(WT)	>Substrate(recombinant)His-TRX-3C-DPOD3(WT) [135-155]		1	2396.03	FALSE	100			High	n/a	High	5.8			63.61
		Checked	Confidence	Identifying Node	PSM Ambiguity	Annotated Sequence	Modifications	# Proteins	Master Protein Accessions	Protein Accessions	# Missed Cleavages	Charge	DeltaScore	DeltaCn	Rank	Search Engine Rank	m/z [Da]	MH+ [Da]	Theo. MH+ [Da]	DeltaM [ppm]	Deltam/z [Da]	Activation Type	NCE [%]	MS Order	Isolation Interference [%]	Comp. Voltage [V]	Ion Inject Time [ms]	RT [min]	First Scan	Spectrum File	File ID	Contaminant	Quan Info	Amanda Score	CharmeRT Combined Score	Search Space	MS Amanda Rank	Search Depth	XCorr	# Protein Groups	Precursor Abundance	Apex RT [min]	ptmRS: Best Site Probabilities
		FALSE	High	Sequest HT (A2)	Selected	[K].DKNNDDLEDLLETTAEDSLMD.[-]		1	>Substrate(recombinant)His-TRX-3C-DPOD3(WT)	>Substrate(recombinant)His-TRX-3C-DPOD3(WT)	1	3	0.8879	0	1	1	799.348	2396.03	2396.03	0.43	0.00034	HCD (High Energy Collision Dissociation)	30	MS2	12.6906	-45	7.828	63.7616	52054	SAMPLE2_02_10_2025.raw	F15	FALSE				0	0	0	5.8	1	33423208	63.61
		FALSE	High	Sequest HT (A2)	Unambiguous	[K].DKNNDDLEDLLETTAEDSLMD.[-]		1	>Substrate(recombinant)His-TRX-3C-DPOD3(WT)	>Substrate(recombinant)His-TRX-3C-DPOD3(WT)	1	2	0.9055	0	1	1	1198.52	2396.03	2396.03	1.22	0.00146	HCD (High Energy Collision Dissociation)	30	MS2	0	-65	31.068	65.8635	54188	SAMPLE2_02_10_2025.raw	F15	FALSE				0	0	0	5.29	1	3103890	65.85
		FALSE	High	Sequest HT (A2)	Unambiguous	[K].DKNNDDLEDLLETTAEDSLMD.[-]		1	>Substrate(recombinant)His-TRX-3C-DPOD3(WT)	>Substrate(recombinant)His-TRX-3C-DPOD3(WT)	1	2	0.8662	0	1	1	1198.52	2396.03	2396.03	-0.45	-0.00054	HCD (High Energy Collision Dissociation)	30	MS2	0	-45	40	63.4903	51776	SAMPLE2_02_10_2025.raw	F15	FALSE				0	0	0	5.23	1	1.813e+06	63.61
		FALSE	High	Sequest HT (A2)	Unambiguous	[K].DKNNDDLEDLLETTAEDSLMD.[-]		1	>Substrate(recombinant)His-TRX-3C-DPOD3(WT)	>Substrate(recombinant)His-TRX-3C-DPOD3(WT)	1	3	0.8571	0	1	1	799.347	2396.03	2396.03	-0.58	-0.00046	HCD (High Energy Collision Dissociation)	30	MS2	53.4548	-45	15.927	64.8468	53176	SAMPLE2_02_10_2025.raw	F15	FALSE				0	0	0	3.85	1	33423208	63.61
		FALSE	High	Sequest HT (A2)	Selected	[K].DKNNDDLEDLLETTAEDSLMD.[-]		1	>Substrate(recombinant)His-TRX-3C-DPOD3(WT)	>Substrate(recombinant)His-TRX-3C-DPOD3(WT)	1	2	0.9465	0	1	1	1198.52	2396.03	2396.03	-0.11	-0.00014	HCD (High Energy Collision Dissociation)	30	MS2	9.94634	-45	40	64.0081	52307	SAMPLE2_02_10_2025.raw	F15	FALSE				0	0	0	3.18	1	1.813e+06	63.61
		FALSE	High	Sequest HT (A2)	Unambiguous	[K].DKNNDDLEDLLETTAEDSLMD.[-]		1	>Substrate(recombinant)His-TRX-3C-DPOD3(WT)	>Substrate(recombinant)His-TRX-3C-DPOD3(WT)	1	3	0.7606	0	1	1	799.35	2396.03	2396.03	2.31	0.00185	HCD (High Energy Collision Dissociation)	30	MS2	0.0334768	-45	1.282	65.8788	54203	SAMPLE2_02_10_2025.raw	F15	FALSE				0	0	0	2.84	1
		FALSE	High	Sequest HT (A2)	Unambiguous	[K].DKNNDDLEDLLETTAEDSLMD.[-]		1	>Substrate(recombinant)His-TRX-3C-DPOD3(WT)	>Substrate(recombinant)His-TRX-3C-DPOD3(WT)	1	3	0.9427	0	1	1	799.348	2396.03	2396.03	-0.1	-8e-05	HCD (High Energy Collision Dissociation)	30	MS2	0	-45	40	53.7035	43130	SAMPLE2_02_10_2025.raw	F15	FALSE				0	0	0	2.79	1
		FALSE	High	Sequest HT (A2)	Unambiguous	[K].DKNNDDLEDLLETTAEDSLMD.[-]		1	>Substrate(recombinant)His-TRX-3C-DPOD3(WT)	>Substrate(recombinant)His-TRX-3C-DPOD3(WT)	1	3	0.7978	0	1	1	799.348	2396.03	2396.03	0.45	0.00036	HCD (High Energy Collision Dissociation)	30	MS2	14.6775	-45	40	53.1955	42607	SAMPLE2_02_10_2025.raw	F15	FALSE				0	0	0	2.67	1
		FALSE	High	Sequest HT (A2)	Selected	[K].DKNNDDLEDLLETTAEDSLMD.[-]		1	>Substrate(recombinant)His-TRX-3C-DPOD3(WT)	>Substrate(recombinant)His-TRX-3C-DPOD3(WT)	1	3	0.7895	0	1	1	799.348	2396.03	2396.03	0.25	0.0002	HCD (High Energy Collision Dissociation)	30	MS2	43.755	-45	40	64.6583	52981	SAMPLE2_02_10_2025.raw	F15	FALSE				0	0	0	2.66	1	33423208	63.61
	FALSE	High	[K].EFLDANLAGSLEVLFQGPHMGK.[D]		1	1	43	>Substrate(recombinant)His-TRX-3C-DPOD3(WT)	>Substrate(recombinant)His-TRX-3C-DPOD3(WT) [113-134]		0	2373.19	FALSE	100			High	n/a	High	5.93			65.64
		Checked	Confidence	Identifying Node	PSM Ambiguity	Annotated Sequence	Modifications	# Proteins	Master Protein Accessions	Protein Accessions	# Missed Cleavages	Charge	DeltaScore	DeltaCn	Rank	Search Engine Rank	m/z [Da]	MH+ [Da]	Theo. MH+ [Da]	DeltaM [ppm]	Deltam/z [Da]	Activation Type	NCE [%]	MS Order	Isolation Interference [%]	Comp. Voltage [V]	Ion Inject Time [ms]	RT [min]	First Scan	Spectrum File	File ID	Contaminant	Quan Info	Amanda Score	CharmeRT Combined Score	Search Space	MS Amanda Rank	Search Depth	XCorr	# Protein Groups	Precursor Abundance	Apex RT [min]	ptmRS: Best Site Probabilities
		FALSE	High	Sequest HT (A2)	Selected	[K].EFLDANLAGSLEVLFQGPHMGK.[D]		1	>Substrate(recombinant)His-TRX-3C-DPOD3(WT)	>Substrate(recombinant)His-TRX-3C-DPOD3(WT)	0	3	0.8702	0	1	1	791.736	2373.19	2373.19	1.59	0.00126	HCD (High Energy Collision Dissociation)	30	MS2	0.177966	-45	0.346	64.9279	53256	SAMPLE2_02_10_2025.raw	F15	FALSE				0	0	0	5.93	1	837077184	65.64
		FALSE	High	Sequest HT (A2)	Unambiguous	[K].EFLDANLAGSLEVLFQGPHMGK.[D]		1	>Substrate(recombinant)His-TRX-3C-DPOD3(WT)	>Substrate(recombinant)His-TRX-3C-DPOD3(WT)	0	4	0.7739	0	1	1	594.052	2373.19	2373.19	-1.76	-0.00104	HCD (High Energy Collision Dissociation)	30	MS2	3.14415	-45	40	65.3435	53679	SAMPLE2_02_10_2025.raw	F15	FALSE				0	0	0	5.44	1	49137544	65.64
		FALSE	High	Sequest HT (A2)	Selected	[K].EFLDANLAGSLEVLFQGPHMGK.[D]		1	>Substrate(recombinant)His-TRX-3C-DPOD3(WT)	>Substrate(recombinant)His-TRX-3C-DPOD3(WT)	0	2	0.8914	0	1	1	1187.1	2373.19	2373.19	-0.24	-0.00029	HCD (High Energy Collision Dissociation)	30	MS2	0	-45	40	65.5093	53843	SAMPLE2_02_10_2025.raw	F15	FALSE				0	0	0	5.34	1	3128168	65.64
		FALSE	High	Sequest HT (A2)	Selected	[K].EFLDANLAGSLEVLFQGPHMGK.[D]		1	>Substrate(recombinant)His-TRX-3C-DPOD3(WT)	>Substrate(recombinant)His-TRX-3C-DPOD3(WT)	0	3	0.8726	0	1	1	791.736	2373.19	2373.19	0.83	0.00065	HCD (High Energy Collision Dissociation)	30	MS2	3.41283	-45	2.386	62.2835	50516	SAMPLE2_02_10_2025.raw	F15	FALSE				0	0	0	5.26	1	22396788	62.12
		FALSE	High	Sequest HT (A2)	Selected	[K].EFLDANLAGSLEVLFQGPHMGK.[D]		1	>Substrate(recombinant)His-TRX-3C-DPOD3(WT)	>Substrate(recombinant)His-TRX-3C-DPOD3(WT)	0	3	0.8859	0	1	1	791.735	2373.19	2373.19	-0.38	-0.0003	HCD (High Energy Collision Dissociation)	30	MS2	0	-65	40	65.4562	53791	SAMPLE2_02_10_2025.raw	F15	FALSE				0	0	0	5.17	1	1.1643e+06	65.81
		FALSE	High	Sequest HT (A2)	Selected	[K].EFLDANLAGSLEVLFQGPHMGK.[D]		1	>Substrate(recombinant)His-TRX-3C-DPOD3(WT)	>Substrate(recombinant)His-TRX-3C-DPOD3(WT)	0	3	0.9035	0	1	1	791.738	2373.2	2373.19	3.12	0.00247	HCD (High Energy Collision Dissociation)	30	MS2	0.586619	-45	1.535	63.3608	51639	SAMPLE2_02_10_2025.raw	F15	FALSE				0	0	0	5.08	1	360751712	63.61
		FALSE	High	Sequest HT (A2)	Selected	[K].EFLDANLAGSLEVLFQGPHMGK.[D]		1	>Substrate(recombinant)His-TRX-3C-DPOD3(WT)	>Substrate(recombinant)His-TRX-3C-DPOD3(WT)	0	2	0.9266	0	1	1	1187.1	2373.19	2373.19	0.1	0.00012	HCD (High Energy Collision Dissociation)	30	MS2	0	-65	40	64.4697	52786	SAMPLE2_02_10_2025.raw	F15	FALSE				0	0	0	5.04	1	1.07507e+06	65.44
		FALSE	High	Sequest HT (A2)	Selected	[K].EFLDANLAGSLEVLFQGPHMGK.[D]		1	>Substrate(recombinant)His-TRX-3C-DPOD3(WT)	>Substrate(recombinant)His-TRX-3C-DPOD3(WT)	0	4	0.8695	0	1	1	594.052	2373.19	2373.19	-1.66	-0.00098	HCD (High Energy Collision Dissociation)	30	MS2	1.10992	-45	1.011	65.2407	53573	SAMPLE2_02_10_2025.raw	F15	FALSE				0	0	0	4.98	1	46349716	65.13
		FALSE	High	Sequest HT (A2)	Selected	[K].EFLDANLAGSLEVLFQGPHMGK.[D]		1	>Substrate(recombinant)His-TRX-3C-DPOD3(WT)	>Substrate(recombinant)His-TRX-3C-DPOD3(WT)	0	3	0.8855	0	1	1	791.736	2373.19	2373.19	1.04	0.00082	HCD (High Energy Collision Dissociation)	30	MS2	1.78601	-45	1.17	61.7368	49943	SAMPLE2_02_10_2025.raw	F15	FALSE				0	0	0	4.98	1	22396788	62.12
		FALSE	High	Sequest HT (A2)	Selected	[K].EFLDANLAGSLEVLFQGPHMGK.[D]		1	>Substrate(recombinant)His-TRX-3C-DPOD3(WT)	>Substrate(recombinant)His-TRX-3C-DPOD3(WT)	0	2	0.9236	0	1	1	1187.1	2373.19	2373.19	0.69	0.00082	HCD (High Energy Collision Dissociation)	30	MS2	0	-65	40	63.9411	52239	SAMPLE2_02_10_2025.raw	F15	FALSE				0	0	0	4.32	1	1.07507e+06	65.44
		FALSE	High	Sequest HT (A2)	Unambiguous	[K].EFLDANLAGSLEVLFQGPHMGK.[D]		1	>Substrate(recombinant)His-TRX-3C-DPOD3(WT)	>Substrate(recombinant)His-TRX-3C-DPOD3(WT)	0	4	0.8294	0	1	1	594.053	2373.19	2373.19	-0.66	-0.00039	HCD (High Energy Collision Dissociation)	30	MS2	32.7407	-45	20.941	63.1295	51403	SAMPLE2_02_10_2025.raw	F15	FALSE				0	0	0	4.22	1	20217886	63.61
		FALSE	High	Sequest HT (A2)	Selected	[K].EFLDANLAGSLEVLFQGPHMGK.[D]		1	>Substrate(recombinant)His-TRX-3C-DPOD3(WT)	>Substrate(recombinant)His-TRX-3C-DPOD3(WT)	0	3	0.8916	0	1	1	791.736	2373.19	2373.19	1.25	0.00099	HCD (High Energy Collision Dissociation)	30	MS2	0.596882	-45	35.924	68.0133	55757	SAMPLE2_02_10_2025.raw	F15	FALSE				0	0	0	4.15	1	623888	68.16
		FALSE	High	Sequest HT (A2)	Selected	[K].EFLDANLAGSLEVLFQGPHMGK.[D]		1	>Substrate(recombinant)His-TRX-3C-DPOD3(WT)	>Substrate(recombinant)His-TRX-3C-DPOD3(WT)	0	3	0.8586	0	1	1	791.736	2373.19	2373.19	1.54	0.00122	HCD (High Energy Collision Dissociation)	30	MS2	0.0918243	-45	24.321	66.9879	55075	SAMPLE2_02_10_2025.raw	F15	FALSE				0	0	0	4.03	1	5.42087e+06	66.66
		FALSE	High	Sequest HT (A2)	Selected	[K].EFLDANLAGSLEVLFQGPHMGK.[D]		1	>Substrate(recombinant)His-TRX-3C-DPOD3(WT)	>Substrate(recombinant)His-TRX-3C-DPOD3(WT)	0	2	0.9213	0	1	1	1187.1	2373.19	2373.19	0.45	0.00053	HCD (High Energy Collision Dissociation)	30	MS2	0	-65	40	65.006	53336	SAMPLE2_02_10_2025.raw	F15	FALSE				0	0	0	3.94	1	1.07507e+06	65.44
		FALSE	High	Sequest HT (A2)	Selected	[K].EFLDANLAGSLEVLFQGPHMGK.[D]		1	>Substrate(recombinant)His-TRX-3C-DPOD3(WT)	>Substrate(recombinant)His-TRX-3C-DPOD3(WT)	0	3	0.8883	0	1	1	791.734	2373.19	2373.19	-1.13	-0.00089	HCD (High Energy Collision Dissociation)	30	MS2	0.194692	-45	6.274	65.9606	54282	SAMPLE2_02_10_2025.raw	F15	FALSE				0	0	0	3.94	1	837077184	65.64
		FALSE	High	Sequest HT (A2)	Selected	[K].EFLDANLAGSLEVLFQGPHMGK.[D]		1	>Substrate(recombinant)His-TRX-3C-DPOD3(WT)	>Substrate(recombinant)His-TRX-3C-DPOD3(WT)	0	3	0.756	0	1	1	791.735	2373.19	2373.19	-0.08	-6e-05	HCD (High Energy Collision Dissociation)	30	MS2	54.4112	-45	10.195	64.1711	52480	SAMPLE2_02_10_2025.raw	F15	FALSE				0	0	0	3.77	1	837077184	65.64
		FALSE	High	Sequest HT (A2)	Selected	[K].EFLDANLAGSLEVLFQGPHMGK.[D]		1	>Substrate(recombinant)His-TRX-3C-DPOD3(WT)	>Substrate(recombinant)His-TRX-3C-DPOD3(WT)	0	3	0.9057	0	1	1	791.736	2373.19	2373.19	1.32	0.00105	HCD (High Energy Collision Dissociation)	30	MS2	0.127463	-45	37.107	67.5057	55450	SAMPLE2_02_10_2025.raw	F15	FALSE				0	0	0	3.71	1	5.42087e+06	66.66
		FALSE	High	Sequest HT (A2)	Selected	[K].EFLDANLAGSLEVLFQGPHMGK.[D]		1	>Substrate(recombinant)His-TRX-3C-DPOD3(WT)	>Substrate(recombinant)His-TRX-3C-DPOD3(WT)	0	3	0.8493	0	1	1	791.736	2373.19	2373.19	0.67	0.00053	HCD (High Energy Collision Dissociation)	30	MS2	0	-45	18.768	66.4699	54636	SAMPLE2_02_10_2025.raw	F15	FALSE				0	0	0	3.65	1	5.42087e+06	66.66
		FALSE	High	Sequest HT (A2)	Selected	[K].EFLDANLAGSLEVLFQGPHMGK.[D]		1	>Substrate(recombinant)His-TRX-3C-DPOD3(WT)	>Substrate(recombinant)His-TRX-3C-DPOD3(WT)	0	3	0.8394	0	1	1	791.735	2373.19	2373.19	-0.68	-0.00054	HCD (High Energy Collision Dissociation)	30	MS2	8.00712	-45	40	52.9214	42327	SAMPLE2_02_10_2025.raw	F15	FALSE				0	0	0	3.55	1	789465	52.87
		FALSE	High	Sequest HT (A2)	Unambiguous	[K].EFLDANLAGSLEVLFQGPHMGK.[D]		1	>Substrate(recombinant)His-TRX-3C-DPOD3(WT)	>Substrate(recombinant)His-TRX-3C-DPOD3(WT)	0	3	0.9198	0	1	1	791.731	2373.18	2373.19	-4.97	-0.00394	HCD (High Energy Collision Dissociation)	30	MS2	13.1647	-45	40	56.8027	46284	SAMPLE2_02_10_2025.raw	F15	FALSE				0	0	0	3.49	1
		FALSE	High	Sequest HT (A2)	Selected	[K].EFLDANLAGSLEVLFQGPHMGK.[D]		1	>Substrate(recombinant)His-TRX-3C-DPOD3(WT)	>Substrate(recombinant)His-TRX-3C-DPOD3(WT)	0	3	0.8802	0	1	1	791.733	2373.18	2373.19	-2.96	-0.00234	HCD (High Energy Collision Dissociation)	30	MS2	0	-45	32.783	49.5323	39585	SAMPLE2_02_10_2025.raw	F15	FALSE				0	0	0	3.34	1
		FALSE	High	Sequest HT (A2)	Selected	[K].EFLDANLAGSLEVLFQGPHMGK.[D]		1	>Substrate(recombinant)His-TRX-3C-DPOD3(WT)	>Substrate(recombinant)His-TRX-3C-DPOD3(WT)	0	2	0.8681	0	1	1	1187.1	2373.19	2373.19	0.73	0.00087	HCD (High Energy Collision Dissociation)	30	MS2	4.09724	-45	40	66.5506	54692	SAMPLE2_02_10_2025.raw	F15	FALSE				0	0	0	3.26	1	376885	66.66
		FALSE	High	Sequest HT (A2)	Unambiguous	[K].EFLDANLAGSLEVLFQGPHMGK.[D]		1	>Substrate(recombinant)His-TRX-3C-DPOD3(WT)	>Substrate(recombinant)His-TRX-3C-DPOD3(WT)	0	3	0.8865	0	1	1	791.735	2373.19	2373.19	-0.68	-0.00054	HCD (High Energy Collision Dissociation)	30	MS2	0	-45	0.636	60.8898	49054	SAMPLE2_02_10_2025.raw	F15	FALSE				0	0	0	3.26	1	36633496	60.99
		FALSE	High	Sequest HT (A2)	Selected	[K].EFLDANLAGSLEVLFQGPHMGK.[D]		1	>Substrate(recombinant)His-TRX-3C-DPOD3(WT)	>Substrate(recombinant)His-TRX-3C-DPOD3(WT)	0	3	0.8916	0	1	1	791.734	2373.19	2373.19	-1.38	-0.00109	HCD (High Energy Collision Dissociation)	30	MS2	6.9853	-45	40	57.4119	46762	SAMPLE2_02_10_2025.raw	F15	FALSE				0	0	0	3.23	1	857854	57.38
		FALSE	High	Sequest HT (A2)	Unambiguous	[K].EFLDANLAGSLEVLFQGPHMGK.[D]		1	>Substrate(recombinant)His-TRX-3C-DPOD3(WT)	>Substrate(recombinant)His-TRX-3C-DPOD3(WT)	0	3	0.8723	0	1	1	791.735	2373.19	2373.19	0.1	8e-05	HCD (High Energy Collision Dissociation)	30	MS2	0.703836	-45	40	68.533	56069	SAMPLE2_02_10_2025.raw	F15	FALSE				0	0	0	3.21	1	363959	68.86
		FALSE	High	Sequest HT (A2)	Selected	[K].EFLDANLAGSLEVLFQGPHMGK.[D]		1	>Substrate(recombinant)His-TRX-3C-DPOD3(WT)	>Substrate(recombinant)His-TRX-3C-DPOD3(WT)	0	3	0.8863	0	1	1	791.734	2373.19	2373.19	-1.26	-0.001	HCD (High Energy Collision Dissociation)	30	MS2	0	-45	40	49.5962	39650	SAMPLE2_02_10_2025.raw	F15	FALSE				0	0	0	2.99	1
		FALSE	High	Sequest HT (A2)	Selected	[K].EFLDANLAGSLEVLFQGPHMGK.[D]		1	>Substrate(recombinant)His-TRX-3C-DPOD3(WT)	>Substrate(recombinant)His-TRX-3C-DPOD3(WT)	0	3	0.8926	0	1	1	791.736	2373.19	2373.19	1.02	0.00081	HCD (High Energy Collision Dissociation)	30	MS2	0.910189	-45	40	69.0506	56425	SAMPLE2_02_10_2025.raw	F15	FALSE				0	0	0	2.98	1	363959	68.86
		FALSE	High	Sequest HT (A2)	Unambiguous	[K].EFLDANLAGSLEVLFQGPHMGK.[D]		1	>Substrate(recombinant)His-TRX-3C-DPOD3(WT)	>Substrate(recombinant)His-TRX-3C-DPOD3(WT)	0	4	0.884	0	1	1	594.051	2373.18	2373.19	-4.24	-0.00251	HCD (High Energy Collision Dissociation)	30	MS2	84.098	-45	7.008	60.9569	49133	SAMPLE2_02_10_2025.raw	F15	FALSE				0	0	0	2.93	1
		FALSE	High	Sequest HT (A2)	Unambiguous	[K].EFLDANLAGSLEVLFQGPHMGK.[D]		1	>Substrate(recombinant)His-TRX-3C-DPOD3(WT)	>Substrate(recombinant)His-TRX-3C-DPOD3(WT)	0	4	0.7671	0	1	1	594.053	2373.19	2373.19	-0.5	-0.0003	HCD (High Energy Collision Dissociation)	30	MS2	65.5913	-45	40	62.0499	50274	SAMPLE2_02_10_2025.raw	F15	FALSE				0	0	0	2.92	1	788535	62.18
		FALSE	High	Sequest HT (A2)	Selected	[K].EFLDANLAGSLEVLFQGPHMGK.[D]		1	>Substrate(recombinant)His-TRX-3C-DPOD3(WT)	>Substrate(recombinant)His-TRX-3C-DPOD3(WT)	0	3	0.8616	0	1	1	791.733	2373.18	2373.19	-3.05	-0.00241	HCD (High Energy Collision Dissociation)	30	MS2	61.4323	-45	40	47.3014	37738	SAMPLE2_02_10_2025.raw	F15	FALSE				0	0	0	2.89	1
		FALSE	High	Sequest HT (A2)	Unambiguous	[K].EFLDANLAGSLEVLFQGPHMGK.[D]		1	>Substrate(recombinant)His-TRX-3C-DPOD3(WT)	>Substrate(recombinant)His-TRX-3C-DPOD3(WT)	0	4	0.7324	0	1	1	594.052	2373.19	2373.19	-2.12	-0.00126	HCD (High Energy Collision Dissociation)	30	MS2	71.2626	-45	40	47.9259	38378	SAMPLE2_02_10_2025.raw	F15	FALSE				0	0	0	2.84	1
		FALSE	High	Sequest HT (A2)	Selected	[K].EFLDANLAGSLEVLFQGPHMGK.[D]		1	>Substrate(recombinant)His-TRX-3C-DPOD3(WT)	>Substrate(recombinant)His-TRX-3C-DPOD3(WT)	0	2	0.8964	0	1	1	1187.1	2373.19	2373.19	-0.45	-0.00054	HCD (High Energy Collision Dissociation)	30	MS2	0	-45	40	65.5341	53871	SAMPLE2_02_10_2025.raw	F15	FALSE				0	0	0	2.8	1	3128168	65.64
		FALSE	High	Sequest HT (A2)	Selected	[K].EFLDANLAGSLEVLFQGPHMGK.[D]		1	>Substrate(recombinant)His-TRX-3C-DPOD3(WT)	>Substrate(recombinant)His-TRX-3C-DPOD3(WT)	0	3	0.8853	0	1	1	791.735	2373.19	2373.19	-0.5	-0.00039	HCD (High Energy Collision Dissociation)	30	MS2	5.15298	-45	40	58.3298	47353	SAMPLE2_02_10_2025.raw	F15	FALSE				0	0	0	2.79	1	392943	58.6
		FALSE	High	Sequest HT (A2)	Unambiguous	[K].EFLDANLAGSLEVLFQGPHMGK.[D]		1	>Substrate(recombinant)His-TRX-3C-DPOD3(WT)	>Substrate(recombinant)His-TRX-3C-DPOD3(WT)	0	3	0.8711	0	1	1	791.736	2373.19	2373.19	1.24	0.00098	HCD (High Energy Collision Dissociation)	30	MS2	2.27041	-45	40	69.5686	56781	SAMPLE2_02_10_2025.raw	F15	FALSE				0	0	0	2.56	1	363959	68.86
		FALSE	High	Sequest HT (A2)	Unambiguous	[K].EFLDANLAGSLEVLFQGPHMGK.[D]		1	>Substrate(recombinant)His-TRX-3C-DPOD3(WT)	>Substrate(recombinant)His-TRX-3C-DPOD3(WT)	0	3	0.8735	0	1	1	791.735	2373.19	2373.19	0.16	0.00012	HCD (High Energy Collision Dissociation)	30	MS2	1.38181	-45	3.734	62.8241	51082	SAMPLE2_02_10_2025.raw	F15	FALSE				0	0	0	2.53	1	360751712	63.61
		FALSE	High	Sequest HT (A2)	Unambiguous	[K].EFLDANLAGSLEVLFQGPHMGK.[D]		1	>Substrate(recombinant)His-TRX-3C-DPOD3(WT)	>Substrate(recombinant)His-TRX-3C-DPOD3(WT)	0	2	0.8854	0	1	1	1187.11	2373.21	2373.19	6.21	0.00737	HCD (High Energy Collision Dissociation)	30	MS2	9.79066	-45	40	63.4165	51698	SAMPLE2_02_10_2025.raw	F15	FALSE				0	0	0	2.53	1
		FALSE	High	Sequest HT (A2)	Unambiguous	[K].EFLDANLAGSLEVLFQGPHMGK.[D]		1	>Substrate(recombinant)His-TRX-3C-DPOD3(WT)	>Substrate(recombinant)His-TRX-3C-DPOD3(WT)	0	3	0.8294	0	1	1	791.736	2373.19	2373.19	0.78	0.00062	HCD (High Energy Collision Dissociation)	30	MS2	10.769	-45	40	47.8146	38267	SAMPLE2_02_10_2025.raw	F15	FALSE				0	0	0	2.52	1
		FALSE	High	Sequest HT (A2)	Selected	[K].EFLDANLAGSLEVLFQGPHMGK.[D]		1	>Substrate(recombinant)His-TRX-3C-DPOD3(WT)	>Substrate(recombinant)His-TRX-3C-DPOD3(WT)	0	3	0.808	0	1	1	791.734	2373.19	2373.19	-0.77	-0.00061	HCD (High Energy Collision Dissociation)	30	MS2	16.5167	-45	40	56.2375	45730	SAMPLE2_02_10_2025.raw	F15	FALSE				0	0	0	2.5	1
		FALSE	High	Sequest HT (A2)	Selected	[K].EFLDANLAGSLEVLFQGPHMGK.[D]		1	>Substrate(recombinant)His-TRX-3C-DPOD3(WT)	>Substrate(recombinant)His-TRX-3C-DPOD3(WT)	0	3	0.7901	0	1	1	791.736	2373.19	2373.19	0.79	0.00062	HCD (High Energy Collision Dissociation)	30	MS2	7.27469	-45	40	52.8459	42252	SAMPLE2_02_10_2025.raw	F15	FALSE				0	0	0	2.43	1	951989	52.31
		FALSE	High	Sequest HT (A2)	Selected	[K].EFLDANLAGSLEVLFQGPHMGK.[D]		1	>Substrate(recombinant)His-TRX-3C-DPOD3(WT)	>Substrate(recombinant)His-TRX-3C-DPOD3(WT)	0	3	0.5248	0	1	1	791.735	2373.19	2373.19	0.27	0.00021	HCD (High Energy Collision Dissociation)	30	MS2	61.8511	-45	40	64.7822	53112	SAMPLE2_02_10_2025.raw	F15	FALSE				0	0	0	2.42	1	837077184	65.64
		FALSE	High	Sequest HT (A2)	Selected	[K].EFLDANLAGSLEVLFQGPHMGK.[D]		1	>Substrate(recombinant)His-TRX-3C-DPOD3(WT)	>Substrate(recombinant)His-TRX-3C-DPOD3(WT)	0	3	0.8382	0	1	1	791.741	2373.21	2373.19	7.65	0.00605	HCD (High Energy Collision Dissociation)	30	MS2	0	-45	40	46.9383	37358	SAMPLE2_02_10_2025.raw	F15	FALSE				0	0	0	2.41	1
		FALSE	High	Sequest HT (A2)	Selected	[K].EFLDANLAGSLEVLFQGPHMGK.[D]		1	>Substrate(recombinant)His-TRX-3C-DPOD3(WT)	>Substrate(recombinant)His-TRX-3C-DPOD3(WT)	0	3	0.8178	0	1	1	791.736	2373.19	2373.19	0.92	0.00073	HCD (High Energy Collision Dissociation)	30	MS2	16.9575	-45	40	53.4588	42881	SAMPLE2_02_10_2025.raw	F15	FALSE				0	0	0	2.36	1
		FALSE	High	Sequest HT (A2)	Selected	[K].EFLDANLAGSLEVLFQGPHMGK.[D]		1	>Substrate(recombinant)His-TRX-3C-DPOD3(WT)	>Substrate(recombinant)His-TRX-3C-DPOD3(WT)	0	3	0.8162	0	1	1	791.734	2373.19	2373.19	-1.35	-0.00106	HCD (High Energy Collision Dissociation)	30	MS2	0	-45	40	49.5085	39562	SAMPLE2_02_10_2025.raw	F15	FALSE				0	0	0	2.34	1
	FALSE	High	[R].GIPTLLLFK.[N]		1	1	23	>Substrate(recombinant)His-TRX-3C-DPOD3(WT)	>Substrate(recombinant)His-TRX-3C-DPOD3(WT) [86-94]		0	1001.64	FALSE	100			High	Low	High	2.26	76.7	76.7	50.33
		Checked	Confidence	Identifying Node	PSM Ambiguity	Annotated Sequence	Modifications	# Proteins	Master Protein Accessions	Protein Accessions	# Missed Cleavages	Charge	DeltaScore	DeltaCn	Rank	Search Engine Rank	m/z [Da]	MH+ [Da]	Theo. MH+ [Da]	DeltaM [ppm]	Deltam/z [Da]	Activation Type	NCE [%]	MS Order	Isolation Interference [%]	Comp. Voltage [V]	Ion Inject Time [ms]	RT [min]	First Scan	Spectrum File	File ID	Contaminant	Quan Info	Amanda Score	CharmeRT Combined Score	Search Space	MS Amanda Rank	Search Depth	XCorr	# Protein Groups	Precursor Abundance	Apex RT [min]	ptmRS: Best Site Probabilities
		FALSE	High	Sequest HT (A2)	Unambiguous	[R].GIPTLLLFK.[N]		1	>Substrate(recombinant)His-TRX-3C-DPOD3(WT)	>Substrate(recombinant)His-TRX-3C-DPOD3(WT)	0	2	1	0	1	1	501.323	1001.64	1001.64	-1.2	-0.0006	HCD (High Energy Collision Dissociation)	30	MS2	0	-45	40	64.363	52677	SAMPLE2_02_10_2025.raw	F15	FALSE				0	0	0	2.26	1	2648646	61.86
		FALSE	High	Sequest HT (A2)	Unambiguous	[R].GIPTLLLFK.[N]		1	>Substrate(recombinant)His-TRX-3C-DPOD3(WT)	>Substrate(recombinant)His-TRX-3C-DPOD3(WT)	0	2	1	0	1	1	501.323	1001.64	1001.64	0.18	9e-05	HCD (High Energy Collision Dissociation)	30	MS2	0.154511	-45	1.344	52.2364	41617	SAMPLE2_02_10_2025.raw	F15	FALSE				0	0	0	2.26	1	1682004096	51.32
		FALSE	High	Sequest HT (A2)	Unambiguous	[R].GIPTLLLFK.[N]		1	>Substrate(recombinant)His-TRX-3C-DPOD3(WT)	>Substrate(recombinant)His-TRX-3C-DPOD3(WT)	0	2	1	0	1	1	501.323	1001.64	1001.64	0.13	7e-05	HCD (High Energy Collision Dissociation)	30	MS2	21.3841	-45	40	64.2456	52554	SAMPLE2_02_10_2025.raw	F15	FALSE				0	0	0	2.21	1	2648646	61.86
		FALSE	High	Sequest HT (A2)	Unambiguous	[R].GIPTLLLFK.[N]		1	>Substrate(recombinant)His-TRX-3C-DPOD3(WT)	>Substrate(recombinant)His-TRX-3C-DPOD3(WT)	0	2	1	0	1	1	501.323	1001.64	1001.64	0.12	6e-05	HCD (High Energy Collision Dissociation)	30	MS2	4.63709	-45	11.486	54.3017	43740	SAMPLE2_02_10_2025.raw	F15	FALSE				0	0	0	2.12	1
		FALSE	High	Sequest HT (A2)	Unambiguous	[R].GIPTLLLFK.[N]		1	>Substrate(recombinant)His-TRX-3C-DPOD3(WT)	>Substrate(recombinant)His-TRX-3C-DPOD3(WT)	0	2	1	0	1	1	501.323	1001.64	1001.64	0.32	0.00016	HCD (High Energy Collision Dissociation)	30	MS2	13.7433	-45	5.103	53.7791	43205	SAMPLE2_02_10_2025.raw	F15	FALSE				0	0	0	2.12	1	1682004096	51.32
		FALSE	High	Sequest HT (A2)	Unambiguous	[R].GIPTLLLFK.[N]		1	>Substrate(recombinant)His-TRX-3C-DPOD3(WT)	>Substrate(recombinant)His-TRX-3C-DPOD3(WT)	0	2	1	0	1	1	501.323	1001.64	1001.64	-1.33	-0.00067	HCD (High Energy Collision Dissociation)	30	MS2	0	-45	40	58.4742	47434	SAMPLE2_02_10_2025.raw	F15	FALSE				0	0	0	2.12	1	1.0334e+06	57.91
		FALSE	High	Sequest HT (A2)	Unambiguous	[R].GIPTLLLFK.[N]		1	>Substrate(recombinant)His-TRX-3C-DPOD3(WT)	>Substrate(recombinant)His-TRX-3C-DPOD3(WT)	0	2	1	0	1	1	501.324	1001.64	1001.64	0.58	0.00029	HCD (High Energy Collision Dissociation)	30	MS2	2.2431	-45	14.049	54.8107	44262	SAMPLE2_02_10_2025.raw	F15	FALSE				0	0	0	2.11	1	8431579	55.34
		FALSE	High	Sequest HT (A2)	Unambiguous	[R].GIPTLLLFK.[N]		1	>Substrate(recombinant)His-TRX-3C-DPOD3(WT)	>Substrate(recombinant)His-TRX-3C-DPOD3(WT)	0	2	1	0	1	1	501.323	1001.64	1001.64	-0.95	-0.00048	HCD (High Energy Collision Dissociation)	30	MS2	0.499656	-45	33.762	56.9288	46395	SAMPLE2_02_10_2025.raw	F15	FALSE				0	0	0	2.1	1	8431579	55.34
		FALSE	High	Sequest HT (A2)	Unambiguous	[R].GIPTLLLFK.[N]		1	>Substrate(recombinant)His-TRX-3C-DPOD3(WT)	>Substrate(recombinant)His-TRX-3C-DPOD3(WT)	0	2	1	0	1	1	501.324	1001.64	1001.64	0.5	0.00025	HCD (High Energy Collision Dissociation)	30	MS2	10.7252	-45	40	63.1768	51451	SAMPLE2_02_10_2025.raw	F15	FALSE				0	0	0	2.1	1	2648646	61.86
		FALSE	High	Sequest HT (A2)	Unambiguous	[R].GIPTLLLFK.[N]		1	>Substrate(recombinant)His-TRX-3C-DPOD3(WT)	>Substrate(recombinant)His-TRX-3C-DPOD3(WT)	0	2	1	0	1	1	501.324	1001.64	1001.64	0.81	0.00041	HCD (High Energy Collision Dissociation)	30	MS2	0	-45	40	62.0921	50316	SAMPLE2_02_10_2025.raw	F15	FALSE				0	0	0	2.1	1	2648646	61.86
		FALSE	High	Sequest HT (A2)	Unambiguous	[R].GIPTLLLFK.[N]		1	>Substrate(recombinant)His-TRX-3C-DPOD3(WT)	>Substrate(recombinant)His-TRX-3C-DPOD3(WT)	0	2	1	0	1	1	501.323	1001.64	1001.64	-0.39	-0.00019	HCD (High Energy Collision Dissociation)	30	MS2	16.2515	-45	4.536	53.2717	42684	SAMPLE2_02_10_2025.raw	F15	FALSE				0	0	0	2.1	1	1682004096	51.32
		FALSE	High	Sequest HT (A2)	Unambiguous	[R].GIPTLLLFK.[N]		1	>Substrate(recombinant)His-TRX-3C-DPOD3(WT)	>Substrate(recombinant)His-TRX-3C-DPOD3(WT)	0	2	1	0	1	1	501.323	1001.64	1001.64	0.02	1e-05	HCD (High Energy Collision Dissociation)	30	MS2	1.52038	-45	13.371	55.8841	45367	SAMPLE2_02_10_2025.raw	F15	FALSE				0	0	0	2.08	1	8431579	55.34
		FALSE	High	Sequest HT (A2)	Unambiguous	[R].GIPTLLLFK.[N]		1	>Substrate(recombinant)His-TRX-3C-DPOD3(WT)	>Substrate(recombinant)His-TRX-3C-DPOD3(WT)	0	2	1	0	1	1	501.323	1001.64	1001.64	-0.19	-0.0001	HCD (High Energy Collision Dissociation)	30	MS2	2.57561	-45	3.592	52.7429	42144	SAMPLE2_02_10_2025.raw	F15	FALSE				0	0	0	2.06	1	1682004096	51.32
		FALSE	High	Sequest HT (A2)	Unambiguous	[R].GIPTLLLFK.[N]		1	>Substrate(recombinant)His-TRX-3C-DPOD3(WT)	>Substrate(recombinant)His-TRX-3C-DPOD3(WT)	0	2	1	0	1	1	501.322	1001.64	1001.64	-2.2	-0.0011	HCD (High Energy Collision Dissociation)	30	MS2	10.3096	-45	40	57.4383	46779	SAMPLE2_02_10_2025.raw	F15	FALSE				0	0	0	2.05	1	8431579	55.34
		FALSE	High	Sequest HT (A2)	Unambiguous	[R].GIPTLLLFK.[N]		1	>Substrate(recombinant)His-TRX-3C-DPOD3(WT)	>Substrate(recombinant)His-TRX-3C-DPOD3(WT)	0	2	1	0	1	1	501.323	1001.64	1001.64	0.06	3e-05	HCD (High Energy Collision Dissociation)	30	MS2	1.38409	-45	9.431	55.3555	44819	SAMPLE2_02_10_2025.raw	F15	FALSE				0	0	0	2.05	1	8431579	55.34
		FALSE	High	Sequest HT (A2)	Unambiguous	[R].GIPTLLLFK.[N]		1	>Substrate(recombinant)His-TRX-3C-DPOD3(WT)	>Substrate(recombinant)His-TRX-3C-DPOD3(WT)	0	2	1	0	1	1	501.323	1001.64	1001.64	-0.56	-0.00028	HCD (High Energy Collision Dissociation)	30	MS2	2.04562	-45	15.734	56.4163	45912	SAMPLE2_02_10_2025.raw	F15	FALSE				0	0	0	2.04	1	8431579	55.34
		FALSE	High	Sequest HT (A2)	Unambiguous	[R].GIPTLLLFK.[N]		1	>Substrate(recombinant)His-TRX-3C-DPOD3(WT)	>Substrate(recombinant)His-TRX-3C-DPOD3(WT)	0	2	1	0	1	1	501.324	1001.64	1001.64	0.58	0.00029	HCD (High Energy Collision Dissociation)	30	MS2	0	-45	0.063	50.1697	39999	SAMPLE2_02_10_2025.raw	F15	FALSE				0	0	0	2.03	1	1755019776	50.33
		FALSE	High	Sequest HT (A2)	Unambiguous	[R].GIPTLLLFK.[N]		1	>Substrate(recombinant)His-TRX-3C-DPOD3(WT)	>Substrate(recombinant)His-TRX-3C-DPOD3(WT)	0	2	1	0	1	1	501.323	1001.64	1001.64	-0.51	-0.00025	HCD (High Energy Collision Dissociation)	30	MS2	0	-45	40	59.4911	48051	SAMPLE2_02_10_2025.raw	F15	FALSE				0	0	0	2.03	1	1.0334e+06	57.91
		FALSE	High	Sequest HT (A2)	Unambiguous	[R].GIPTLLLFK.[N]		1	>Substrate(recombinant)His-TRX-3C-DPOD3(WT)	>Substrate(recombinant)His-TRX-3C-DPOD3(WT)	0	2	1	0	1	1	501.324	1001.64	1001.64	0.47	0.00024	HCD (High Energy Collision Dissociation)	30	MS2	7.89525	-45	39.297	61.0408	49220	SAMPLE2_02_10_2025.raw	F15	FALSE				0	0	0	2.01	1	2648646	61.86
		FALSE	High	Sequest HT (A2)	Unambiguous	[R].GIPTLLLFK.[N]		1	>Substrate(recombinant)His-TRX-3C-DPOD3(WT)	>Substrate(recombinant)His-TRX-3C-DPOD3(WT)	0	2	1	0	1	1	501.323	1001.64	1001.64	-0.99	-0.0005	HCD (High Energy Collision Dissociation)	30	MS2	9.95229	-45	40	64.772	53099	SAMPLE2_02_10_2025.raw	F15	FALSE				0	0	0	1.97	1
		FALSE	High	Sequest HT (A2)	Unambiguous	[R].GIPTLLLFK.[N]		1	>Substrate(recombinant)His-TRX-3C-DPOD3(WT)	>Substrate(recombinant)His-TRX-3C-DPOD3(WT)	0	2	1	0	1	1	501.323	1001.64	1001.64	-0.02	-1e-05	HCD (High Energy Collision Dissociation)	30	MS2	10.1373	-45	39.4	62.6322	50882	SAMPLE2_02_10_2025.raw	F15	FALSE				0	0	0	1.94	1	2648646	61.86
		FALSE	High	Sequest HT (A2)	Unambiguous	[R].GIPTLLLFK.[N]		1	>Substrate(recombinant)His-TRX-3C-DPOD3(WT)	>Substrate(recombinant)His-TRX-3C-DPOD3(WT)	0	2	1	0	1	1	501.323	1001.64	1001.64	-0.87	-0.00044	HCD (High Energy Collision Dissociation)	30	MS2	78.572	-45	40	47.4436	37886	SAMPLE2_02_10_2025.raw	F15	FALSE				0	0	0	1.92	1	1.70194e+06	47.02
		FALSE	High	Sequest HT (A2)	Unambiguous	[R].GIPTLLLFK.[N]		1	>Substrate(recombinant)His-TRX-3C-DPOD3(WT)	>Substrate(recombinant)His-TRX-3C-DPOD3(WT)	0	2	1	0	1	1	501.323	1001.64	1001.64	-0.28	-0.00014	HCD (High Energy Collision Dissociation)	30	MS2	0	-45	40	57.9595	47131	SAMPLE2_02_10_2025.raw	F15	FALSE				0	0	0	1.91	1	1.0334e+06	57.91
	FALSE	High	[R].GIPTLLLFKNGEVAATK.[V]		1	1	2	>Substrate(recombinant)His-TRX-3C-DPOD3(WT)	>Substrate(recombinant)His-TRX-3C-DPOD3(WT) [86-102]		1	1772.03	FALSE	100			High	High	High	3.1	138.39	138.39	43.16
		Checked	Confidence	Identifying Node	PSM Ambiguity	Annotated Sequence	Modifications	# Proteins	Master Protein Accessions	Protein Accessions	# Missed Cleavages	Charge	DeltaScore	DeltaCn	Rank	Search Engine Rank	m/z [Da]	MH+ [Da]	Theo. MH+ [Da]	DeltaM [ppm]	Deltam/z [Da]	Activation Type	NCE [%]	MS Order	Isolation Interference [%]	Comp. Voltage [V]	Ion Inject Time [ms]	RT [min]	First Scan	Spectrum File	File ID	Contaminant	Quan Info	Amanda Score	CharmeRT Combined Score	Search Space	MS Amanda Rank	Search Depth	XCorr	# Protein Groups	Precursor Abundance	Apex RT [min]	ptmRS: Best Site Probabilities
		FALSE	High	MS Amanda 2.0 (A5)	Unambiguous	[R].GIPTLLLFKNGEVAATK.[V]		1	>Substrate(recombinant)His-TRX-3C-DPOD3(WT)	>Substrate(recombinant)His-TRX-3C-DPOD3(WT)	1	3	1	0	1	1	605.352	1814.04	1772.03	23707.5	14.0035	HCD (High Energy Collision Dissociation)	30	MS2	14.6984	-45	40	54.4801	43926	SAMPLE2_02_10_2025.raw	F15	FALSE		138.39	138.39	1	1	1		1	619947	54.57
		FALSE	High	Sequest HT (A2)	Unambiguous	[R].GIPTLLLFKNGEVAATK.[V]		1	>Substrate(recombinant)His-TRX-3C-DPOD3(WT)	>Substrate(recombinant)His-TRX-3C-DPOD3(WT)	1	3	1	0	1	1	591.348	1772.03	1772.03	-1.38	-0.00082	HCD (High Energy Collision Dissociation)	30	MS2	13.8742	-45	40	43.0279	33729	SAMPLE2_02_10_2025.raw	F15	FALSE				0	0	0	3.1	1	1.0074e+06	43.16
	FALSE	High	[K].GQLKEFLDANLAGSLEVLFQGPHMGK.[D]		1	1	16	>Substrate(recombinant)His-TRX-3C-DPOD3(WT)	>Substrate(recombinant)His-TRX-3C-DPOD3(WT) [109-134]		1	2799.45	FALSE	100			High	n/a	High	6.71			63.58
		Checked	Confidence	Identifying Node	PSM Ambiguity	Annotated Sequence	Modifications	# Proteins	Master Protein Accessions	Protein Accessions	# Missed Cleavages	Charge	DeltaScore	DeltaCn	Rank	Search Engine Rank	m/z [Da]	MH+ [Da]	Theo. MH+ [Da]	DeltaM [ppm]	Deltam/z [Da]	Activation Type	NCE [%]	MS Order	Isolation Interference [%]	Comp. Voltage [V]	Ion Inject Time [ms]	RT [min]	First Scan	Spectrum File	File ID	Contaminant	Quan Info	Amanda Score	CharmeRT Combined Score	Search Space	MS Amanda Rank	Search Depth	XCorr	# Protein Groups	Precursor Abundance	Apex RT [min]	ptmRS: Best Site Probabilities
		FALSE	High	Sequest HT (A2)	Unambiguous	[K].GQLKEFLDANLAGSLEVLFQGPHMGK.[D]		1	>Substrate(recombinant)His-TRX-3C-DPOD3(WT)	>Substrate(recombinant)His-TRX-3C-DPOD3(WT)	1	4	0.7765	0	1	1	700.618	2799.45	2799.45	0.45	0.00032	HCD (High Energy Collision Dissociation)	30	MS2	48.3809	-45	40	61.788	49997	SAMPLE2_02_10_2025.raw	F15	FALSE				0	0	0	6.71	1	1167445	61.4
		FALSE	High	Sequest HT (A2)	Unambiguous	[K].GQLKEFLDANLAGSLEVLFQGPHMGK.[D]		1	>Substrate(recombinant)His-TRX-3C-DPOD3(WT)	>Substrate(recombinant)His-TRX-3C-DPOD3(WT)	1	4	0.7544	0	1	1	700.619	2799.45	2799.45	1.7	0.00119	HCD (High Energy Collision Dissociation)	30	MS2	68.8151	-45	40	64.0072	52306	SAMPLE2_02_10_2025.raw	F15	FALSE				0	0	0	6.31	1
		FALSE	High	Sequest HT (A2)	Unambiguous	[K].GQLKEFLDANLAGSLEVLFQGPHMGK.[D]		1	>Substrate(recombinant)His-TRX-3C-DPOD3(WT)	>Substrate(recombinant)His-TRX-3C-DPOD3(WT)	1	4	0.8016	0	1	1	700.619	2799.45	2799.45	1.45	0.00102	HCD (High Energy Collision Dissociation)	30	MS2	31.2416	-45	40	64.2568	52568	SAMPLE2_02_10_2025.raw	F15	FALSE				0	0	0	6.3	1
		FALSE	High	Sequest HT (A2)	Unambiguous	[K].GQLKEFLDANLAGSLEVLFQGPHMGK.[D]		1	>Substrate(recombinant)His-TRX-3C-DPOD3(WT)	>Substrate(recombinant)His-TRX-3C-DPOD3(WT)	1	4	0.7694	0	1	1	700.616	2799.44	2799.45	-2.17	-0.00152	HCD (High Energy Collision Dissociation)	30	MS2	63.9106	-45	40	63.4664	51749	SAMPLE2_02_10_2025.raw	F15	FALSE				0	0	0	6.2	1	1.63113e+06	63.58
		FALSE	High	Sequest HT (A2)	Unambiguous	[K].GQLKEFLDANLAGSLEVLFQGPHMGK.[D]		1	>Substrate(recombinant)His-TRX-3C-DPOD3(WT)	>Substrate(recombinant)His-TRX-3C-DPOD3(WT)	1	4	0.7525	0	1	1	700.617	2799.45	2799.45	-1.35	-0.00095	HCD (High Energy Collision Dissociation)	30	MS2	89.6823	-45	40	62.3882	50627	SAMPLE2_02_10_2025.raw	F15	FALSE				0	0	0	6.06	1	1.41759e+06	62.1
		FALSE	High	Sequest HT (A2)	Unambiguous	[K].GQLKEFLDANLAGSLEVLFQGPHMGK.[D]		1	>Substrate(recombinant)His-TRX-3C-DPOD3(WT)	>Substrate(recombinant)His-TRX-3C-DPOD3(WT)	1	4	0.7376	0	1	1	700.618	2799.45	2799.45	-0.42	-0.00029	HCD (High Energy Collision Dissociation)	30	MS2	66.8023	-45	40	65.0851	53419	SAMPLE2_02_10_2025.raw	F15	FALSE				0	0	0	5.64	1
		FALSE	High	Sequest HT (A2)	Unambiguous	[K].GQLKEFLDANLAGSLEVLFQGPHMGK.[D]		1	>Substrate(recombinant)His-TRX-3C-DPOD3(WT)	>Substrate(recombinant)His-TRX-3C-DPOD3(WT)	1	4	0.7348	0	1	1	700.624	2799.47	2799.45	8.4	0.00588	HCD (High Energy Collision Dissociation)	30	MS2	73.8721	-45	29.339	65.1645	53497	SAMPLE2_02_10_2025.raw	F15	FALSE				0	0	0	5.28	1
		FALSE	High	Sequest HT (A2)	Unambiguous	[K].GQLKEFLDANLAGSLEVLFQGPHMGK.[D]		1	>Substrate(recombinant)His-TRX-3C-DPOD3(WT)	>Substrate(recombinant)His-TRX-3C-DPOD3(WT)	1	4	0.8182	0	1	1	700.615	2799.44	2799.45	-3.77	-0.00264	HCD (High Energy Collision Dissociation)	30	MS2	71.0672	-45	40	62.9309	51196	SAMPLE2_02_10_2025.raw	F15	FALSE				0	0	0	4.51	1
		FALSE	High	Sequest HT (A2)	Unambiguous	[K].GQLKEFLDANLAGSLEVLFQGPHMGK.[D]		1	>Substrate(recombinant)His-TRX-3C-DPOD3(WT)	>Substrate(recombinant)His-TRX-3C-DPOD3(WT)	1	4	0.7398	0	1	1	700.616	2799.44	2799.45	-2.63	-0.00184	HCD (High Energy Collision Dissociation)	30	MS2	50.2472	-45	40	64.5415	52859	SAMPLE2_02_10_2025.raw	F15	FALSE				0	0	0	4.15	1	947696	64.3
		FALSE	High	Sequest HT (A2)	Unambiguous	[K].GQLKEFLDANLAGSLEVLFQGPHMGK.[D]		1	>Substrate(recombinant)His-TRX-3C-DPOD3(WT)	>Substrate(recombinant)His-TRX-3C-DPOD3(WT)	1	5	0.8168	0	1	1	560.695	2799.45	2799.45	-0.57	-0.00032	HCD (High Energy Collision Dissociation)	30	MS2	91.1033	-45	40	63.7385	52033	SAMPLE2_02_10_2025.raw	F15	FALSE				0	0	0	3.93	1	228199	63.55
		FALSE	High	Sequest HT (A2)	Unambiguous	[K].GQLKEFLDANLAGSLEVLFQGPHMGK.[D]		1	>Substrate(recombinant)His-TRX-3C-DPOD3(WT)	>Substrate(recombinant)His-TRX-3C-DPOD3(WT)	1	4	0.6108	0	1	1	700.616	2799.44	2799.45	-2.62	-0.00183	HCD (High Energy Collision Dissociation)	30	MS2	93.3853	-45	40	61.2004	49387	SAMPLE2_02_10_2025.raw	F15	FALSE				0	0	0	3.7	1
		FALSE	High	Sequest HT (A2)	Unambiguous	[K].GQLKEFLDANLAGSLEVLFQGPHMGK.[D]		1	>Substrate(recombinant)His-TRX-3C-DPOD3(WT)	>Substrate(recombinant)His-TRX-3C-DPOD3(WT)	1	5	0.8262	0	1	1	560.695	2799.45	2799.45	-1.19	-0.00067	HCD (High Energy Collision Dissociation)	30	MS2	68.73	-45	40	62.1585	50388	SAMPLE2_02_10_2025.raw	F15	FALSE				0	0	0	3.51	1	221330	62.23
		FALSE	High	Sequest HT (A2)	Unambiguous	[K].GQLKEFLDANLAGSLEVLFQGPHMGK.[D]		1	>Substrate(recombinant)His-TRX-3C-DPOD3(WT)	>Substrate(recombinant)His-TRX-3C-DPOD3(WT)	1	5	0.8497	0	1	1	560.693	2799.44	2799.45	-4.44	-0.00249	HCD (High Energy Collision Dissociation)	30	MS2	71.9448	-45	40	64.6058	52927	SAMPLE2_02_10_2025.raw	F15	FALSE				0	0	0	3.46	1
		FALSE	High	Sequest HT (A2)	Unambiguous	[K].GQLKEFLDANLAGSLEVLFQGPHMGK.[D]		1	>Substrate(recombinant)His-TRX-3C-DPOD3(WT)	>Substrate(recombinant)His-TRX-3C-DPOD3(WT)	1	5	0.7982	0	1	1	560.695	2799.45	2799.45	-0.72	-0.00041	HCD (High Energy Collision Dissociation)	30	MS2	50.2347	-45	40	62.8909	51156	SAMPLE2_02_10_2025.raw	F15	FALSE				0	0	0	3.32	1
		FALSE	High	Sequest HT (A2)	Unambiguous	[K].GQLKEFLDANLAGSLEVLFQGPHMGK.[D]		1	>Substrate(recombinant)His-TRX-3C-DPOD3(WT)	>Substrate(recombinant)His-TRX-3C-DPOD3(WT)	1	5	0.8602	0	1	1	560.695	2799.44	2799.45	-2.09	-0.00117	HCD (High Energy Collision Dissociation)	30	MS2	48.4527	-45	40	61.4101	49605	SAMPLE2_02_10_2025.raw	F15	FALSE				0	0	0	3.29	1
		FALSE	High	Sequest HT (A2)	Unambiguous	[K].GQLKEFLDANLAGSLEVLFQGPHMGK.[D]		1	>Substrate(recombinant)His-TRX-3C-DPOD3(WT)	>Substrate(recombinant)His-TRX-3C-DPOD3(WT)	1	5	0.8611	0	1	1	560.695	2799.45	2799.45	-0.77	-0.00043	HCD (High Energy Collision Dissociation)	30	MS2	75.8931	-45	40	64.0685	52372	SAMPLE2_02_10_2025.raw	F15	FALSE				0	0	0	2.88	1	228199	63.55
	FALSE	High	[K].IIHLTDDSFDTDVLK.[A]		1	1	141	>Substrate(recombinant)His-TRX-3C-DPOD3(WT)	>Substrate(recombinant)His-TRX-3C-DPOD3(WT) [16-30]		0	1731.88	FALSE	100			High	Low	High	5.06	80.83	80.83	41.73
		Checked	Confidence	Identifying Node	PSM Ambiguity	Annotated Sequence	Modifications	# Proteins	Master Protein Accessions	Protein Accessions	# Missed Cleavages	Charge	DeltaScore	DeltaCn	Rank	Search Engine Rank	m/z [Da]	MH+ [Da]	Theo. MH+ [Da]	DeltaM [ppm]	Deltam/z [Da]	Activation Type	NCE [%]	MS Order	Isolation Interference [%]	Comp. Voltage [V]	Ion Inject Time [ms]	RT [min]	First Scan	Spectrum File	File ID	Contaminant	Quan Info	Amanda Score	CharmeRT Combined Score	Search Space	MS Amanda Rank	Search Depth	XCorr	# Protein Groups	Precursor Abundance	Apex RT [min]	ptmRS: Best Site Probabilities
		FALSE	High	Sequest HT (A2)	Unambiguous	[K].IIHLTDDSFDTDVLK.[A]		1	>Substrate(recombinant)His-TRX-3C-DPOD3(WT)	>Substrate(recombinant)His-TRX-3C-DPOD3(WT)	0	2	0.9229	0	1	1	866.443	1731.88	1731.88	-0.66	-0.00057	HCD (High Energy Collision Dissociation)	30	MS2	2.43707	-65	40	47.4275	37870	SAMPLE2_02_10_2025.raw	F15	FALSE				0	0	0	5.06	1	23792414	45.7
		FALSE	High	Sequest HT (A2)	Unambiguous	[K].IIHLTDDSFDTDVLK.[A]		1	>Substrate(recombinant)His-TRX-3C-DPOD3(WT)	>Substrate(recombinant)His-TRX-3C-DPOD3(WT)	0	2	0.9102	0	1	1	866.444	1731.88	1731.88	0.15	0.00013	HCD (High Energy Collision Dissociation)	30	MS2	0	-65	6.889	45.3458	35762	SAMPLE2_02_10_2025.raw	F15	FALSE				0	0	0	5.01	1	23792414	45.7
		FALSE	High	Sequest HT (A2)	Unambiguous	[K].IIHLTDDSFDTDVLK.[A]		1	>Substrate(recombinant)His-TRX-3C-DPOD3(WT)	>Substrate(recombinant)His-TRX-3C-DPOD3(WT)	0	2	0.8973	0	1	1	866.442	1731.88	1731.88	-1.82	-0.00157	HCD (High Energy Collision Dissociation)	30	MS2	0	-45	40	26.7013	16495	SAMPLE2_02_10_2025.raw	F15	FALSE				0	0	0	4.87	1	1.54956e+06	26.73
		FALSE	High	Sequest HT (A2)	Unambiguous	[K].IIHLTDDSFDTDVLK.[A]		1	>Substrate(recombinant)His-TRX-3C-DPOD3(WT)	>Substrate(recombinant)His-TRX-3C-DPOD3(WT)	0	2	0.9078	0	1	1	866.443	1731.88	1731.88	-0.38	-0.00033	HCD (High Energy Collision Dissociation)	30	MS2	0	-65	3.573	42.7911	33498	SAMPLE2_02_10_2025.raw	F15	FALSE				0	0	0	4.77	1
		FALSE	High	Sequest HT (A2)	Unambiguous	[K].IIHLTDDSFDTDVLK.[A]		1	>Substrate(recombinant)His-TRX-3C-DPOD3(WT)	>Substrate(recombinant)His-TRX-3C-DPOD3(WT)	0	2	0.9034	0	1	1	866.443	1731.88	1731.88	-0.3	-0.00026	HCD (High Energy Collision Dissociation)	30	MS2	0	-65	5.602	45.8643	36217	SAMPLE2_02_10_2025.raw	F15	FALSE				0	0	0	4.76	1	23792414	45.7
		FALSE	High	Sequest HT (A2)	Unambiguous	[K].IIHLTDDSFDTDVLK.[A]		1	>Substrate(recombinant)His-TRX-3C-DPOD3(WT)	>Substrate(recombinant)His-TRX-3C-DPOD3(WT)	0	2	0.9257	0	1	1	866.443	1731.88	1731.88	-0.78	-0.00068	HCD (High Energy Collision Dissociation)	30	MS2	0	-45	3.215	44.3292	34920	SAMPLE2_02_10_2025.raw	F15	FALSE				0	0	0	4.71	1	21299406	43.75
		FALSE	High	Sequest HT (A2)	Unambiguous	[K].IIHLTDDSFDTDVLK.[A]		1	>Substrate(recombinant)His-TRX-3C-DPOD3(WT)	>Substrate(recombinant)His-TRX-3C-DPOD3(WT)	0	2	0.9021	0	1	1	866.443	1731.88	1731.88	-0.5	-0.00043	HCD (High Energy Collision Dissociation)	30	MS2	0	-65	5.029	43.3092	34004	SAMPLE2_02_10_2025.raw	F15	FALSE				0	0	0	4.7	1
		FALSE	High	Sequest HT (A2)	Unambiguous	[K].IIHLTDDSFDTDVLK.[A]		1	>Substrate(recombinant)His-TRX-3C-DPOD3(WT)	>Substrate(recombinant)His-TRX-3C-DPOD3(WT)	0	2	0.9036	0	1	1	866.441	1731.88	1731.88	-2.65	-0.0023	HCD (High Energy Collision Dissociation)	30	MS2	5.75731	-65	38.966	46.4004	36790	SAMPLE2_02_10_2025.raw	F15	FALSE				0	0	0	4.67	1	23792414	45.7
		FALSE	High	Sequest HT (A2)	Unambiguous	[K].IIHLTDDSFDTDVLK.[A]		1	>Substrate(recombinant)His-TRX-3C-DPOD3(WT)	>Substrate(recombinant)His-TRX-3C-DPOD3(WT)	0	2	0.9138	0	1	1	866.444	1731.88	1731.88	0.38	0.00033	HCD (High Energy Collision Dissociation)	30	MS2	0	-65	4.624	43.8246	34477	SAMPLE2_02_10_2025.raw	F15	FALSE				0	0	0	4.64	1
		FALSE	High	Sequest HT (A2)	Unambiguous	[K].IIHLTDDSFDTDVLK.[A]		1	>Substrate(recombinant)His-TRX-3C-DPOD3(WT)	>Substrate(recombinant)His-TRX-3C-DPOD3(WT)	0	2	0.9226	0	1	1	866.443	1731.88	1731.88	-0.41	-0.00035	HCD (High Energy Collision Dissociation)	30	MS2	0	-65	3.507	42.2824	33003	SAMPLE2_02_10_2025.raw	F15	FALSE				0	0	0	4.52	1
		FALSE	High	Sequest HT (A2)	Unambiguous	[K].IIHLTDDSFDTDVLK.[A]		1	>Substrate(recombinant)His-TRX-3C-DPOD3(WT)	>Substrate(recombinant)His-TRX-3C-DPOD3(WT)	0	2	0.9308	0	1	1	866.444	1731.88	1731.88	0.35	0.00031	HCD (High Energy Collision Dissociation)	30	MS2	0	-65	3.375	41.7659	32485	SAMPLE2_02_10_2025.raw	F15	FALSE				0	0	0	4.48	1
		FALSE	High	Sequest HT (A2)	Unambiguous	[K].IIHLTDDSFDTDVLK.[A]		1	>Substrate(recombinant)His-TRX-3C-DPOD3(WT)	>Substrate(recombinant)His-TRX-3C-DPOD3(WT)	0	3	0.9104	0	1	1	577.965	1731.88	1731.88	0.33	0.00019	HCD (High Energy Collision Dissociation)	30	MS2	0.0191871	-65	0.05	42.4682	33182	SAMPLE2_02_10_2025.raw	F15	FALSE				0	0	0	4.24	1
		FALSE	High	Sequest HT (A2)	Unambiguous	[K].IIHLTDDSFDTDVLK.[A]		1	>Substrate(recombinant)His-TRX-3C-DPOD3(WT)	>Substrate(recombinant)His-TRX-3C-DPOD3(WT)	0	2	0.9338	0	1	1	866.444	1731.88	1731.88	0.69	0.0006	HCD (High Energy Collision Dissociation)	30	MS2	0	-65	40	41.259	31952	SAMPLE2_02_10_2025.raw	F15	FALSE				0	0	0	4.23	1
		FALSE	High	Sequest HT (A2)	Unambiguous	[K].IIHLTDDSFDTDVLK.[A]		1	>Substrate(recombinant)His-TRX-3C-DPOD3(WT)	>Substrate(recombinant)His-TRX-3C-DPOD3(WT)	0	2	0.9211	0	1	1	866.442	1731.88	1731.88	-2.09	-0.00181	HCD (High Energy Collision Dissociation)	30	MS2	0	-65	40	49.0247	39057	SAMPLE2_02_10_2025.raw	F15	FALSE				0	0	0	4.18	1	1.01186e+06	49.44
		FALSE	High	Sequest HT (A2)	Unambiguous	[K].IIHLTDDSFDTDVLK.[A]		1	>Substrate(recombinant)His-TRX-3C-DPOD3(WT)	>Substrate(recombinant)His-TRX-3C-DPOD3(WT)	0	2	0.9303	0	1	1	866.443	1731.88	1731.88	-0.63	-0.00055	HCD (High Energy Collision Dissociation)	30	MS2	3.79134	-65	20.187	46.9138	37331	SAMPLE2_02_10_2025.raw	F15	FALSE				0	0	0	4.16	1	23792414	45.7
		FALSE	High	Sequest HT (A2)	Unambiguous	[K].IIHLTDDSFDTDVLK.[A]		1	>Substrate(recombinant)His-TRX-3C-DPOD3(WT)	>Substrate(recombinant)His-TRX-3C-DPOD3(WT)	0	2	0.9294	0	1	1	866.444	1731.88	1731.88	-0.04	-3e-05	HCD (High Energy Collision Dissociation)	30	MS2	0	-65	40	52.6385	42037	SAMPLE2_02_10_2025.raw	F15	FALSE				0	0	0	4.11	1	850283	52.18
		FALSE	High	Sequest HT (A2)	Selected	[K].IIHLTDDSFDTDVLK.[A]		1	>Substrate(recombinant)His-TRX-3C-DPOD3(WT)	>Substrate(recombinant)His-TRX-3C-DPOD3(WT)	0	3	0.875	0	1	1	577.966	1731.88	1731.88	1.37	0.00079	HCD (High Energy Collision Dissociation)	30	MS2	0.0617263	-65	0.049	44.0166	34647	SAMPLE2_02_10_2025.raw	F15	FALSE				0	0	0	4	1
		FALSE	High	Sequest HT (A2)	Unambiguous	[K].IIHLTDDSFDTDVLK.[A]		1	>Substrate(recombinant)His-TRX-3C-DPOD3(WT)	>Substrate(recombinant)His-TRX-3C-DPOD3(WT)	0	3	0.9389	0	1	1	577.964	1731.88	1731.88	-0.88	-0.00051	HCD (High Energy Collision Dissociation)	30	MS2	1.66216	-65	1.236	40.3891	31016	SAMPLE2_02_10_2025.raw	F15	FALSE				0	0	0	3.93	1	50503508	40.12
		FALSE	High	Sequest HT (A2)	Unambiguous	[K].IIHLTDDSFDTDVLK.[A]		1	>Substrate(recombinant)His-TRX-3C-DPOD3(WT)	>Substrate(recombinant)His-TRX-3C-DPOD3(WT)	0	2	0.91	0	1	1	866.444	1731.88	1731.88	0.53	0.00046	HCD (High Energy Collision Dissociation)	30	MS2	0	-65	40	52.126	41500	SAMPLE2_02_10_2025.raw	F15	FALSE				0	0	0	3.89	1	850283	52.18
		FALSE	High	Sequest HT (A2)	Selected	[K].IIHLTDDSFDTDVLK.[A]		1	>Substrate(recombinant)His-TRX-3C-DPOD3(WT)	>Substrate(recombinant)His-TRX-3C-DPOD3(WT)	0	3	0.8686	0	1	1	577.965	1731.88	1731.88	-0.4	-0.00023	HCD (High Energy Collision Dissociation)	30	MS2	0	-65	36.895	48.1473	38525	SAMPLE2_02_10_2025.raw	F15	FALSE				0	0	0	3.88	1	77639824	48.04
		FALSE	High	Sequest HT (A2)	Unambiguous	[K].IIHLTDDSFDTDVLK.[A]		1	>Substrate(recombinant)His-TRX-3C-DPOD3(WT)	>Substrate(recombinant)His-TRX-3C-DPOD3(WT)	0	3	0.9175	0	1	1	577.965	1731.88	1731.88	0.82	0.00047	HCD (High Energy Collision Dissociation)	30	MS2	0.297806	-65	1.805	61.4809	49680	SAMPLE2_02_10_2025.raw	F15	FALSE				0	0	0	3.88	1	24674810	61.63
		FALSE	High	Sequest HT (A2)	Unambiguous	[K].IIHLTDDSFDTDVLK.[A]		1	>Substrate(recombinant)His-TRX-3C-DPOD3(WT)	>Substrate(recombinant)His-TRX-3C-DPOD3(WT)	0	3	0.8635	0	1	1	577.964	1731.88	1731.88	-0.62	-0.00036	HCD (High Energy Collision Dissociation)	30	MS2	3.14325	-65	10.574	36.4947	26912	SAMPLE2_02_10_2025.raw	F15	FALSE				0	0	0	3.81	1	15458523	35.26
		FALSE	High	Sequest HT (A2)	Unambiguous	[K].IIHLTDDSFDTDVLK.[A]		1	>Substrate(recombinant)His-TRX-3C-DPOD3(WT)	>Substrate(recombinant)His-TRX-3C-DPOD3(WT)	0	3	0.8997	0	1	1	577.966	1731.88	1731.88	1.35	0.00078	HCD (High Energy Collision Dissociation)	30	MS2	0.0847205	-65	0.034	45.0342	35504	SAMPLE2_02_10_2025.raw	F15	FALSE				0	0	0	3.79	1	2938995712	45.12
		FALSE	High	Sequest HT (A2)	Unambiguous	[K].IIHLTDDSFDTDVLK.[A]		1	>Substrate(recombinant)His-TRX-3C-DPOD3(WT)	>Substrate(recombinant)His-TRX-3C-DPOD3(WT)	0	3	0.9415	0	1	1	577.964	1731.88	1731.88	-0.61	-0.00035	HCD (High Energy Collision Dissociation)	30	MS2	0	-65	1.06	48.1293	38514	SAMPLE2_02_10_2025.raw	F15	FALSE				0	0	0	3.76	1	77639824	48.04
		FALSE	High	Sequest HT (A2)	Unambiguous	[K].IIHLTDDSFDTDVLK.[A]		1	>Substrate(recombinant)His-TRX-3C-DPOD3(WT)	>Substrate(recombinant)His-TRX-3C-DPOD3(WT)	0	3	0.9521	0	1	1	577.965	1731.88	1731.88	0.47	0.00027	HCD (High Energy Collision Dissociation)	30	MS2	9.23257	-65	40	28.1891	18094	SAMPLE2_02_10_2025.raw	F15	FALSE				0	0	0	3.76	1	1.11799e+06	27.79
		FALSE	High	Sequest HT (A2)	Unambiguous	[K].IIHLTDDSFDTDVLK.[A]		1	>Substrate(recombinant)His-TRX-3C-DPOD3(WT)	>Substrate(recombinant)His-TRX-3C-DPOD3(WT)	0	3	0.904	0	1	1	577.965	1731.88	1731.88	0.65	0.00038	HCD (High Energy Collision Dissociation)	30	MS2	1.89677	-65	16.666	35.9818	26378	SAMPLE2_02_10_2025.raw	F15	FALSE				0	0	0	3.75	1	15458523	35.26
		FALSE	High	Sequest HT (A2)	Unambiguous	[K].IIHLTDDSFDTDVLK.[A]		1	>Substrate(recombinant)His-TRX-3C-DPOD3(WT)	>Substrate(recombinant)His-TRX-3C-DPOD3(WT)	0	3	0.9005	0	1	1	577.966	1731.88	1731.88	1.73	0.001	HCD (High Energy Collision Dissociation)	30	MS2	0.101231	-65	0.036	42.9913	33695	SAMPLE2_02_10_2025.raw	F15	FALSE				0	0	0	3.72	1
		FALSE	High	Sequest HT (A2)	Unambiguous	[K].IIHLTDDSFDTDVLK.[A]		1	>Substrate(recombinant)His-TRX-3C-DPOD3(WT)	>Substrate(recombinant)His-TRX-3C-DPOD3(WT)	0	3	0.9081	0	1	1	577.964	1731.88	1731.88	-0.78	-0.00045	HCD (High Energy Collision Dissociation)	30	MS2	0.233633	-65	20.295	59.4558	48033	SAMPLE2_02_10_2025.raw	F15	FALSE				0	0	0	3.7	1	1.0761e+06	59.33
		FALSE	High	Sequest HT (A2)	Unambiguous	[K].IIHLTDDSFDTDVLK.[A]		1	>Substrate(recombinant)His-TRX-3C-DPOD3(WT)	>Substrate(recombinant)His-TRX-3C-DPOD3(WT)	0	3	0.9106	0	1	1	577.966	1731.88	1731.88	1.66	0.00096	HCD (High Energy Collision Dissociation)	30	MS2	0.0603839	-65	0.049	43.5019	34181	SAMPLE2_02_10_2025.raw	F15	FALSE				0	0	0	3.69	1
		FALSE	High	Sequest HT (A2)	Unambiguous	[K].IIHLTDDSFDTDVLK.[A]		1	>Substrate(recombinant)His-TRX-3C-DPOD3(WT)	>Substrate(recombinant)His-TRX-3C-DPOD3(WT)	0	3	0.8595	0	1	1	577.966	1731.88	1731.88	1.69	0.00098	HCD (High Energy Collision Dissociation)	30	MS2	0.0305143	-65	0.03	41.9614	32681	SAMPLE2_02_10_2025.raw	F15	FALSE				0	0	0	3.63	1
		FALSE	High	Sequest HT (A2)	Unambiguous	[K].IIHLTDDSFDTDVLK.[A]		1	>Substrate(recombinant)His-TRX-3C-DPOD3(WT)	>Substrate(recombinant)His-TRX-3C-DPOD3(WT)	0	3	0.9752	0	1	1	577.965	1731.88	1731.88	0.89	0.00051	HCD (High Energy Collision Dissociation)	30	MS2	0.152155	-65	1.612	50.2071	40023	SAMPLE2_02_10_2025.raw	F15	FALSE				0	0	0	3.63	1	52897012	50.09
		FALSE	High	Sequest HT (A2)	Unambiguous	[K].IIHLTDDSFDTDVLK.[A]		1	>Substrate(recombinant)His-TRX-3C-DPOD3(WT)	>Substrate(recombinant)His-TRX-3C-DPOD3(WT)	0	3	0.9477	0	1	1	577.966	1731.88	1731.88	1.25	0.00072	HCD (High Energy Collision Dissociation)	30	MS2	11.7202	-65	2.977	38.8539	29367	SAMPLE2_02_10_2025.raw	F15	FALSE				0	0	0	3.63	1	50503508	40.12
		FALSE	High	Sequest HT (A2)	Selected	[K].IIHLTDDSFDTDVLK.[A]		1	>Substrate(recombinant)His-TRX-3C-DPOD3(WT)	>Substrate(recombinant)His-TRX-3C-DPOD3(WT)	0	3	0.9256	0	1	1	577.965	1731.88	1731.88	1.02	0.00059	HCD (High Energy Collision Dissociation)	30	MS2	0.631673	-65	2.755	63.6417	51931	SAMPLE2_02_10_2025.raw	F15	FALSE				0	0	0	3.63	1	25252756	62.61
		FALSE	High	Sequest HT (A2)	Unambiguous	[K].IIHLTDDSFDTDVLK.[A]		1	>Substrate(recombinant)His-TRX-3C-DPOD3(WT)	>Substrate(recombinant)His-TRX-3C-DPOD3(WT)	0	3	0.9227	0	1	1	577.965	1731.88	1731.88	-0.08	-4e-05	HCD (High Energy Collision Dissociation)	30	MS2	0	-65	40	31.5994	21752	SAMPLE2_02_10_2025.raw	F15	FALSE				0	0	0	3.62	1	186540	31.64
		FALSE	High	Sequest HT (A2)	Unambiguous	[K].IIHLTDDSFDTDVLK.[A]		1	>Substrate(recombinant)His-TRX-3C-DPOD3(WT)	>Substrate(recombinant)His-TRX-3C-DPOD3(WT)	0	2	0.9111	0	1	1	866.444	1731.88	1731.88	0.95	0.00082	HCD (High Energy Collision Dissociation)	30	MS2	0	-45	2.097	44.836	35329	SAMPLE2_02_10_2025.raw	F15	FALSE				0	0	0	3.6	1	21473970	44.86
		FALSE	High	Sequest HT (A2)	Unambiguous	[K].IIHLTDDSFDTDVLK.[A]		1	>Substrate(recombinant)His-TRX-3C-DPOD3(WT)	>Substrate(recombinant)His-TRX-3C-DPOD3(WT)	0	3	0.9276	0	1	1	577.965	1731.88	1731.88	0.2	0.00012	HCD (High Energy Collision Dissociation)	30	MS2	0.244178	-65	2.759	62.0233	50246	SAMPLE2_02_10_2025.raw	F15	FALSE				0	0	0	3.59	1	24674810	61.63
		FALSE	High	Sequest HT (A2)	Selected	[K].IIHLTDDSFDTDVLK.[A]		1	>Substrate(recombinant)His-TRX-3C-DPOD3(WT)	>Substrate(recombinant)His-TRX-3C-DPOD3(WT)	0	3	0.9276	0	1	1	577.965	1731.88	1731.88	-0.31	-0.00018	HCD (High Energy Collision Dissociation)	30	MS2	0.238406	-65	5.06	57.9283	47112	SAMPLE2_02_10_2025.raw	F15	FALSE				0	0	0	3.59	1	3.39505e+06	57.88
		FALSE	High	Sequest HT (A2)	Unambiguous	[K].IIHLTDDSFDTDVLK.[A]		1	>Substrate(recombinant)His-TRX-3C-DPOD3(WT)	>Substrate(recombinant)His-TRX-3C-DPOD3(WT)	0	3	0.8599	0	1	1	577.965	1731.88	1731.88	-0.58	-0.00033	HCD (High Energy Collision Dissociation)	30	MS2	0.508856	-65	40	27.3291	17184	SAMPLE2_02_10_2025.raw	F15	FALSE				0	0	0	3.57	1	10807932	27.12
		FALSE	High	Sequest HT (A2)	Unambiguous	[K].IIHLTDDSFDTDVLK.[A]		1	>Substrate(recombinant)His-TRX-3C-DPOD3(WT)	>Substrate(recombinant)His-TRX-3C-DPOD3(WT)	0	3	0.8952	0	1	1	577.965	1731.88	1731.88	-0.55	-0.00032	HCD (High Energy Collision Dissociation)	30	MS2	1.08188	-65	0.731	40.9401	31610	SAMPLE2_02_10_2025.raw	F15	FALSE				0	0	0	3.53	1	3888237824	41.73
		FALSE	High	Sequest HT (A2)	Unambiguous	[K].IIHLTDDSFDTDVLK.[A]		1	>Substrate(recombinant)His-TRX-3C-DPOD3(WT)	>Substrate(recombinant)His-TRX-3C-DPOD3(WT)	0	3	0.9543	0	1	1	577.966	1731.88	1731.88	1.71	0.00099	HCD (High Energy Collision Dissociation)	30	MS2	0.0923997	-65	0.044	45.5453	35934	SAMPLE2_02_10_2025.raw	F15	FALSE				0	0	0	3.5	1
		FALSE	High	Sequest HT (A2)	Unambiguous	[K].IIHLTDDSFDTDVLK.[A]		1	>Substrate(recombinant)His-TRX-3C-DPOD3(WT)	>Substrate(recombinant)His-TRX-3C-DPOD3(WT)	0	3	0.98	0	1	1	577.964	1731.88	1731.88	-0.88	-0.00051	HCD (High Energy Collision Dissociation)	30	MS2	0.218972	-65	10.816	58.9464	47720	SAMPLE2_02_10_2025.raw	F15	FALSE				0	0	0	3.5	1	1.92763e+06	58.77
		FALSE	High	Sequest HT (A2)	Unambiguous	[K].IIHLTDDSFDTDVLK.[A]		1	>Substrate(recombinant)His-TRX-3C-DPOD3(WT)	>Substrate(recombinant)His-TRX-3C-DPOD3(WT)	0	2	0.9171	0	1	1	866.442	1731.88	1731.88	-1.46	-0.00127	HCD (High Energy Collision Dissociation)	30	MS2	0	-65	40	47.9365	38388	SAMPLE2_02_10_2025.raw	F15	FALSE				0	0	0	3.5	1	23792414	45.7
		FALSE	High	Sequest HT (A2)	Unambiguous	[K].IIHLTDDSFDTDVLK.[A]		1	>Substrate(recombinant)His-TRX-3C-DPOD3(WT)	>Substrate(recombinant)His-TRX-3C-DPOD3(WT)	0	3	0.9456	0	1	1	577.965	1731.88	1731.88	0.57	0.00033	HCD (High Energy Collision Dissociation)	30	MS2	0.110994	-65	0.265	47.1009	37527	SAMPLE2_02_10_2025.raw	F15	FALSE				0	0	0	3.49	1	2838276864	45.7
		FALSE	High	Sequest HT (A2)	Unambiguous	[K].IIHLTDDSFDTDVLK.[A]		1	>Substrate(recombinant)His-TRX-3C-DPOD3(WT)	>Substrate(recombinant)His-TRX-3C-DPOD3(WT)	0	3	0.9341	0	1	1	577.965	1731.88	1731.88	0.6	0.00035	HCD (High Energy Collision Dissociation)	30	MS2	0.244197	-65	0.964	54.8438	44297	SAMPLE2_02_10_2025.raw	F15	FALSE				0	0	0	3.49	1	51585588	54.16
		FALSE	High	Sequest HT (A2)	Unambiguous	[K].IIHLTDDSFDTDVLK.[A]		1	>Substrate(recombinant)His-TRX-3C-DPOD3(WT)	>Substrate(recombinant)His-TRX-3C-DPOD3(WT)	0	3	0.9425	0	1	1	577.964	1731.88	1731.88	-1.49	-0.00086	HCD (High Energy Collision Dissociation)	30	MS2	2.48069	-65	2.841	38.2591	28780	SAMPLE2_02_10_2025.raw	F15	FALSE				0	0	0	3.48	1	10010052	38.27
		FALSE	High	Sequest HT (A2)	Unambiguous	[K].IIHLTDDSFDTDVLK.[A]		1	>Substrate(recombinant)His-TRX-3C-DPOD3(WT)	>Substrate(recombinant)His-TRX-3C-DPOD3(WT)	0	3	0.8879	0	1	1	577.964	1731.88	1731.88	-0.81	-0.00047	HCD (High Energy Collision Dissociation)	30	MS2	0.239603	-45	32.929	44.5228	35070	SAMPLE2_02_10_2025.raw	F15	FALSE				0	0	0	3.48	1	2.14783e+06	44.55
		FALSE	High	Sequest HT (A2)	Unambiguous	[K].IIHLTDDSFDTDVLK.[A]		1	>Substrate(recombinant)His-TRX-3C-DPOD3(WT)	>Substrate(recombinant)His-TRX-3C-DPOD3(WT)	0	3	0.9798	0	1	1	577.965	1731.88	1731.88	-0.23	-0.00013	HCD (High Energy Collision Dissociation)	30	MS2	0.211334	-65	7.748	58.4321	47409	SAMPLE2_02_10_2025.raw	F15	FALSE				0	0	0	3.46	1	2.19953e+06	58.48
		FALSE	High	Sequest HT (A2)	Unambiguous	[K].IIHLTDDSFDTDVLK.[A]		1	>Substrate(recombinant)His-TRX-3C-DPOD3(WT)	>Substrate(recombinant)His-TRX-3C-DPOD3(WT)	0	2	0.8779	0	1	1	866.444	1731.88	1731.88	0.51	0.00044	HCD (High Energy Collision Dissociation)	30	MS2	0	-65	40	61.4835	49683	SAMPLE2_02_10_2025.raw	F15	FALSE				0	0	0	3.44	1	384939	61.66
		FALSE	High	Sequest HT (A2)	Selected	[K].IIHLTDDSFDTDVLK.[A]		1	>Substrate(recombinant)His-TRX-3C-DPOD3(WT)	>Substrate(recombinant)His-TRX-3C-DPOD3(WT)	0	3	0.9448	0	1	1	577.965	1731.88	1731.88	0.48	0.00028	HCD (High Energy Collision Dissociation)	30	MS2	1.00367	-45	4.271	46.0641	36419	SAMPLE2_02_10_2025.raw	F15	FALSE				0	0	0	3.44	1	9713756	46.02
		FALSE	High	Sequest HT (A2)	Unambiguous	[K].IIHLTDDSFDTDVLK.[A]		1	>Substrate(recombinant)His-TRX-3C-DPOD3(WT)	>Substrate(recombinant)His-TRX-3C-DPOD3(WT)	0	3	0.9561	0	1	1	577.964	1731.88	1731.88	-1	-0.00058	HCD (High Energy Collision Dissociation)	30	MS2	0.358025	-65	30.791	60.4636	48672	SAMPLE2_02_10_2025.raw	F15	FALSE				0	0	0	3.42	1	300375	60.34
		FALSE	High	Sequest HT (A2)	Selected	[K].IIHLTDDSFDTDVLK.[A]		1	>Substrate(recombinant)His-TRX-3C-DPOD3(WT)	>Substrate(recombinant)His-TRX-3C-DPOD3(WT)	0	3	0.9265	0	1	1	577.965	1731.88	1731.88	-0.55	-0.00032	HCD (High Energy Collision Dissociation)	30	MS2	0	-65	40	33.1962	23421	SAMPLE2_02_10_2025.raw	F15	FALSE				0	0	0	3.4	1
		FALSE	High	Sequest HT (A2)	Unambiguous	[K].IIHLTDDSFDTDVLK.[A]		1	>Substrate(recombinant)His-TRX-3C-DPOD3(WT)	>Substrate(recombinant)His-TRX-3C-DPOD3(WT)	0	3	0.9233	0	1	1	577.966	1731.88	1731.88	2.32	0.00134	HCD (High Energy Collision Dissociation)	30	MS2	0.786209	-65	7.117	64.1814	52488	SAMPLE2_02_10_2025.raw	F15	FALSE				0	0	0	3.39	1	25252756	62.61
		FALSE	High	Sequest HT (A2)	Unambiguous	[K].IIHLTDDSFDTDVLK.[A]		1	>Substrate(recombinant)His-TRX-3C-DPOD3(WT)	>Substrate(recombinant)His-TRX-3C-DPOD3(WT)	0	3	0.9794	0	1	1	577.965	1731.88	1731.88	0.14	8e-05	HCD (High Energy Collision Dissociation)	30	MS2	0.0774543	-65	33.323	66.853	54961	SAMPLE2_02_10_2025.raw	F15	FALSE				0	0	0	3.39	1	1.00523e+06	66.89
		FALSE	High	Sequest HT (A2)	Unambiguous	[K].IIHLTDDSFDTDVLK.[A]		1	>Substrate(recombinant)His-TRX-3C-DPOD3(WT)	>Substrate(recombinant)His-TRX-3C-DPOD3(WT)	0	2	0.9204	0	1	1	866.443	1731.88	1731.88	-0.46	-0.0004	HCD (High Energy Collision Dissociation)	30	MS2	0	-65	40	55.7325	45210	SAMPLE2_02_10_2025.raw	F15	FALSE				0	0	0	3.39	1
		FALSE	High	Sequest HT (A2)	Unambiguous	[K].IIHLTDDSFDTDVLK.[A]		1	>Substrate(recombinant)His-TRX-3C-DPOD3(WT)	>Substrate(recombinant)His-TRX-3C-DPOD3(WT)	0	3	0.9233	0	1	1	577.965	1731.88	1731.88	1.07	0.00062	HCD (High Energy Collision Dissociation)	30	MS2	0.298443	-65	1.418	62.5638	50811	SAMPLE2_02_10_2025.raw	F15	FALSE				0	0	0	3.39	1	25252756	62.61
		FALSE	High	Sequest HT (A2)	Unambiguous	[K].IIHLTDDSFDTDVLK.[A]		1	>Substrate(recombinant)His-TRX-3C-DPOD3(WT)	>Substrate(recombinant)His-TRX-3C-DPOD3(WT)	0	3	0.9379	0	1	1	577.965	1731.88	1731.88	0.76	0.00044	HCD (High Energy Collision Dissociation)	30	MS2	0.300086	-65	0.685	53.8095	43238	SAMPLE2_02_10_2025.raw	F15	FALSE				0	0	0	3.38	1	51585588	54.16
		FALSE	High	Sequest HT (A2)	Unambiguous	[K].IIHLTDDSFDTDVLK.[A]		1	>Substrate(recombinant)His-TRX-3C-DPOD3(WT)	>Substrate(recombinant)His-TRX-3C-DPOD3(WT)	0	2	0.9137	0	1	1	866.443	1731.88	1731.88	-0.33	-0.00029	HCD (High Energy Collision Dissociation)	30	MS2	0	-65	40	53.1487	42561	SAMPLE2_02_10_2025.raw	F15	FALSE				0	0	0	3.36	1	850283	52.18
		FALSE	High	Sequest HT (A2)	Unambiguous	[K].IIHLTDDSFDTDVLK.[A]		1	>Substrate(recombinant)His-TRX-3C-DPOD3(WT)	>Substrate(recombinant)His-TRX-3C-DPOD3(WT)	0	3	0.9045	0	1	1	577.965	1731.88	1731.88	-0.37	-0.00021	HCD (High Energy Collision Dissociation)	30	MS2	0.229428	-65	2.977	56.9047	46376	SAMPLE2_02_10_2025.raw	F15	FALSE				0	0	0	3.35	1	50945076	55.83
		FALSE	High	Sequest HT (A2)	Unambiguous	[K].IIHLTDDSFDTDVLK.[A]		1	>Substrate(recombinant)His-TRX-3C-DPOD3(WT)	>Substrate(recombinant)His-TRX-3C-DPOD3(WT)	0	3	0.9581	0	1	1	577.965	1731.88	1731.88	0.77	0.00044	HCD (High Energy Collision Dissociation)	30	MS2	0.924369	-65	3.14	64.7135	53038	SAMPLE2_02_10_2025.raw	F15	FALSE				0	0	0	3.34	1	15434680	64.56
		FALSE	High	Sequest HT (A2)	Selected	[K].IIHLTDDSFDTDVLK.[A]		1	>Substrate(recombinant)His-TRX-3C-DPOD3(WT)	>Substrate(recombinant)His-TRX-3C-DPOD3(WT)	0	3	0.8533	0	1	1	577.965	1731.88	1731.88	-0.5	-0.00029	HCD (High Energy Collision Dissociation)	30	MS2	0.797413	-65	1.162	48.1979	38557	SAMPLE2_02_10_2025.raw	F15	FALSE				0	0	0	3.34	1	64568536	48.22
		FALSE	High	Sequest HT (A2)	Unambiguous	[K].IIHLTDDSFDTDVLK.[A]		1	>Substrate(recombinant)His-TRX-3C-DPOD3(WT)	>Substrate(recombinant)His-TRX-3C-DPOD3(WT)	0	3	0.9339	0	1	1	577.965	1731.88	1731.88	0.17	0.0001	HCD (High Energy Collision Dissociation)	30	MS2	0.0480198	-65	40	68.3929	55989	SAMPLE2_02_10_2025.raw	F15	FALSE				0	0	0	3.33	1	1.2408e+06	68.28
		FALSE	High	Sequest HT (A2)	Unambiguous	[K].IIHLTDDSFDTDVLK.[A]		1	>Substrate(recombinant)His-TRX-3C-DPOD3(WT)	>Substrate(recombinant)His-TRX-3C-DPOD3(WT)	0	3	0.9517	0	1	1	577.965	1731.88	1731.88	0.36	0.00021	HCD (High Energy Collision Dissociation)	30	MS2	0.263244	-65	0.936	55.3463	44811	SAMPLE2_02_10_2025.raw	F15	FALSE				0	0	0	3.31	1	44045240	55.23
		FALSE	High	Sequest HT (A2)	Unambiguous	[K].IIHLTDDSFDTDVLK.[A]		1	>Substrate(recombinant)His-TRX-3C-DPOD3(WT)	>Substrate(recombinant)His-TRX-3C-DPOD3(WT)	0	3	0.9335	0	1	1	577.965	1731.88	1731.88	0.3	0.00017	HCD (High Energy Collision Dissociation)	30	MS2	0.199634	-65	0.523	47.6239	38074	SAMPLE2_02_10_2025.raw	F15	FALSE				0	0	0	3.31	1	2838276864	45.7
		FALSE	High	Sequest HT (A2)	Selected	[K].IIHLTDDSFDTDVLK.[A]		1	>Substrate(recombinant)His-TRX-3C-DPOD3(WT)	>Substrate(recombinant)His-TRX-3C-DPOD3(WT)	0	3	0.9154	0	1	1	577.965	1731.88	1731.88	-0.05	-3e-05	HCD (High Energy Collision Dissociation)	30	MS2	0.262551	-65	4.007	50.7227	40351	SAMPLE2_02_10_2025.raw	F15	FALSE				0	0	0	3.31	1	52897012	50.09
		FALSE	High	Sequest HT (A2)	Unambiguous	[K].IIHLTDDSFDTDVLK.[A]		1	>Substrate(recombinant)His-TRX-3C-DPOD3(WT)	>Substrate(recombinant)His-TRX-3C-DPOD3(WT)	0	3	0.8273	0	1	1	577.967	1731.89	1731.88	3.24	0.00187	HCD (High Energy Collision Dissociation)	30	MS2	7.29781	-65	40	32.6716	22890	SAMPLE2_02_10_2025.raw	F15	FALSE				0	0	0	3.3	1
		FALSE	High	Sequest HT (A2)	Selected	[K].IIHLTDDSFDTDVLK.[A]		1	>Substrate(recombinant)His-TRX-3C-DPOD3(WT)	>Substrate(recombinant)His-TRX-3C-DPOD3(WT)	0	3	0.9453	0	1	1	577.965	1731.88	1731.88	-0.06	-3e-05	HCD (High Energy Collision Dissociation)	30	MS2	15.6016	-65	40	28.7008	18646	SAMPLE2_02_10_2025.raw	F15	FALSE				0	0	0	3.29	1
		FALSE	High	Sequest HT (A2)	Unambiguous	[K].IIHLTDDSFDTDVLK.[A]		1	>Substrate(recombinant)His-TRX-3C-DPOD3(WT)	>Substrate(recombinant)His-TRX-3C-DPOD3(WT)	0	3	0.9299	0	1	1	577.965	1731.88	1731.88	0.58	0.00034	HCD (High Energy Collision Dissociation)	30	MS2	0.928494	-65	40	29.2127	19196	SAMPLE2_02_10_2025.raw	F15	FALSE				0	0	0	3.28	1
		FALSE	High	Sequest HT (A2)	Selected	[K].IIHLTDDSFDTDVLK.[A]		1	>Substrate(recombinant)His-TRX-3C-DPOD3(WT)	>Substrate(recombinant)His-TRX-3C-DPOD3(WT)	0	3	0.9502	0	1	1	577.964	1731.88	1731.88	-0.67	-0.00039	HCD (High Energy Collision Dissociation)	30	MS2	0	-65	10.151	48.6739	38827	SAMPLE2_02_10_2025.raw	F15	FALSE				0	0	0	3.21	1	27310132	48.73
		FALSE	High	Sequest HT (A2)	Unambiguous	[K].IIHLTDDSFDTDVLK.[A]		1	>Substrate(recombinant)His-TRX-3C-DPOD3(WT)	>Substrate(recombinant)His-TRX-3C-DPOD3(WT)	0	3	0.9439	0	1	1	577.965	1731.88	1731.88	0.54	0.00031	HCD (High Energy Collision Dissociation)	30	MS2	5.41534	-65	2.425	37.0054	27454	SAMPLE2_02_10_2025.raw	F15	FALSE				0	0	0	3.21	1	11447405	36.95
		FALSE	High	Sequest HT (A2)	Selected	[K].IIHLTDDSFDTDVLK.[A]		1	>Substrate(recombinant)His-TRX-3C-DPOD3(WT)	>Substrate(recombinant)His-TRX-3C-DPOD3(WT)	0	3	0.9436	0	1	1	577.965	1731.88	1731.88	0.81	0.00047	HCD (High Energy Collision Dissociation)	30	MS2	0.319461	-65	0.526	52.27	41654	SAMPLE2_02_10_2025.raw	F15	FALSE				0	0	0	3.19	1	81760896	52.07
		FALSE	High	Sequest HT (A2)	Unambiguous	[K].IIHLTDDSFDTDVLK.[A]		1	>Substrate(recombinant)His-TRX-3C-DPOD3(WT)	>Substrate(recombinant)His-TRX-3C-DPOD3(WT)	0	3	0.9119	0	1	1	577.964	1731.88	1731.88	-0.77	-0.00044	HCD (High Energy Collision Dissociation)	30	MS2	6.65871	-65	3.483	39.3643	29918	SAMPLE2_02_10_2025.raw	F15	FALSE				0	0	0	3.18	1	50503508	40.12
		FALSE	High	Sequest HT (A2)	Unambiguous	[K].IIHLTDDSFDTDVLK.[A]		1	>Substrate(recombinant)His-TRX-3C-DPOD3(WT)	>Substrate(recombinant)His-TRX-3C-DPOD3(WT)	0	3	0.9019	0	1	1	577.966	1731.88	1731.88	1.32	0.00076	HCD (High Energy Collision Dissociation)	30	MS2	54.3272	-65	17.44	44.6664	35189	SAMPLE2_02_10_2025.raw	F15	FALSE				0	0	0	3.16	1
		FALSE	High	Sequest HT (A2)	Selected	[K].IIHLTDDSFDTDVLK.[A]		1	>Substrate(recombinant)His-TRX-3C-DPOD3(WT)	>Substrate(recombinant)His-TRX-3C-DPOD3(WT)	0	3	0.946	0	1	1	577.965	1731.88	1731.88	1.01	0.00058	HCD (High Energy Collision Dissociation)	30	MS2	0.318378	-65	0.731	52.7758	42179	SAMPLE2_02_10_2025.raw	F15	FALSE				0	0	0	3.15	1	81760896	52.07
		FALSE	High	Sequest HT (A2)	Unambiguous	[K].IIHLTDDSFDTDVLK.[A]		1	>Substrate(recombinant)His-TRX-3C-DPOD3(WT)	>Substrate(recombinant)His-TRX-3C-DPOD3(WT)	0	3	0.9457	0	1	1	577.965	1731.88	1731.88	0.28	0.00016	HCD (High Energy Collision Dissociation)	30	MS2	0.208611	-65	7.615	51.2305	40655	SAMPLE2_02_10_2025.raw	F15	FALSE				0	0	0	3.13	1	2.53265e+06	51.17
		FALSE	High	Sequest HT (A2)	Selected	[K].IIHLTDDSFDTDVLK.[A]		1	>Substrate(recombinant)His-TRX-3C-DPOD3(WT)	>Substrate(recombinant)His-TRX-3C-DPOD3(WT)	0	3	0.9137	0	1	1	577.965	1731.88	1731.88	0.52	0.0003	HCD (High Energy Collision Dissociation)	30	MS2	0.127098	-65	0.711	49.1909	39229	SAMPLE2_02_10_2025.raw	F15	FALSE				0	0	0	3.13	1	166482672	49.49
		FALSE	High	Sequest HT (A2)	Selected	[K].IIHLTDDSFDTDVLK.[A]		1	>Substrate(recombinant)His-TRX-3C-DPOD3(WT)	>Substrate(recombinant)His-TRX-3C-DPOD3(WT)	0	3	0.9776	0	1	1	577.965	1731.88	1731.88	0.23	0.00013	HCD (High Energy Collision Dissociation)	30	MS2	0.181976	-65	0.969	49.6957	39727	SAMPLE2_02_10_2025.raw	F15	FALSE				0	0	0	3.12	1	166482672	49.49
		FALSE	High	Sequest HT (A2)	Unambiguous	[K].IIHLTDDSFDTDVLK.[A]		1	>Substrate(recombinant)His-TRX-3C-DPOD3(WT)	>Substrate(recombinant)His-TRX-3C-DPOD3(WT)	0	3	0.9712	0	1	1	577.965	1731.88	1731.88	0.57	0.00033	HCD (High Energy Collision Dissociation)	30	MS2	0.199645	-65	0.89	53.2961	42710	SAMPLE2_02_10_2025.raw	F15	FALSE				0	0	0	3.12	1	51585588	54.16
		FALSE	High	Sequest HT (A2)	Unambiguous	[K].IIHLTDDSFDTDVLK.[A]		1	>Substrate(recombinant)His-TRX-3C-DPOD3(WT)	>Substrate(recombinant)His-TRX-3C-DPOD3(WT)	0	3	0.9387	0	1	1	577.965	1731.88	1731.88	0.26	0.00015	HCD (High Energy Collision Dissociation)	30	MS2	0.0412345	-65	40	67.3688	55373	SAMPLE2_02_10_2025.raw	F15	FALSE				0	0	0	3.1	1	1.05401e+06	67.23
		FALSE	High	Sequest HT (A2)	Unambiguous	[K].IIHLTDDSFDTDVLK.[A]		1	>Substrate(recombinant)His-TRX-3C-DPOD3(WT)	>Substrate(recombinant)His-TRX-3C-DPOD3(WT)	0	3	0.9258	0	1	1	577.965	1731.88	1731.88	0.24	0.00014	HCD (High Energy Collision Dissociation)	30	MS2	0.170998	-65	5.445	57.417	46764	SAMPLE2_02_10_2025.raw	F15	FALSE				0	0	0	3.1	1	50945076	55.83
		FALSE	High	Sequest HT (A2)	Selected	[K].IIHLTDDSFDTDVLK.[A]		1	>Substrate(recombinant)His-TRX-3C-DPOD3(WT)	>Substrate(recombinant)His-TRX-3C-DPOD3(WT)	0	3	0.8431	0	1	1	577.965	1731.88	1731.88	-0.09	-5e-05	HCD (High Energy Collision Dissociation)	30	MS2	0.531308	-65	2.949	35.3172	25672	SAMPLE2_02_10_2025.raw	F15	FALSE				0	0	0	3.06	1	15458523	35.26
		FALSE	High	Sequest HT (A2)	Unambiguous	[K].IIHLTDDSFDTDVLK.[A]		1	>Substrate(recombinant)His-TRX-3C-DPOD3(WT)	>Substrate(recombinant)His-TRX-3C-DPOD3(WT)	0	2	0.8922	0	1	1	866.443	1731.88	1731.88	-0.29	-0.00025	HCD (High Energy Collision Dissociation)	30	MS2	0	-65	40	41.4436	32152	SAMPLE2_02_10_2025.raw	F15	FALSE				0	0	0	3.06	1
		FALSE	High	Sequest HT (A2)	Unambiguous	[K].IIHLTDDSFDTDVLK.[A]		1	>Substrate(recombinant)His-TRX-3C-DPOD3(WT)	>Substrate(recombinant)His-TRX-3C-DPOD3(WT)	0	3	0.9311	0	1	1	577.965	1731.88	1731.88	-0.43	-0.00025	HCD (High Energy Collision Dissociation)	30	MS2	0.866237	-65	31.174	33.7477	24005	SAMPLE2_02_10_2025.raw	F15	FALSE				0	0	0	3.05	1	547384	34.21
		FALSE	High	Sequest HT (A2)	Selected	[K].IIHLTDDSFDTDVLK.[A]		1	>Substrate(recombinant)His-TRX-3C-DPOD3(WT)	>Substrate(recombinant)His-TRX-3C-DPOD3(WT)	0	3	0.9148	0	1	1	577.965	1731.88	1731.88	0.06	3e-05	HCD (High Energy Collision Dissociation)	30	MS2	0	-65	40	67.8759	55680	SAMPLE2_02_10_2025.raw	F15	FALSE				0	0	0	3.05	1	1.2408e+06	68.28
		FALSE	High	Sequest HT (A2)	Selected	[K].IIHLTDDSFDTDVLK.[A]		1	>Substrate(recombinant)His-TRX-3C-DPOD3(WT)	>Substrate(recombinant)His-TRX-3C-DPOD3(WT)	0	3	0.9302	0	1	1	577.965	1731.88	1731.88	-0.03	-2e-05	HCD (High Energy Collision Dissociation)	30	MS2	0	-65	23.063	26.7652	16562	SAMPLE2_02_10_2025.raw	F15	FALSE				0	0	0	3.01	1	10807932	27.12
		FALSE	High	Sequest HT (A2)	Unambiguous	[K].IIHLTDDSFDTDVLK.[A]		1	>Substrate(recombinant)His-TRX-3C-DPOD3(WT)	>Substrate(recombinant)His-TRX-3C-DPOD3(WT)	0	2	0.9027	0	1	1	866.444	1731.88	1731.88	0.08	7e-05	HCD (High Energy Collision Dissociation)	30	MS2	0	-65	40	63.0622	51332	SAMPLE2_02_10_2025.raw	F15	FALSE				0	0	0	2.98	1	386904	62.66
		FALSE	High	Sequest HT (A2)	Unambiguous	[K].IIHLTDDSFDTDVLK.[A]		1	>Substrate(recombinant)His-TRX-3C-DPOD3(WT)	>Substrate(recombinant)His-TRX-3C-DPOD3(WT)	0	3	0.9293	0	1	1	577.964	1731.88	1731.88	-0.78	-0.00045	HCD (High Energy Collision Dissociation)	30	MS2	0	-65	1.085	48.6353	38802	SAMPLE2_02_10_2025.raw	F15	FALSE				0	0	0	2.97	1	27310132	48.73
		FALSE	High	Sequest HT (A2)	Selected	[K].IIHLTDDSFDTDVLK.[A]		1	>Substrate(recombinant)His-TRX-3C-DPOD3(WT)	>Substrate(recombinant)His-TRX-3C-DPOD3(WT)	0	3	0.9085	0	1	1	577.965	1731.88	1731.88	0.1	6e-05	HCD (High Energy Collision Dissociation)	30	MS2	0.3736	-65	0.725	54.3338	43775	SAMPLE2_02_10_2025.raw	F15	FALSE				0	0	0	2.95	1	51585588	54.16
		FALSE	High	Sequest HT (A2)	Unambiguous	[K].IIHLTDDSFDTDVLK.[A]		1	>Substrate(recombinant)His-TRX-3C-DPOD3(WT)	>Substrate(recombinant)His-TRX-3C-DPOD3(WT)	0	3	0.9727	0	1	1	577.964	1731.88	1731.88	-0.87	-0.0005	HCD (High Energy Collision Dissociation)	30	MS2	0	-65	40	21.348	12726	SAMPLE2_02_10_2025.raw	F15	FALSE				0	0	0	2.93	1
		FALSE	High	Sequest HT (A2)	Unambiguous	[K].IIHLTDDSFDTDVLK.[A]		1	>Substrate(recombinant)His-TRX-3C-DPOD3(WT)	>Substrate(recombinant)His-TRX-3C-DPOD3(WT)	0	3	0.839	0	1	1	577.965	1731.88	1731.88	0.95	0.00055	HCD (High Energy Collision Dissociation)	30	MS2	0.0955489	-65	0.098	46.5872	36987	SAMPLE2_02_10_2025.raw	F15	FALSE				0	0	0	2.92	1	2838276864	45.7
		FALSE	High	Sequest HT (A2)	Selected	[K].IIHLTDDSFDTDVLK.[A]		1	>Substrate(recombinant)His-TRX-3C-DPOD3(WT)	>Substrate(recombinant)His-TRX-3C-DPOD3(WT)	0	3	0.9446	0	1	1	577.965	1731.88	1731.88	-0.46	-0.00027	HCD (High Energy Collision Dissociation)	30	MS2	34.1301	-65	17.272	32.5698	22783	SAMPLE2_02_10_2025.raw	F15	FALSE				0	0	0	2.89	1
		FALSE	High	Sequest HT (A2)	Selected	[K].IIHLTDDSFDTDVLK.[A]		1	>Substrate(recombinant)His-TRX-3C-DPOD3(WT)	>Substrate(recombinant)His-TRX-3C-DPOD3(WT)	0	3	0.8962	0	1	1	577.965	1731.88	1731.88	0.14	8e-05	HCD (High Energy Collision Dissociation)	30	MS2	25.6706	-65	40	11.7561	3674	SAMPLE2_02_10_2025.raw	F15	FALSE				0	0	0	2.89	1	8.01188e+06	11.53
		FALSE	High	Sequest HT (A2)	Selected	[K].IIHLTDDSFDTDVLK.[A]		1	>Substrate(recombinant)His-TRX-3C-DPOD3(WT)	>Substrate(recombinant)His-TRX-3C-DPOD3(WT)	0	3	0.9722	0	1	1	577.965	1731.88	1731.88	0.78	0.00045	HCD (High Energy Collision Dissociation)	30	MS2	0.536438	-65	1.937	63.1092	51381	SAMPLE2_02_10_2025.raw	F15	FALSE				0	0	0	2.88	1	25252756	62.61
		FALSE	High	Sequest HT (A2)	Unambiguous	[K].IIHLTDDSFDTDVLK.[A]		1	>Substrate(recombinant)His-TRX-3C-DPOD3(WT)	>Substrate(recombinant)His-TRX-3C-DPOD3(WT)	0	3	0.9094	0	1	1	577.964	1731.88	1731.88	-1.53	-0.00088	HCD (High Energy Collision Dissociation)	30	MS2	0.314245	-65	21.51	59.9595	48338	SAMPLE2_02_10_2025.raw	F15	FALSE				0	0	0	2.87	1	609074	59.85
		FALSE	High	Sequest HT (A2)	Unambiguous	[K].IIHLTDDSFDTDVLK.[A]		1	>Substrate(recombinant)His-TRX-3C-DPOD3(WT)	>Substrate(recombinant)His-TRX-3C-DPOD3(WT)	0	3	0.8815	0	1	1	577.965	1731.88	1731.88	0.19	0.00011	HCD (High Energy Collision Dissociation)	30	MS2	1.89149	-65	40	20.3211	11629	SAMPLE2_02_10_2025.raw	F15	FALSE				0	0	0	2.87	1	376444	20.01
		FALSE	High	Sequest HT (A2)	Unambiguous	[K].IIHLTDDSFDTDVLK.[A]		1	>Substrate(recombinant)His-TRX-3C-DPOD3(WT)	>Substrate(recombinant)His-TRX-3C-DPOD3(WT)	0	3	0.9196	0	1	1	577.965	1731.88	1731.88	0.4	0.00023	HCD (High Energy Collision Dissociation)	30	MS2	21.5603	-65	40	47.6334	38085	SAMPLE2_02_10_2025.raw	F15	FALSE				0	0	0	2.86	1	2838276864	45.7
		FALSE	High	Sequest HT (A2)	Unambiguous	[K].IIHLTDDSFDTDVLK.[A]		1	>Substrate(recombinant)His-TRX-3C-DPOD3(WT)	>Substrate(recombinant)His-TRX-3C-DPOD3(WT)	0	3	0.9545	0	1	1	577.964	1731.88	1731.88	-0.74	-0.00043	HCD (High Energy Collision Dissociation)	30	MS2	13.2612	-65	6.196	37.5177	28000	SAMPLE2_02_10_2025.raw	F15	FALSE				0	0	0	2.86	1	10010052	38.27
		FALSE	High	Sequest HT (A2)	Selected	[K].IIHLTDDSFDTDVLK.[A]		1	>Substrate(recombinant)His-TRX-3C-DPOD3(WT)	>Substrate(recombinant)His-TRX-3C-DPOD3(WT)	0	3	0.8772	0	1	1	577.965	1731.88	1731.88	-0.08	-5e-05	HCD (High Energy Collision Dissociation)	30	MS2	0	-65	40	18.1134	9408	SAMPLE2_02_10_2025.raw	F15	FALSE				0	0	0	2.85	1
		FALSE	High	Sequest HT (A2)	Unambiguous	[K].IIHLTDDSFDTDVLK.[A]		1	>Substrate(recombinant)His-TRX-3C-DPOD3(WT)	>Substrate(recombinant)His-TRX-3C-DPOD3(WT)	0	3	0.9049	0	1	1	577.965	1731.88	1731.88	0.27	0.00016	HCD (High Energy Collision Dissociation)	30	MS2	0.50652	-65	1.697	60.9713	49146	SAMPLE2_02_10_2025.raw	F15	FALSE				0	0	0	2.84	1	24674810	61.63
		FALSE	High	Sequest HT (A2)	Selected	[K].IIHLTDDSFDTDVLK.[A]		1	>Substrate(recombinant)His-TRX-3C-DPOD3(WT)	>Substrate(recombinant)His-TRX-3C-DPOD3(WT)	0	3	0.9752	0	1	1	577.965	1731.88	1731.88	0.16	9e-05	HCD (High Energy Collision Dissociation)	30	MS2	0	-65	40	69.4143	56676	SAMPLE2_02_10_2025.raw	F15	FALSE				0	0	0	2.82	1	611934	69.34
		FALSE	High	Sequest HT (A2)	Unambiguous	[K].IIHLTDDSFDTDVLK.[A]		1	>Substrate(recombinant)His-TRX-3C-DPOD3(WT)	>Substrate(recombinant)His-TRX-3C-DPOD3(WT)	0	2	0.9004	0	1	1	866.443	1731.88	1731.88	-0.46	-0.0004	HCD (High Energy Collision Dissociation)	30	MS2	0	-65	40	68.7486	56217	SAMPLE2_02_10_2025.raw	F15	FALSE				0	0	0	2.81	1	461895	68.5
		FALSE	High	Sequest HT (A2)	Selected	[K].IIHLTDDSFDTDVLK.[A]		1	>Substrate(recombinant)His-TRX-3C-DPOD3(WT)	>Substrate(recombinant)His-TRX-3C-DPOD3(WT)	0	3	0.911	0	1	1	577.965	1731.88	1731.88	-0.46	-0.00026	HCD (High Energy Collision Dissociation)	30	MS2	1.98047	-65	40	24.0499	15013	SAMPLE2_02_10_2025.raw	F15	FALSE				0	0	0	2.81	1	269772	23.64
		FALSE	High	Sequest HT (A2)	Unambiguous	[K].IIHLTDDSFDTDVLK.[A]		1	>Substrate(recombinant)His-TRX-3C-DPOD3(WT)	>Substrate(recombinant)His-TRX-3C-DPOD3(WT)	0	3	0.8773	0	1	1	577.965	1731.88	1731.88	0.59	0.00034	HCD (High Energy Collision Dissociation)	30	MS2	0.0400606	-65	25.987	68.9028	56327	SAMPLE2_02_10_2025.raw	F15	FALSE				0	0	0	2.77	1	1.04469e+06	68.79
		FALSE	High	Sequest HT (A2)	Unambiguous	[K].IIHLTDDSFDTDVLK.[A]		1	>Substrate(recombinant)His-TRX-3C-DPOD3(WT)	>Substrate(recombinant)His-TRX-3C-DPOD3(WT)	0	2	0.8949	0	1	1	866.443	1731.88	1731.88	-0.42	-0.00037	HCD (High Energy Collision Dissociation)	30	MS2	0.317609	-65	40	66.7114	54836	SAMPLE2_02_10_2025.raw	F15	FALSE				0	0	0	2.76	1	207920	66.87
		FALSE	High	Sequest HT (A2)	Selected	[K].IIHLTDDSFDTDVLK.[A]		1	>Substrate(recombinant)His-TRX-3C-DPOD3(WT)	>Substrate(recombinant)His-TRX-3C-DPOD3(WT)	0	3	0.9343	0	1	1	577.966	1731.88	1731.88	1.49	0.00086	HCD (High Energy Collision Dissociation)	30	MS2	0.236706	-65	0.702	55.8671	45350	SAMPLE2_02_10_2025.raw	F15	FALSE				0	0	0	2.74	1	50945076	55.83
		FALSE	High	Sequest HT (A2)	Unambiguous	[K].IIHLTDDSFDTDVLK.[A]		1	>Substrate(recombinant)His-TRX-3C-DPOD3(WT)	>Substrate(recombinant)His-TRX-3C-DPOD3(WT)	0	2	0.8942	0	1	1	866.444	1731.88	1731.88	0.69	0.00059	HCD (High Energy Collision Dissociation)	30	MS2	0	-65	40	62.514	50758	SAMPLE2_02_10_2025.raw	F15	FALSE				0	0	0	2.74	1	386904	62.66
		FALSE	High	Sequest HT (A2)	Unambiguous	[K].IIHLTDDSFDTDVLK.[A]		1	>Substrate(recombinant)His-TRX-3C-DPOD3(WT)	>Substrate(recombinant)His-TRX-3C-DPOD3(WT)	0	3	0.9307	0	1	1	577.965	1731.88	1731.88	0.07	4e-05	HCD (High Energy Collision Dissociation)	30	MS2	2.51264	-65	9.717	65.3049	53637	SAMPLE2_02_10_2025.raw	F15	FALSE				0	0	0	2.74	1	15434680	64.56
		FALSE	High	Sequest HT (A2)	Unambiguous	[K].IIHLTDDSFDTDVLK.[A]		1	>Substrate(recombinant)His-TRX-3C-DPOD3(WT)	>Substrate(recombinant)His-TRX-3C-DPOD3(WT)	0	2	0.8938	0	1	1	866.443	1731.88	1731.88	-0.33	-0.00029	HCD (High Energy Collision Dissociation)	30	MS2	0	-65	40	54.7125	44164	SAMPLE2_02_10_2025.raw	F15	FALSE				0	0	0	2.73	1	632380	54.05
		FALSE	High	Sequest HT (A2)	Selected	[K].IIHLTDDSFDTDVLK.[A]		1	>Substrate(recombinant)His-TRX-3C-DPOD3(WT)	>Substrate(recombinant)His-TRX-3C-DPOD3(WT)	0	3	0.8603	0	1	1	577.965	1731.88	1731.88	-0.56	-0.00032	HCD (High Energy Collision Dissociation)	30	MS2	0	-65	40	14.8742	6651	SAMPLE2_02_10_2025.raw	F15	FALSE				0	0	0	2.72	1	358010	15.31
		FALSE	High	Sequest HT (A2)	Unambiguous	[K].IIHLTDDSFDTDVLK.[A]		1	>Substrate(recombinant)His-TRX-3C-DPOD3(WT)	>Substrate(recombinant)His-TRX-3C-DPOD3(WT)	0	2	0.8672	0	1	1	866.445	1731.88	1731.88	1.4	0.00121	HCD (High Energy Collision Dissociation)	30	MS2	0	-65	40	41.2496	31941	SAMPLE2_02_10_2025.raw	F15	FALSE				0	0	0	2.71	1
		FALSE	High	Sequest HT (A2)	Selected	[K].IIHLTDDSFDTDVLK.[A]		1	>Substrate(recombinant)His-TRX-3C-DPOD3(WT)	>Substrate(recombinant)His-TRX-3C-DPOD3(WT)	0	3	0.9108	0	1	1	577.965	1731.88	1731.88	0.13	8e-05	HCD (High Energy Collision Dissociation)	30	MS2	0	-65	40	19.8122	11088	SAMPLE2_02_10_2025.raw	F15	FALSE				0	0	0	2.69	1	376444	20.01
		FALSE	High	Sequest HT (A2)	Unambiguous	[K].IIHLTDDSFDTDVLK.[A]		1	>Substrate(recombinant)His-TRX-3C-DPOD3(WT)	>Substrate(recombinant)His-TRX-3C-DPOD3(WT)	0	3	0.9628	0	1	1	577.965	1731.88	1731.88	-0.37	-0.00022	HCD (High Energy Collision Dissociation)	30	MS2	3.28497	-65	40	32.1094	22291	SAMPLE2_02_10_2025.raw	F15	FALSE				0	0	0	2.69	1	186540	31.64
		FALSE	High	Sequest HT (A2)	Unambiguous	[K].IIHLTDDSFDTDVLK.[A]		1	>Substrate(recombinant)His-TRX-3C-DPOD3(WT)	>Substrate(recombinant)His-TRX-3C-DPOD3(WT)	0	2	0.8959	0	1	1	866.442	1731.88	1731.88	-2.2	-0.00191	HCD (High Energy Collision Dissociation)	30	MS2	0	-45	40	49.5341	39587	SAMPLE2_02_10_2025.raw	F15	FALSE				0	0	0	2.69	1
		FALSE	High	Sequest HT (A2)	Unambiguous	[K].IIHLTDDSFDTDVLK.[A]		1	>Substrate(recombinant)His-TRX-3C-DPOD3(WT)	>Substrate(recombinant)His-TRX-3C-DPOD3(WT)	0	2	0.8321	0	1	1	866.449	1731.89	1731.88	5.99	0.00519	HCD (High Energy Collision Dissociation)	30	MS2	10.4132	-45	40	56.253	45748	SAMPLE2_02_10_2025.raw	F15	FALSE				0	0	0	2.68	1
		FALSE	High	Sequest HT (A2)	Unambiguous	[K].IIHLTDDSFDTDVLK.[A]		1	>Substrate(recombinant)His-TRX-3C-DPOD3(WT)	>Substrate(recombinant)His-TRX-3C-DPOD3(WT)	0	2	0.8985	0	1	1	866.446	1731.88	1731.88	2.88	0.00249	HCD (High Energy Collision Dissociation)	30	MS2	53.3606	-65	40	48.4491	38699	SAMPLE2_02_10_2025.raw	F15	FALSE				0	0	0	2.66	1
		FALSE	High	Sequest HT (A2)	Unambiguous	[K].IIHLTDDSFDTDVLK.[A]		1	>Substrate(recombinant)His-TRX-3C-DPOD3(WT)	>Substrate(recombinant)His-TRX-3C-DPOD3(WT)	0	2	0.8981	0	1	1	866.444	1731.88	1731.88	0.21	0.00018	HCD (High Energy Collision Dissociation)	30	MS2	25.6266	-45	40	64.1138	52418	SAMPLE2_02_10_2025.raw	F15	FALSE				0	0	0	2.65	1
		FALSE	High	Sequest HT (A2)	Selected	[K].IIHLTDDSFDTDVLK.[A]		1	>Substrate(recombinant)His-TRX-3C-DPOD3(WT)	>Substrate(recombinant)His-TRX-3C-DPOD3(WT)	0	3	0.9582	0	1	1	577.965	1731.88	1731.88	0.76	0.00044	HCD (High Energy Collision Dissociation)	30	MS2	7.08674	-65	40	23.5452	14705	SAMPLE2_02_10_2025.raw	F15	FALSE				0	0	0	2.63	1	269772	23.64
		FALSE	High	Sequest HT (A2)	Selected	[K].IIHLTDDSFDTDVLK.[A]		1	>Substrate(recombinant)His-TRX-3C-DPOD3(WT)	>Substrate(recombinant)His-TRX-3C-DPOD3(WT)	0	3	0.9004	0	1	1	577.965	1731.88	1731.88	-0.07	-4e-05	HCD (High Energy Collision Dissociation)	30	MS2	1.98173	-65	40	16.5051	8163	SAMPLE2_02_10_2025.raw	F15	FALSE				0	0	0	2.61	1	274553	16.58
		FALSE	High	Sequest HT (A2)	Unambiguous	[K].IIHLTDDSFDTDVLK.[A]		1	>Substrate(recombinant)His-TRX-3C-DPOD3(WT)	>Substrate(recombinant)His-TRX-3C-DPOD3(WT)	0	3	0.9654	0	1	1	577.965	1731.88	1731.88	-0.25	-0.00014	HCD (High Energy Collision Dissociation)	30	MS2	2.72882	-65	40	19.2541	10494	SAMPLE2_02_10_2025.raw	F15	FALSE				0	0	0	2.6	1	376444	20.01
		FALSE	High	Sequest HT (A2)	Unambiguous	[K].IIHLTDDSFDTDVLK.[A]		1	>Substrate(recombinant)His-TRX-3C-DPOD3(WT)	>Substrate(recombinant)His-TRX-3C-DPOD3(WT)	0	3	0.9231	0	1	1	577.965	1731.88	1731.88	-0.07	-4e-05	HCD (High Energy Collision Dissociation)	30	MS2	4.19819	-65	40	20.8355	12184	SAMPLE2_02_10_2025.raw	F15	FALSE				0	0	0	2.6	1
		FALSE	High	Sequest HT (A2)	Selected	[K].IIHLTDDSFDTDVLK.[A]		1	>Substrate(recombinant)His-TRX-3C-DPOD3(WT)	>Substrate(recombinant)His-TRX-3C-DPOD3(WT)	0	3	0.9729	0	1	1	577.965	1731.88	1731.88	-0.14	-8e-05	HCD (High Energy Collision Dissociation)	30	MS2	0.772612	-65	40	25.0739	15474	SAMPLE2_02_10_2025.raw	F15	FALSE				0	0	0	2.58	1	471451	25.48
		FALSE	High	Sequest HT (A2)	Unambiguous	[K].IIHLTDDSFDTDVLK.[A]		1	>Substrate(recombinant)His-TRX-3C-DPOD3(WT)	>Substrate(recombinant)His-TRX-3C-DPOD3(WT)	0	2	0.8872	0	1	1	866.444	1731.88	1731.88	-0.11	-9e-05	HCD (High Energy Collision Dissociation)	30	MS2	0	-65	40	64.6236	52943	SAMPLE2_02_10_2025.raw	F15	FALSE				0	0	0	2.57	1	386904	62.66
		FALSE	High	Sequest HT (A2)	Unambiguous	[K].IIHLTDDSFDTDVLK.[A]		1	>Substrate(recombinant)His-TRX-3C-DPOD3(WT)	>Substrate(recombinant)His-TRX-3C-DPOD3(WT)	0	2	0.8824	0	1	1	866.444	1731.88	1731.88	0.63	0.00055	HCD (High Energy Collision Dissociation)	30	MS2	0	-65	40	60.9756	49151	SAMPLE2_02_10_2025.raw	F15	FALSE				0	0	0	2.55	1	384939	61.66
		FALSE	High	Sequest HT (A2)	Unambiguous	[K].IIHLTDDSFDTDVLK.[A]		1	>Substrate(recombinant)His-TRX-3C-DPOD3(WT)	>Substrate(recombinant)His-TRX-3C-DPOD3(WT)	0	3	0.9055	0	1	1	577.964	1731.88	1731.88	-0.73	-0.00042	HCD (High Energy Collision Dissociation)	30	MS2	7.97549	-65	14.701	34.8058	25125	SAMPLE2_02_10_2025.raw	F15	FALSE				0	0	0	2.54	1	15458523	35.26
		FALSE	High	Sequest HT (A2)	Selected	[K].IIHLTDDSFDTDVLK.[A]		1	>Substrate(recombinant)His-TRX-3C-DPOD3(WT)	>Substrate(recombinant)His-TRX-3C-DPOD3(WT)	0	3	0.9252	0	1	1	577.965	1731.88	1731.88	0.28	0.00016	HCD (High Energy Collision Dissociation)	30	MS2	0.362766	-65	0.736	51.7452	41098	SAMPLE2_02_10_2025.raw	F15	FALSE				0	0	0	2.54	1	81760896	52.07
		FALSE	High	Sequest HT (A2)	Selected	[K].IIHLTDDSFDTDVLK.[A]		1	>Substrate(recombinant)His-TRX-3C-DPOD3(WT)	>Substrate(recombinant)His-TRX-3C-DPOD3(WT)	0	3	0.916	0	1	1	577.965	1731.88	1731.88	0.44	0.00025	HCD (High Energy Collision Dissociation)	30	MS2	12.565	-65	40	21.9092	13320	SAMPLE2_02_10_2025.raw	F15	FALSE				0	0	0	2.5	1	395031	21.81
		FALSE	High	Sequest HT (A2)	Selected	[K].IIHLTDDSFDTDVLK.[A]		1	>Substrate(recombinant)His-TRX-3C-DPOD3(WT)	>Substrate(recombinant)His-TRX-3C-DPOD3(WT)	0	3	0.919	0	1	1	577.965	1731.88	1731.88	0.12	7e-05	HCD (High Energy Collision Dissociation)	30	MS2	0.183242	-65	40	66.3336	54560	SAMPLE2_02_10_2025.raw	F15	FALSE				0	0	0	2.47	1	318855	66.31
		FALSE	High	Sequest HT (A2)	Unambiguous	[K].IIHLTDDSFDTDVLK.[A]		1	>Substrate(recombinant)His-TRX-3C-DPOD3(WT)	>Substrate(recombinant)His-TRX-3C-DPOD3(WT)	0	2	0.8821	0	1	1	866.444	1731.88	1731.88	0.82	0.00071	HCD (High Energy Collision Dissociation)	30	MS2	10.1466	-45	40	54.1821	43620	SAMPLE2_02_10_2025.raw	F15	FALSE				0	0	0	2.46	1
		FALSE	High	Sequest HT (A2)	Unambiguous	[K].IIHLTDDSFDTDVLK.[A]		1	>Substrate(recombinant)His-TRX-3C-DPOD3(WT)	>Substrate(recombinant)His-TRX-3C-DPOD3(WT)	0	2	0.8926	0	1	1	866.444	1731.88	1731.88	-0.04	-4e-05	HCD (High Energy Collision Dissociation)	30	MS2	35.411	-45	40	62.0032	50226	SAMPLE2_02_10_2025.raw	F15	FALSE				0	0	0	2.42	1
		FALSE	High	Sequest HT (A2)	Selected	[K].IIHLTDDSFDTDVLK.[A]		1	>Substrate(recombinant)His-TRX-3C-DPOD3(WT)	>Substrate(recombinant)His-TRX-3C-DPOD3(WT)	0	3	0.971	0	1	1	577.965	1731.88	1731.88	-0.42	-0.00024	HCD (High Energy Collision Dissociation)	30	MS2	13.7597	-65	16.666	34.26	24550	SAMPLE2_02_10_2025.raw	F15	FALSE				0	0	0	2.41	1	547384	34.21
		FALSE	High	Sequest HT (A2)	Selected	[K].IIHLTDDSFDTDVLK.[A]		1	>Substrate(recombinant)His-TRX-3C-DPOD3(WT)	>Substrate(recombinant)His-TRX-3C-DPOD3(WT)	0	3	0.9496	0	1	1	577.964	1731.88	1731.88	-2	-0.00116	HCD (High Energy Collision Dissociation)	30	MS2	53.9548	-65	40	31.0905	21213	SAMPLE2_02_10_2025.raw	F15	FALSE				0	0	0	2.38	1	186540	31.64
		FALSE	High	Sequest HT (A2)	Unambiguous	[K].IIHLTDDSFDTDVLK.[A]		1	>Substrate(recombinant)His-TRX-3C-DPOD3(WT)	>Substrate(recombinant)His-TRX-3C-DPOD3(WT)	0	3	0.9224	0	1	1	577.964	1731.88	1731.88	-1.17	-0.00068	HCD (High Energy Collision Dissociation)	30	MS2	31.1387	-65	40	38.1589	28681	SAMPLE2_02_10_2025.raw	F15	FALSE				0	0	0	2.32	1	10010052	38.27
		FALSE	High	Sequest HT (A2)	Unambiguous	[K].IIHLTDDSFDTDVLK.[A]		1	>Substrate(recombinant)His-TRX-3C-DPOD3(WT)	>Substrate(recombinant)His-TRX-3C-DPOD3(WT)	0	2	0.8788	0	1	1	866.444	1731.88	1731.88	0.5	0.00043	HCD (High Energy Collision Dissociation)	30	MS2	0	-65	40	50.0401	39923	SAMPLE2_02_10_2025.raw	F15	FALSE				0	0	0	2.31	1	346788	50.1
		FALSE	High	Sequest HT (A2)	Unambiguous	[K].IIHLTDDSFDTDVLK.[A]		1	>Substrate(recombinant)His-TRX-3C-DPOD3(WT)	>Substrate(recombinant)His-TRX-3C-DPOD3(WT)	0	3	0.9221	0	1	1	577.965	1731.88	1731.88	-0.07	-4e-05	HCD (High Energy Collision Dissociation)	30	MS2	7.35918	-65	40	17.5919	9029	SAMPLE2_02_10_2025.raw	F15	FALSE				0	0	0	2.31	1
		FALSE	High	Sequest HT (A2)	Selected	[K].IIHLTDDSFDTDVLK.[A]		1	>Substrate(recombinant)His-TRX-3C-DPOD3(WT)	>Substrate(recombinant)His-TRX-3C-DPOD3(WT)	0	3	0.9565	0	1	1	577.965	1731.88	1731.88	-0.09	-5e-05	HCD (High Energy Collision Dissociation)	30	MS2	1.31311	-65	40	24.5605	15251	SAMPLE2_02_10_2025.raw	F15	FALSE				0	0	0	2.3	1
		FALSE	High	Sequest HT (A2)	Unambiguous	[K].IIHLTDDSFDTDVLK.[A]		1	>Substrate(recombinant)His-TRX-3C-DPOD3(WT)	>Substrate(recombinant)His-TRX-3C-DPOD3(WT)	0	2	0.8756	0	1	1	866.444	1731.88	1731.88	0.39	0.00034	HCD (High Energy Collision Dissociation)	30	MS2	0	-65	40	63.5935	51880	SAMPLE2_02_10_2025.raw	F15	FALSE				0	0	0	2.25	1	386904	62.66
		FALSE	High	Sequest HT (A2)	Unambiguous	[K].IIHLTDDSFDTDVLK.[A]		1	>Substrate(recombinant)His-TRX-3C-DPOD3(WT)	>Substrate(recombinant)His-TRX-3C-DPOD3(WT)	0	2	0.8879	0	1	1	866.445	1731.88	1731.88	1.51	0.00131	HCD (High Energy Collision Dissociation)	30	MS2	1.0255	-45	40	67.7354	55590	SAMPLE2_02_10_2025.raw	F15	FALSE				0	0	0	2.23	1	165945	67.09
		FALSE	High	Sequest HT (A2)	Unambiguous	[K].IIHLTDDSFDTDVLK.[A]		1	>Substrate(recombinant)His-TRX-3C-DPOD3(WT)	>Substrate(recombinant)His-TRX-3C-DPOD3(WT)	0	2	0.8416	0	1	1	866.443	1731.88	1731.88	-0.87	-0.00076	HCD (High Energy Collision Dissociation)	30	MS2	0	-65	40	47.4318	37875	SAMPLE2_02_10_2025.raw	F15	FALSE				0	0	0	2.21	1	23792414	45.7
		FALSE	High	Sequest HT (A2)	Unambiguous	[K].IIHLTDDSFDTDVLK.[A]		1	>Substrate(recombinant)His-TRX-3C-DPOD3(WT)	>Substrate(recombinant)His-TRX-3C-DPOD3(WT)	0	2	0.8853	0	1	1	866.444	1731.88	1731.88	0.97	0.00084	HCD (High Energy Collision Dissociation)	30	MS2	0	-65	40	40.741	31393	SAMPLE2_02_10_2025.raw	F15	FALSE				0	0	0	2.18	1
		FALSE	High	Sequest HT (A2)	Unambiguous	[K].IIHLTDDSFDTDVLK.[A]		1	>Substrate(recombinant)His-TRX-3C-DPOD3(WT)	>Substrate(recombinant)His-TRX-3C-DPOD3(WT)	0	2	0.881	0	1	1	866.444	1731.88	1731.88	-0.12	-0.00011	HCD (High Energy Collision Dissociation)	30	MS2	0	-65	40	67.2289	55270	SAMPLE2_02_10_2025.raw	F15	FALSE				0	0	0	2.1	1	207920	66.87
		FALSE	High	Sequest HT (A2)	Unambiguous	[K].IIHLTDDSFDTDVLK.[A]		1	>Substrate(recombinant)His-TRX-3C-DPOD3(WT)	>Substrate(recombinant)His-TRX-3C-DPOD3(WT)	0	2	0.8804	0	1	1	866.445	1731.88	1731.88	1.33	0.00115	HCD (High Energy Collision Dissociation)	30	MS2	1.38725	-45	40	46.0904	36452	SAMPLE2_02_10_2025.raw	F15	FALSE				0	0	0	2.09	1	20222362	45.79
		FALSE	High	Sequest HT (A2)	Unambiguous	[K].IIHLTDDSFDTDVLK.[A]		1	>Substrate(recombinant)His-TRX-3C-DPOD3(WT)	>Substrate(recombinant)His-TRX-3C-DPOD3(WT)	0	2	0.8421	0	1	1	866.446	1731.89	1731.88	3.15	0.00273	HCD (High Energy Collision Dissociation)	30	MS2	0	-65	40	39.6788	30255	SAMPLE2_02_10_2025.raw	F15	FALSE				0	0	0	1.9	1
	FALSE	High	[K].LNIDQNPGTAPK.[Y]		1	1	5	>Substrate(recombinant)His-TRX-3C-DPOD3(WT)	>Substrate(recombinant)His-TRX-3C-DPOD3(WT) [70-81]		0	1267.66	FALSE	100			High	High	Low	0.24	337.42	337.42	30.49
		Checked	Confidence	Identifying Node	PSM Ambiguity	Annotated Sequence	Modifications	# Proteins	Master Protein Accessions	Protein Accessions	# Missed Cleavages	Charge	DeltaScore	DeltaCn	Rank	Search Engine Rank	m/z [Da]	MH+ [Da]	Theo. MH+ [Da]	DeltaM [ppm]	Deltam/z [Da]	Activation Type	NCE [%]	MS Order	Isolation Interference [%]	Comp. Voltage [V]	Ion Inject Time [ms]	RT [min]	First Scan	Spectrum File	File ID	Contaminant	Quan Info	Amanda Score	CharmeRT Combined Score	Search Space	MS Amanda Rank	Search Depth	XCorr	# Protein Groups	Precursor Abundance	Apex RT [min]	ptmRS: Best Site Probabilities
		FALSE	High	MS Amanda 2.0 (A5)	Selected	[K].LNIDQNPGTAPK.[Y]		1	>Substrate(recombinant)His-TRX-3C-DPOD3(WT)	>Substrate(recombinant)His-TRX-3C-DPOD3(WT)	0	2	0.9762	0	1	1	655.341	1309.68	1267.66	33140.4	21.0055	HCD (High Energy Collision Dissociation)	30	MS2	11.8863	-45	1.801	30.4366	20509	SAMPLE2_02_10_2025.raw	F15	FALSE		337.42	337.42	2	1	1		1	42669756	30.49
		FALSE	High	MS Amanda 2.0 (A5)	Selected	[K].LNIDQNPGTAPK.[Y]		1	>Substrate(recombinant)His-TRX-3C-DPOD3(WT)	>Substrate(recombinant)His-TRX-3C-DPOD3(WT)	0	2	0.9827	0	1	1	655.343	1309.68	1267.66	33143.2	21.0072	HCD (High Energy Collision Dissociation)	30	MS2	2.34796	-45	6.506	33.509	23743	SAMPLE2_02_10_2025.raw	F15	FALSE		300.78	300.78	2	1	1		1	14160229	33.44
		FALSE	High	MS Amanda 2.0 (A5)	Selected	[K].LNIDQNPGTAPK.[Y]		1	>Substrate(recombinant)His-TRX-3C-DPOD3(WT)	>Substrate(recombinant)His-TRX-3C-DPOD3(WT)	0	2	0.9771	0	1	1	655.342	1309.68	1267.66	33141	21.0058	HCD (High Energy Collision Dissociation)	30	MS2	8.45862	-45	40	30.9493	21060	SAMPLE2_02_10_2025.raw	F15	FALSE		300.66	300.66	2	1	1		1	42669756	30.49
		FALSE	High	MS Amanda 2.0 (A5)	Selected	[K].LNIDQNPGTAPK.[Y]		1	>Substrate(recombinant)His-TRX-3C-DPOD3(WT)	>Substrate(recombinant)His-TRX-3C-DPOD3(WT)	0	2	0.9611	0	1	1	655.341	1309.67	1267.66	33139.7	21.005	HCD (High Energy Collision Dissociation)	30	MS2	39.5461	-45	40	31.4643	21610	SAMPLE2_02_10_2025.raw	F15	FALSE		206.06	206.06	2	1	1		1	42669756	30.49
		FALSE	High	MS Amanda 2.0 (A5)	Selected	[K].LNIDQNPGTAPK.[Y]		1	>Substrate(recombinant)His-TRX-3C-DPOD3(WT)	>Substrate(recombinant)His-TRX-3C-DPOD3(WT)	0	2	0.8896	0	1	1	655.342	1309.68	1267.66	33142.4	21.0067	HCD (High Energy Collision Dissociation)	30	MS2	82.0204	-45	40	34.397	24697	SAMPLE2_02_10_2025.raw	F15	FALSE		164.8	164.8	2	1	1		1	121082	34.39
	FALSE	High	[K].LNIDQNPGTAPKYGIR.[G]		1	1	1	>Substrate(recombinant)His-TRX-3C-DPOD3(WT)	>Substrate(recombinant)His-TRX-3C-DPOD3(WT) [70-85]		1	1756.93	FALSE			No Quan Values	High	n/a	High	4.63
		Checked	Confidence	Identifying Node	PSM Ambiguity	Annotated Sequence	Modifications	# Proteins	Master Protein Accessions	Protein Accessions	# Missed Cleavages	Charge	DeltaScore	DeltaCn	Rank	Search Engine Rank	m/z [Da]	MH+ [Da]	Theo. MH+ [Da]	DeltaM [ppm]	Deltam/z [Da]	Activation Type	NCE [%]	MS Order	Isolation Interference [%]	Comp. Voltage [V]	Ion Inject Time [ms]	RT [min]	First Scan	Spectrum File	File ID	Contaminant	Quan Info	Amanda Score	CharmeRT Combined Score	Search Space	MS Amanda Rank	Search Depth	XCorr	# Protein Groups	Precursor Abundance	Apex RT [min]	ptmRS: Best Site Probabilities
		FALSE	High	Sequest HT (A2)	Unambiguous	[K].LNIDQNPGTAPKYGIR.[G]		1	>Substrate(recombinant)His-TRX-3C-DPOD3(WT)	>Substrate(recombinant)His-TRX-3C-DPOD3(WT)	1	3	0.9352	0	1	1	586.314	1756.93	1756.93	-4.21	-0.00246	HCD (High Energy Collision Dissociation)	30	MS2	41.3091	-45	5.06	27.6634	17526	SAMPLE2_02_10_2025.raw	F15	FALSE				0	0	0	4.63	1
	FALSE	High	[K].LTVAKLNIDQNPGTAPK.[Y]		1	1	3	>Substrate(recombinant)His-TRX-3C-DPOD3(WT)	>Substrate(recombinant)His-TRX-3C-DPOD3(WT) [65-81]		1	1780	FALSE	100			High	High	Medium	1.47	326.46	326.46	28.94
		Checked	Confidence	Identifying Node	PSM Ambiguity	Annotated Sequence	Modifications	# Proteins	Master Protein Accessions	Protein Accessions	# Missed Cleavages	Charge	DeltaScore	DeltaCn	Rank	Search Engine Rank	m/z [Da]	MH+ [Da]	Theo. MH+ [Da]	DeltaM [ppm]	Deltam/z [Da]	Activation Type	NCE [%]	MS Order	Isolation Interference [%]	Comp. Voltage [V]	Ion Inject Time [ms]	RT [min]	First Scan	Spectrum File	File ID	Contaminant	Quan Info	Amanda Score	CharmeRT Combined Score	Search Space	MS Amanda Rank	Search Depth	XCorr	# Protein Groups	Precursor Abundance	Apex RT [min]	ptmRS: Best Site Probabilities
		FALSE	High	MS Amanda 2.0 (A5)	Selected	[K].LTVAKLNIDQNPGTAPK.[Y]		1	>Substrate(recombinant)His-TRX-3C-DPOD3(WT)	>Substrate(recombinant)His-TRX-3C-DPOD3(WT)	1	3	1	0	1	1	608.008	1822.01	1780	23602.4	14.004	HCD (High Energy Collision Dissociation)	30	MS2	0	-65	40	38.214	28736	SAMPLE2_02_10_2025.raw	F15	FALSE		326.46	326.46	1	1	1		1
		FALSE	High	MS Amanda 2.0 (A5)	Selected	[K].LTVAKLNIDQNPGTAPK.[Y]		1	>Substrate(recombinant)His-TRX-3C-DPOD3(WT)	>Substrate(recombinant)His-TRX-3C-DPOD3(WT)	1	3	1	0	1	1	608.006	1822	1780	23599.7	14.0024	HCD (High Energy Collision Dissociation)	30	MS2	47.1786	-65	34.68	28.9576	18918	SAMPLE2_02_10_2025.raw	F15	FALSE		259.56	259.56	1	1	1		1	836388	28.94
		FALSE	High	MS Amanda 2.0 (A5)	Selected	[K].LTVAKLNIDQNPGTAPK.[Y]		1	>Substrate(recombinant)His-TRX-3C-DPOD3(WT)	>Substrate(recombinant)His-TRX-3C-DPOD3(WT)	1	3	1	0	1	1	608.008	1822.01	1780	23602.8	14.0043	HCD (High Energy Collision Dissociation)	30	MS2	0	-65	40	38.392	28897	SAMPLE2_02_10_2025.raw	F15	FALSE		227.41	227.41	1	1	1		1
	FALSE	High	[-].MGSHHHHHHGSMSDK.[I]		1	1	1	>Substrate(recombinant)His-TRX-3C-DPOD3(WT)	>Substrate(recombinant)His-TRX-3C-DPOD3(WT) [1-15]		0	1721.71	FALSE	100			High	High	n/a		346.91	346.91	11.78
		Checked	Confidence	Identifying Node	PSM Ambiguity	Annotated Sequence	Modifications	# Proteins	Master Protein Accessions	Protein Accessions	# Missed Cleavages	Charge	DeltaScore	DeltaCn	Rank	Search Engine Rank	m/z [Da]	MH+ [Da]	Theo. MH+ [Da]	DeltaM [ppm]	Deltam/z [Da]	Activation Type	NCE [%]	MS Order	Isolation Interference [%]	Comp. Voltage [V]	Ion Inject Time [ms]	RT [min]	First Scan	Spectrum File	File ID	Contaminant	Quan Info	Amanda Score	CharmeRT Combined Score	Search Space	MS Amanda Rank	Search Depth	XCorr	# Protein Groups	Precursor Abundance	Apex RT [min]	ptmRS: Best Site Probabilities
		FALSE	High	MS Amanda 2.0 (A5)	Unambiguous	[-].MGSHHHHHHGSMSDK.[I]		1	>Substrate(recombinant)His-TRX-3C-DPOD3(WT)	>Substrate(recombinant)His-TRX-3C-DPOD3(WT)	0	3	0.9105	0	1	1	588.579	1763.72	1721.71	24399.7	14.0031	HCD (High Energy Collision Dissociation)	30	MS2	4.4669	-65	40	11.7569	3675	SAMPLE2_02_10_2025.raw	F15	FALSE		346.91	346.91	3	1	1		1	128151	11.78
	FALSE	High	[K].MIAPILDEIADEYQGK.[L]		1	1	54	>Substrate(recombinant)His-TRX-3C-DPOD3(WT)	>Substrate(recombinant)His-TRX-3C-DPOD3(WT) [49-64]		0	1805.9	FALSE	100			High	High	High	4.89	121.49	121.49	58.34
		Checked	Confidence	Identifying Node	PSM Ambiguity	Annotated Sequence	Modifications	# Proteins	Master Protein Accessions	Protein Accessions	# Missed Cleavages	Charge	DeltaScore	DeltaCn	Rank	Search Engine Rank	m/z [Da]	MH+ [Da]	Theo. MH+ [Da]	DeltaM [ppm]	Deltam/z [Da]	Activation Type	NCE [%]	MS Order	Isolation Interference [%]	Comp. Voltage [V]	Ion Inject Time [ms]	RT [min]	First Scan	Spectrum File	File ID	Contaminant	Quan Info	Amanda Score	CharmeRT Combined Score	Search Space	MS Amanda Rank	Search Depth	XCorr	# Protein Groups	Precursor Abundance	Apex RT [min]	ptmRS: Best Site Probabilities
		FALSE	High	MS Amanda 2.0 (A5)	Selected	[K].MIAPILDEIADEYQGK.[L]		1	>Substrate(recombinant)His-TRX-3C-DPOD3(WT)	>Substrate(recombinant)His-TRX-3C-DPOD3(WT)	0	2	1	0	1	1	924.46	1847.91	1805.9	23264.4	21.0066	HCD (High Energy Collision Dissociation)	30	MS2	0	-45	40	52.0085	41376	SAMPLE2_02_10_2025.raw	F15	FALSE		121.49	121.49	5	1	1		1
		FALSE	High	Sequest HT (A2)	Unambiguous	[K].MIAPILDEIADEYQGK.[L]		1	>Substrate(recombinant)His-TRX-3C-DPOD3(WT)	>Substrate(recombinant)His-TRX-3C-DPOD3(WT)	0	3	0.9305	0	1	1	602.638	1805.9	1805.9	-0.05	-3e-05	HCD (High Energy Collision Dissociation)	30	MS2	0.967433	-45	40	64.1078	52410	SAMPLE2_02_10_2025.raw	F15	FALSE				0	0	0	4.89	1
		FALSE	High	Sequest HT (A2)	Unambiguous	[K].MIAPILDEIADEYQGK.[L]		1	>Substrate(recombinant)His-TRX-3C-DPOD3(WT)	>Substrate(recombinant)His-TRX-3C-DPOD3(WT)	0	3	0.9236	0	1	1	602.638	1805.9	1805.9	-0.06	-4e-05	HCD (High Energy Collision Dissociation)	30	MS2	0	-45	40	48.9805	39013	SAMPLE2_02_10_2025.raw	F15	FALSE				0	0	0	4.58	1	16521399	49.14
		FALSE	High	Sequest HT (A2)	Unambiguous	[K].MIAPILDEIADEYQGK.[L]		1	>Substrate(recombinant)His-TRX-3C-DPOD3(WT)	>Substrate(recombinant)His-TRX-3C-DPOD3(WT)	0	2	0.9621	0	1	1	903.452	1805.9	1805.9	-0.78	-0.0007	HCD (High Energy Collision Dissociation)	30	MS2	0.0747408	-65	13.293	58.7915	47623	SAMPLE2_02_10_2025.raw	F15	FALSE				0	0	0	4.49	1	12293380	60.21
		FALSE	High	Sequest HT (A2)	Unambiguous	[K].MIAPILDEIADEYQGK.[L]		1	>Substrate(recombinant)His-TRX-3C-DPOD3(WT)	>Substrate(recombinant)His-TRX-3C-DPOD3(WT)	0	2	0.9553	0	1	1	903.456	1805.9	1805.9	2.93	0.00265	HCD (High Energy Collision Dissociation)	30	MS2	20.9512	-45	16.915	61.3471	49538	SAMPLE2_02_10_2025.raw	F15	FALSE				0	0	0	4.47	1
		FALSE	High	Sequest HT (A2)	Unambiguous	[K].MIAPILDEIADEYQGK.[L]		1	>Substrate(recombinant)His-TRX-3C-DPOD3(WT)	>Substrate(recombinant)His-TRX-3C-DPOD3(WT)	0	2	0.9545	0	1	1	903.455	1805.9	1805.9	1.8	0.00163	HCD (High Energy Collision Dissociation)	30	MS2	15.9888	-45	33.298	61.8877	50100	SAMPLE2_02_10_2025.raw	F15	FALSE				0	0	0	4.4	1
		FALSE	High	Sequest HT (A2)	Unambiguous	[K].MIAPILDEIADEYQGK.[L]		1	>Substrate(recombinant)His-TRX-3C-DPOD3(WT)	>Substrate(recombinant)His-TRX-3C-DPOD3(WT)	0	2	0.959	0	1	1	903.452	1805.9	1805.9	-0.83	-0.00075	HCD (High Energy Collision Dissociation)	30	MS2	0.103469	-65	28.68	58.2867	47327	SAMPLE2_02_10_2025.raw	F15	FALSE				0	0	0	4.39	1	12293380	60.21
		FALSE	High	Sequest HT (A2)	Unambiguous	[K].MIAPILDEIADEYQGK.[L]		1	>Substrate(recombinant)His-TRX-3C-DPOD3(WT)	>Substrate(recombinant)His-TRX-3C-DPOD3(WT)	0	2	0.9378	0	1	1	903.454	1805.9	1805.9	1.31	0.00118	HCD (High Energy Collision Dissociation)	30	MS2	3.98197	-45	40	62.9283	51193	SAMPLE2_02_10_2025.raw	F15	FALSE				0	0	0	4.34	1
		FALSE	High	Sequest HT (A2)	Unambiguous	[K].MIAPILDEIADEYQGK.[L]		1	>Substrate(recombinant)His-TRX-3C-DPOD3(WT)	>Substrate(recombinant)His-TRX-3C-DPOD3(WT)	0	2	0.9549	0	1	1	903.452	1805.9	1805.9	-1.19	-0.00107	HCD (High Energy Collision Dissociation)	30	MS2	0	-45	1.926	57.2663	46654	SAMPLE2_02_10_2025.raw	F15	FALSE				0	0	0	4.21	1	33950188	57.52
		FALSE	High	Sequest HT (A2)	Unambiguous	[K].MIAPILDEIADEYQGK.[L]		1	>Substrate(recombinant)His-TRX-3C-DPOD3(WT)	>Substrate(recombinant)His-TRX-3C-DPOD3(WT)	0	2	0.943	0	1	1	903.456	1805.9	1805.9	2.79	0.00252	HCD (High Energy Collision Dissociation)	30	MS2	38.0899	-45	40	56.2426	45736	SAMPLE2_02_10_2025.raw	F15	FALSE				0	0	0	4.21	1
		FALSE	High	Sequest HT (A2)	Unambiguous	[K].MIAPILDEIADEYQGK.[L]		1	>Substrate(recombinant)His-TRX-3C-DPOD3(WT)	>Substrate(recombinant)His-TRX-3C-DPOD3(WT)	0	2	0.9476	0	1	1	903.453	1805.9	1805.9	0.01	1e-05	HCD (High Energy Collision Dissociation)	30	MS2	0.0834393	-65	5.604	60.3197	48567	SAMPLE2_02_10_2025.raw	F15	FALSE				0	0	0	4.2	1	12293380	60.21
		FALSE	High	Sequest HT (A2)	Unambiguous	[K].MIAPILDEIADEYQGK.[L]		1	>Substrate(recombinant)His-TRX-3C-DPOD3(WT)	>Substrate(recombinant)His-TRX-3C-DPOD3(WT)	0	2	0.9541	0	1	1	903.453	1805.9	1805.9	-0.15	-0.00014	HCD (High Energy Collision Dissociation)	30	MS2	0	-45	13.624	49.0376	39070	SAMPLE2_02_10_2025.raw	F15	FALSE				0	0	0	4.14	1	4.1257e+06	49.15
		FALSE	High	Sequest HT (A2)	Unambiguous	[K].MIAPILDEIADEYQGK.[L]		1	>Substrate(recombinant)His-TRX-3C-DPOD3(WT)	>Substrate(recombinant)His-TRX-3C-DPOD3(WT)	0	2	0.9481	0	1	1	903.452	1805.9	1805.9	-1.16	-0.00105	HCD (High Energy Collision Dissociation)	30	MS2	0.478937	-45	2.136	56.7571	46241	SAMPLE2_02_10_2025.raw	F15	FALSE				0	0	0	4.05	1	33950188	57.52
		FALSE	High	Sequest HT (A2)	Unambiguous	[K].MIAPILDEIADEYQGK.[L]		1	>Substrate(recombinant)His-TRX-3C-DPOD3(WT)	>Substrate(recombinant)His-TRX-3C-DPOD3(WT)	0	2	0.963	0	1	1	903.454	1805.9	1805.9	1.02	0.00092	HCD (High Energy Collision Dissociation)	30	MS2	0	-45	40	52.2884	41673	SAMPLE2_02_10_2025.raw	F15	FALSE				0	0	0	4.05	1	2.02867e+06	51.84
		FALSE	High	Sequest HT (A2)	Unambiguous	[K].MIAPILDEIADEYQGK.[L]		1	>Substrate(recombinant)His-TRX-3C-DPOD3(WT)	>Substrate(recombinant)His-TRX-3C-DPOD3(WT)	0	3	0.9104	0	1	1	602.638	1805.9	1805.9	-0.49	-0.0003	HCD (High Energy Collision Dissociation)	30	MS2	0.7962	-45	0.634	56.8013	46282	SAMPLE2_02_10_2025.raw	F15	FALSE				0	0	0	4.02	1	105732488	57.32
		FALSE	High	Sequest HT (A2)	Unambiguous	[K].MIAPILDEIADEYQGK.[L]		1	>Substrate(recombinant)His-TRX-3C-DPOD3(WT)	>Substrate(recombinant)His-TRX-3C-DPOD3(WT)	0	3	0.9277	0	1	1	602.638	1805.9	1805.9	0.07	4e-05	HCD (High Energy Collision Dissociation)	30	MS2	0.96641	-45	21.703	49.4904	39540	SAMPLE2_02_10_2025.raw	F15	FALSE				0	0	0	4.01	1	16521399	49.14
		FALSE	High	Sequest HT (A2)	Unambiguous	[K].MIAPILDEIADEYQGK.[L]		1	>Substrate(recombinant)His-TRX-3C-DPOD3(WT)	>Substrate(recombinant)His-TRX-3C-DPOD3(WT)	0	3	0.9196	0	1	1	602.637	1805.9	1805.9	-2.08	-0.00125	HCD (High Energy Collision Dissociation)	30	MS2	44.3287	-45	40	64.1369	52446	SAMPLE2_02_10_2025.raw	F15	FALSE				0	0	0	3.98	1
		FALSE	High	Sequest HT (A2)	Unambiguous	[K].MIAPILDEIADEYQGK.[L]		1	>Substrate(recombinant)His-TRX-3C-DPOD3(WT)	>Substrate(recombinant)His-TRX-3C-DPOD3(WT)	0	3	0.9103	0	1	1	602.637	1805.9	1805.9	-1.98	-0.00119	HCD (High Energy Collision Dissociation)	30	MS2	0	-45	40	65.6934	54021	SAMPLE2_02_10_2025.raw	F15	FALSE				0	0	0	3.9	1
		FALSE	High	Sequest HT (A2)	Unambiguous	[K].MIAPILDEIADEYQGK.[L]		1	>Substrate(recombinant)His-TRX-3C-DPOD3(WT)	>Substrate(recombinant)His-TRX-3C-DPOD3(WT)	0	3	0.9188	0	1	1	602.638	1805.9	1805.9	0.16	0.0001	HCD (High Energy Collision Dissociation)	30	MS2	2.74287	-45	5.762	62.4793	50722	SAMPLE2_02_10_2025.raw	F15	FALSE				0	0	0	3.82	1
		FALSE	High	Sequest HT (A2)	Unambiguous	[K].MIAPILDEIADEYQGK.[L]		1	>Substrate(recombinant)His-TRX-3C-DPOD3(WT)	>Substrate(recombinant)His-TRX-3C-DPOD3(WT)	0	3	0.9215	0	1	1	602.638	1805.9	1805.9	0.26	0.00016	HCD (High Energy Collision Dissociation)	30	MS2	0.151864	-45	0.506	57.8226	47048	SAMPLE2_02_10_2025.raw	F15	FALSE				0	0	0	3.82	1	107553560	58.03
		FALSE	High	Sequest HT (A2)	Unambiguous	[K].MIAPILDEIADEYQGK.[L]		1	>Substrate(recombinant)His-TRX-3C-DPOD3(WT)	>Substrate(recombinant)His-TRX-3C-DPOD3(WT)	0	3	0.9105	0	1	1	602.637	1805.9	1805.9	-0.59	-0.00036	HCD (High Energy Collision Dissociation)	30	MS2	2.07066	-45	21.318	63.58	51868	SAMPLE2_02_10_2025.raw	F15	FALSE				0	0	0	3.8	1
		FALSE	High	Sequest HT (A2)	Unambiguous	[K].MIAPILDEIADEYQGK.[L]		1	>Substrate(recombinant)His-TRX-3C-DPOD3(WT)	>Substrate(recombinant)His-TRX-3C-DPOD3(WT)	0	3	0.9229	0	1	1	602.637	1805.9	1805.9	-0.98	-0.00059	HCD (High Energy Collision Dissociation)	30	MS2	0.278091	-45	1.334	51.7622	41115	SAMPLE2_02_10_2025.raw	F15	FALSE				0	0	0	3.76	1	13062104	51.83
		FALSE	High	Sequest HT (A2)	Unambiguous	[K].MIAPILDEIADEYQGK.[L]		1	>Substrate(recombinant)His-TRX-3C-DPOD3(WT)	>Substrate(recombinant)His-TRX-3C-DPOD3(WT)	0	3	0.9205	0	1	1	602.637	1805.9	1805.9	-0.59	-0.00036	HCD (High Energy Collision Dissociation)	30	MS2	1.89771	-45	28.226	65.162	53494	SAMPLE2_02_10_2025.raw	F15	FALSE				0	0	0	3.65	1
		FALSE	High	Sequest HT (A2)	Unambiguous	[K].MIAPILDEIADEYQGK.[L]		1	>Substrate(recombinant)His-TRX-3C-DPOD3(WT)	>Substrate(recombinant)His-TRX-3C-DPOD3(WT)	0	2	0.9529	0	1	1	903.452	1805.9	1805.9	-0.74	-0.00067	HCD (High Energy Collision Dissociation)	30	MS2	0.093706	-65	5.35	57.7732	47014	SAMPLE2_02_10_2025.raw	F15	FALSE				0	0	0	3.61	1	4677962	57.68
		FALSE	High	Sequest HT (A2)	Unambiguous	[K].MIAPILDEIADEYQGK.[L]		1	>Substrate(recombinant)His-TRX-3C-DPOD3(WT)	>Substrate(recombinant)His-TRX-3C-DPOD3(WT)	0	2	0.9528	0	1	1	903.453	1805.9	1805.9	-0.05	-5e-05	HCD (High Energy Collision Dissociation)	30	MS2	0.081913	-65	3.119	59.8086	48239	SAMPLE2_02_10_2025.raw	F15	FALSE				0	0	0	3.6	1	12293380	60.21
		FALSE	High	Sequest HT (A2)	Unambiguous	[K].MIAPILDEIADEYQGK.[L]		1	>Substrate(recombinant)His-TRX-3C-DPOD3(WT)	>Substrate(recombinant)His-TRX-3C-DPOD3(WT)	0	3	0.922	0	1	1	602.638	1805.9	1805.9	-0.08	-5e-05	HCD (High Energy Collision Dissociation)	30	MS2	0.733894	-45	2.688	61.3972	49590	SAMPLE2_02_10_2025.raw	F15	FALSE				0	0	0	3.59	1
		FALSE	High	Sequest HT (A2)	Unambiguous	[K].MIAPILDEIADEYQGK.[L]		1	>Substrate(recombinant)His-TRX-3C-DPOD3(WT)	>Substrate(recombinant)His-TRX-3C-DPOD3(WT)	0	3	0.9183	0	1	1	602.638	1805.9	1805.9	0.04	2e-05	HCD (High Energy Collision Dissociation)	30	MS2	8.5339	-45	3.483	61.9377	50154	SAMPLE2_02_10_2025.raw	F15	FALSE				0	0	0	3.55	1
		FALSE	High	Sequest HT (A2)	Unambiguous	[K].MIAPILDEIADEYQGK.[L]		1	>Substrate(recombinant)His-TRX-3C-DPOD3(WT)	>Substrate(recombinant)His-TRX-3C-DPOD3(WT)	0	3	0.9054	0	1	1	602.638	1805.9	1805.9	0.7	0.00042	HCD (High Energy Collision Dissociation)	30	MS2	0.682508	-45	6.836	63.0276	51295	SAMPLE2_02_10_2025.raw	F15	FALSE				0	0	0	3.49	1
		FALSE	High	Sequest HT (A2)	Unambiguous	[K].MIAPILDEIADEYQGK.[L]		1	>Substrate(recombinant)His-TRX-3C-DPOD3(WT)	>Substrate(recombinant)His-TRX-3C-DPOD3(WT)	0	2	0.9224	0	1	1	903.453	1805.9	1805.9	0.28	0.00025	HCD (High Energy Collision Dissociation)	30	MS2	36.4938	-45	40	55.4389	44904	SAMPLE2_02_10_2025.raw	F15	FALSE				0	0	0	3.48	1	33950188	57.52
		FALSE	High	Sequest HT (A2)	Unambiguous	[K].MIAPILDEIADEYQGK.[L]		1	>Substrate(recombinant)His-TRX-3C-DPOD3(WT)	>Substrate(recombinant)His-TRX-3C-DPOD3(WT)	0	2	0.9506	0	1	1	903.456	1805.91	1805.9	3.57	0.00322	HCD (High Energy Collision Dissociation)	30	MS2	9.56323	-45	40	63.4638	51746	SAMPLE2_02_10_2025.raw	F15	FALSE				0	0	0	3.44	1
		FALSE	High	Sequest HT (A2)	Unambiguous	[K].MIAPILDEIADEYQGK.[L]		1	>Substrate(recombinant)His-TRX-3C-DPOD3(WT)	>Substrate(recombinant)His-TRX-3C-DPOD3(WT)	0	3	0.8974	0	1	1	602.637	1805.9	1805.9	-1.39	-0.00084	HCD (High Energy Collision Dissociation)	30	MS2	4.49843	-45	40	65.5365	53874	SAMPLE2_02_10_2025.raw	F15	FALSE				0	0	0	3.41	1
		FALSE	High	Sequest HT (A2)	Unambiguous	[K].MIAPILDEIADEYQGK.[L]		1	>Substrate(recombinant)His-TRX-3C-DPOD3(WT)	>Substrate(recombinant)His-TRX-3C-DPOD3(WT)	0	3	0.8985	0	1	1	602.637	1805.9	1805.9	-1.16	-0.0007	HCD (High Energy Collision Dissociation)	30	MS2	16.2282	-45	32.384	54.3841	43827	SAMPLE2_02_10_2025.raw	F15	FALSE				0	0	0	3.35	1	3.41673e+06	54.17
		FALSE	High	Sequest HT (A2)	Unambiguous	[K].MIAPILDEIADEYQGK.[L]		1	>Substrate(recombinant)His-TRX-3C-DPOD3(WT)	>Substrate(recombinant)His-TRX-3C-DPOD3(WT)	0	3	0.9072	0	1	1	602.637	1805.9	1805.9	-1.3	-0.00078	HCD (High Energy Collision Dissociation)	30	MS2	6.85992	-45	7.609	63.5598	51844	SAMPLE2_02_10_2025.raw	F15	FALSE				0	0	0	3.34	1
		FALSE	High	Sequest HT (A2)	Unambiguous	[K].MIAPILDEIADEYQGK.[L]		1	>Substrate(recombinant)His-TRX-3C-DPOD3(WT)	>Substrate(recombinant)His-TRX-3C-DPOD3(WT)	0	3	0.9144	0	1	1	602.638	1805.9	1805.9	-0.32	-0.00019	HCD (High Energy Collision Dissociation)	30	MS2	0	-45	27.385	64.6397	52959	SAMPLE2_02_10_2025.raw	F15	FALSE				0	0	0	3.27	1
		FALSE	High	Sequest HT (A2)	Unambiguous	[K].MIAPILDEIADEYQGK.[L]		1	>Substrate(recombinant)His-TRX-3C-DPOD3(WT)	>Substrate(recombinant)His-TRX-3C-DPOD3(WT)	0	3	0.9138	0	1	1	602.638	1805.9	1805.9	-0.06	-4e-05	HCD (High Energy Collision Dissociation)	30	MS2	0.197671	-45	0.479	58.3283	47351	SAMPLE2_02_10_2025.raw	F15	FALSE				0	0	0	3.25	1	108126936	58.34
		FALSE	High	Sequest HT (A2)	Unambiguous	[K].MIAPILDEIADEYQGK.[L]		1	>Substrate(recombinant)His-TRX-3C-DPOD3(WT)	>Substrate(recombinant)His-TRX-3C-DPOD3(WT)	0	2	0.9691	0	1	1	903.453	1805.9	1805.9	0.29	0.00026	HCD (High Energy Collision Dissociation)	30	MS2	0.0784213	-65	3.967	59.3025	47937	SAMPLE2_02_10_2025.raw	F15	FALSE				0	0	0	3.24	1	12293380	60.21
		FALSE	High	Sequest HT (A2)	Unambiguous	[K].MIAPILDEIADEYQGK.[L]		1	>Substrate(recombinant)His-TRX-3C-DPOD3(WT)	>Substrate(recombinant)His-TRX-3C-DPOD3(WT)	0	3	0.9043	0	1	1	602.638	1805.9	1805.9	0.25	0.00015	HCD (High Energy Collision Dissociation)	30	MS2	0	-65	40	49.1113	39148	SAMPLE2_02_10_2025.raw	F15	FALSE				0	0	0	3.24	1	1.51488e+06	49.16
		FALSE	High	Sequest HT (A2)	Unambiguous	[K].MIAPILDEIADEYQGK.[L]		1	>Substrate(recombinant)His-TRX-3C-DPOD3(WT)	>Substrate(recombinant)His-TRX-3C-DPOD3(WT)	0	3	0.9071	0	1	1	602.638	1805.9	1805.9	0.19	0.00011	HCD (High Energy Collision Dissociation)	30	MS2	0.148177	-45	0.489	57.3136	46691	SAMPLE2_02_10_2025.raw	F15	FALSE				0	0	0	3.23	1	105732488	57.32
		FALSE	High	Sequest HT (A2)	Unambiguous	[K].MIAPILDEIADEYQGK.[L]		1	>Substrate(recombinant)His-TRX-3C-DPOD3(WT)	>Substrate(recombinant)His-TRX-3C-DPOD3(WT)	0	2	0.919	0	1	1	903.457	1805.91	1805.9	4.49	0.00405	HCD (High Energy Collision Dissociation)	30	MS2	18.9195	-45	40	53.8233	43252	SAMPLE2_02_10_2025.raw	F15	FALSE				0	0	0	3.21	1
		FALSE	High	Sequest HT (A2)	Unambiguous	[K].MIAPILDEIADEYQGK.[L]		1	>Substrate(recombinant)His-TRX-3C-DPOD3(WT)	>Substrate(recombinant)His-TRX-3C-DPOD3(WT)	0	2	0.9143	0	1	1	903.456	1805.9	1805.9	2.69	0.00243	HCD (High Energy Collision Dissociation)	30	MS2	56.2933	-45	40	64.5897	52908	SAMPLE2_02_10_2025.raw	F15	FALSE				0	0	0	3.15	1
		FALSE	High	Sequest HT (A2)	Unambiguous	[K].MIAPILDEIADEYQGK.[L]		1	>Substrate(recombinant)His-TRX-3C-DPOD3(WT)	>Substrate(recombinant)His-TRX-3C-DPOD3(WT)	0	3	0.8974	0	1	1	602.638	1805.9	1805.9	0.06	3e-05	HCD (High Energy Collision Dissociation)	30	MS2	0	-45	40	62.4512	50695	SAMPLE2_02_10_2025.raw	F15	FALSE				0	0	0	3.12	1
		FALSE	High	Sequest HT (A2)	Unambiguous	[K].MIAPILDEIADEYQGK.[L]		1	>Substrate(recombinant)His-TRX-3C-DPOD3(WT)	>Substrate(recombinant)His-TRX-3C-DPOD3(WT)	0	3	0.8829	0	1	1	602.638	1805.9	1805.9	0.2	0.00012	HCD (High Energy Collision Dissociation)	30	MS2	19.7716	-45	16.455	55.399	44864	SAMPLE2_02_10_2025.raw	F15	FALSE				0	0	0	2.99	1	105732488	57.32
		FALSE	High	Sequest HT (A2)	Unambiguous	[K].MIAPILDEIADEYQGK.[L]		1	>Substrate(recombinant)His-TRX-3C-DPOD3(WT)	>Substrate(recombinant)His-TRX-3C-DPOD3(WT)	0	3	0.906	0	1	1	602.638	1805.9	1805.9	-0.07	-4e-05	HCD (High Energy Collision Dissociation)	30	MS2	0.670417	-45	8.772	52.2876	41672	SAMPLE2_02_10_2025.raw	F15	FALSE				0	0	0	2.98	1	13062104	51.83
		FALSE	High	Sequest HT (A2)	Unambiguous	[K].MIAPILDEIADEYQGK.[L]		1	>Substrate(recombinant)His-TRX-3C-DPOD3(WT)	>Substrate(recombinant)His-TRX-3C-DPOD3(WT)	0	2	0.9966	0	1	1	903.454	1805.9	1805.9	0.54	0.00049	HCD (High Energy Collision Dissociation)	30	MS2	0.485993	-45	40	68.4737	56039	SAMPLE2_02_10_2025.raw	F15	FALSE				0	0	0	2.95	1	145046	68.5
		FALSE	High	Sequest HT (A2)	Unambiguous	[K].MIAPILDEIADEYQGK.[L]		1	>Substrate(recombinant)His-TRX-3C-DPOD3(WT)	>Substrate(recombinant)His-TRX-3C-DPOD3(WT)	0	3	0.8379	0	1	1	602.638	1805.9	1805.9	0.31	0.00019	HCD (High Energy Collision Dissociation)	30	MS2	81.1212	-45	15.621	60.8884	49052	SAMPLE2_02_10_2025.raw	F15	FALSE				0	0	0	2.9	1
		FALSE	High	Sequest HT (A2)	Unambiguous	[K].MIAPILDEIADEYQGK.[L]		1	>Substrate(recombinant)His-TRX-3C-DPOD3(WT)	>Substrate(recombinant)His-TRX-3C-DPOD3(WT)	0	2	0.917	0	1	1	903.453	1805.9	1805.9	-0.21	-0.00019	HCD (High Energy Collision Dissociation)	30	MS2	10.6054	-45	40	54.385	43828	SAMPLE2_02_10_2025.raw	F15	FALSE				0	0	0	2.89	1
		FALSE	High	Sequest HT (A2)	Unambiguous	[K].MIAPILDEIADEYQGK.[L]		1	>Substrate(recombinant)His-TRX-3C-DPOD3(WT)	>Substrate(recombinant)His-TRX-3C-DPOD3(WT)	0	3	0.8908	0	1	1	602.638	1805.9	1805.9	-0.57	-0.00034	HCD (High Energy Collision Dissociation)	30	MS2	13.7431	-45	40	64.0334	52336	SAMPLE2_02_10_2025.raw	F15	FALSE				0	0	0	2.84	1
		FALSE	High	Sequest HT (A2)	Unambiguous	[K].MIAPILDEIADEYQGK.[L]		1	>Substrate(recombinant)His-TRX-3C-DPOD3(WT)	>Substrate(recombinant)His-TRX-3C-DPOD3(WT)	0	3	0.8821	0	1	1	602.637	1805.9	1805.9	-1.69	-0.00102	HCD (High Energy Collision Dissociation)	30	MS2	28.3194	-45	29.943	54.8925	44346	SAMPLE2_02_10_2025.raw	F15	FALSE				0	0	0	2.8	1	105732488	57.32
		FALSE	High	Sequest HT (A2)	Unambiguous	[K].MIAPILDEIADEYQGK.[L]		1	>Substrate(recombinant)His-TRX-3C-DPOD3(WT)	>Substrate(recombinant)His-TRX-3C-DPOD3(WT)	0	3	0.9228	0	1	1	602.637	1805.9	1805.9	-1.31	-0.00079	HCD (High Energy Collision Dissociation)	30	MS2	0	-65	40	60.3563	48590	SAMPLE2_02_10_2025.raw	F15	FALSE				0	0	0	2.72	1	317875	60.58
		FALSE	High	Sequest HT (A2)	Unambiguous	[K].MIAPILDEIADEYQGK.[L]		1	>Substrate(recombinant)His-TRX-3C-DPOD3(WT)	>Substrate(recombinant)His-TRX-3C-DPOD3(WT)	0	2	0.9037	0	1	1	903.454	1805.9	1805.9	0.42	0.00038	HCD (High Energy Collision Dissociation)	30	MS2	10.9497	-45	10.624	60.8359	48996	SAMPLE2_02_10_2025.raw	F15	FALSE				0	0	0	2.7	1
		FALSE	High	Sequest HT (A2)	Unambiguous	[K].MIAPILDEIADEYQGK.[L]		1	>Substrate(recombinant)His-TRX-3C-DPOD3(WT)	>Substrate(recombinant)His-TRX-3C-DPOD3(WT)	0	2	0.9333	0	1	1	903.454	1805.9	1805.9	0.58	0.00052	HCD (High Energy Collision Dissociation)	30	MS2	8.1013	-45	40	54.8977	44352	SAMPLE2_02_10_2025.raw	F15	FALSE				0	0	0	2.7	1
		FALSE	High	Sequest HT (A2)	Unambiguous	[K].MIAPILDEIADEYQGK.[L]		1	>Substrate(recombinant)His-TRX-3C-DPOD3(WT)	>Substrate(recombinant)His-TRX-3C-DPOD3(WT)	0	3	0.8841	0	1	1	602.637	1805.9	1805.9	-0.66	-0.0004	HCD (High Energy Collision Dissociation)	30	MS2	31.313	-45	8.336	56.2817	45775	SAMPLE2_02_10_2025.raw	F15	FALSE				0	0	0	2.33	1	105732488	57.32
		FALSE	High	Sequest HT (A2)	Unambiguous	[K].MIAPILDEIADEYQGK.[L]		1	>Substrate(recombinant)His-TRX-3C-DPOD3(WT)	>Substrate(recombinant)His-TRX-3C-DPOD3(WT)	0	2	0.8874	0	1	1	903.452	1805.9	1805.9	-0.82	-0.00074	HCD (High Energy Collision Dissociation)	30	MS2	0	-45	40	49.1441	39183	SAMPLE2_02_10_2025.raw	F15	FALSE				0	0	0	2.22	1	4.1257e+06	49.15
		FALSE	High	Sequest HT (A2)	Unambiguous	[K].MIAPILDEIADEYQGK.[L]		1	>Substrate(recombinant)His-TRX-3C-DPOD3(WT)	>Substrate(recombinant)His-TRX-3C-DPOD3(WT)	0	2	0.7005	0	1	1	903.445	1805.88	1805.9	-9.35	-0.00844	HCD (High Energy Collision Dissociation)	30	MS2	19.8824	-45	40	53.35	42765	SAMPLE2_02_10_2025.raw	F15	FALSE				0	0	0	2.17	1
	FALSE	High	[K].MIAPILDEIADEYQGKLTVAK.[L]		1	1	7	>Substrate(recombinant)His-TRX-3C-DPOD3(WT)	>Substrate(recombinant)His-TRX-3C-DPOD3(WT) [49-69]		1	2318.23	FALSE	100			High	n/a	High	4.9			54.27
		Checked	Confidence	Identifying Node	PSM Ambiguity	Annotated Sequence	Modifications	# Proteins	Master Protein Accessions	Protein Accessions	# Missed Cleavages	Charge	DeltaScore	DeltaCn	Rank	Search Engine Rank	m/z [Da]	MH+ [Da]	Theo. MH+ [Da]	DeltaM [ppm]	Deltam/z [Da]	Activation Type	NCE [%]	MS Order	Isolation Interference [%]	Comp. Voltage [V]	Ion Inject Time [ms]	RT [min]	First Scan	Spectrum File	File ID	Contaminant	Quan Info	Amanda Score	CharmeRT Combined Score	Search Space	MS Amanda Rank	Search Depth	XCorr	# Protein Groups	Precursor Abundance	Apex RT [min]	ptmRS: Best Site Probabilities
		FALSE	High	Sequest HT (A2)	Unambiguous	[K].MIAPILDEIADEYQGKLTVAK.[L]		1	>Substrate(recombinant)His-TRX-3C-DPOD3(WT)	>Substrate(recombinant)His-TRX-3C-DPOD3(WT)	1	3	0.9347	0	1	1	773.416	2318.23	2318.23	1.43	0.0011	HCD (High Energy Collision Dissociation)	30	MS2	1.36982	-45	40	55.1222	44577	SAMPLE2_02_10_2025.raw	F15	FALSE				0	0	0	4.9	1	2.35215e+06	55.21
		FALSE	High	Sequest HT (A2)	Unambiguous	[K].MIAPILDEIADEYQGKLTVAK.[L]		1	>Substrate(recombinant)His-TRX-3C-DPOD3(WT)	>Substrate(recombinant)His-TRX-3C-DPOD3(WT)	1	3	0.878	0	1	1	773.415	2318.23	2318.23	0.13	0.0001	HCD (High Energy Collision Dissociation)	30	MS2	1.31709	-45	39.733	55.654	45127	SAMPLE2_02_10_2025.raw	F15	FALSE				0	0	0	4.59	1	2.35215e+06	55.21
		FALSE	High	Sequest HT (A2)	Unambiguous	[K].MIAPILDEIADEYQGKLTVAK.[L]		1	>Substrate(recombinant)His-TRX-3C-DPOD3(WT)	>Substrate(recombinant)His-TRX-3C-DPOD3(WT)	1	3	0.8584	0	1	1	773.416	2318.23	2318.23	0.77	0.00059	HCD (High Energy Collision Dissociation)	30	MS2	30.6009	-45	40	38.7314	29233	SAMPLE2_02_10_2025.raw	F15	FALSE				0	0	0	4.45	1
		FALSE	High	Sequest HT (A2)	Unambiguous	[K].MIAPILDEIADEYQGKLTVAK.[L]		1	>Substrate(recombinant)His-TRX-3C-DPOD3(WT)	>Substrate(recombinant)His-TRX-3C-DPOD3(WT)	1	3	0.9567	0	1	1	773.417	2318.24	2318.23	2.15	0.00166	HCD (High Energy Collision Dissociation)	30	MS2	5.63535	-45	40	56.1959	45687	SAMPLE2_02_10_2025.raw	F15	FALSE				0	0	0	4.39	1	1.21029e+06	56.19
		FALSE	High	Sequest HT (A2)	Unambiguous	[K].MIAPILDEIADEYQGKLTVAK.[L]		1	>Substrate(recombinant)His-TRX-3C-DPOD3(WT)	>Substrate(recombinant)His-TRX-3C-DPOD3(WT)	1	3	0.8926	0	1	1	773.416	2318.23	2318.23	0.43	0.00033	HCD (High Energy Collision Dissociation)	30	MS2	3.5973	-45	11.023	54.6069	44055	SAMPLE2_02_10_2025.raw	F15	FALSE				0	0	0	3.63	1	5.90615e+06	54.27
		FALSE	High	Sequest HT (A2)	Unambiguous	[K].MIAPILDEIADEYQGKLTVAK.[L]		1	>Substrate(recombinant)His-TRX-3C-DPOD3(WT)	>Substrate(recombinant)His-TRX-3C-DPOD3(WT)	1	3	0.7466	0	1	1	773.411	2318.22	2318.23	-5.7	-0.00441	HCD (High Energy Collision Dissociation)	30	MS2	19.1841	-45	40	38.2301	28753	SAMPLE2_02_10_2025.raw	F15	FALSE				0	0	0	2.92	1
		FALSE	High	Sequest HT (A2)	Unambiguous	[K].MIAPILDEIADEYQGKLTVAK.[L]		1	>Substrate(recombinant)His-TRX-3C-DPOD3(WT)	>Substrate(recombinant)His-TRX-3C-DPOD3(WT)	1	3	0.9299	0	1	1	773.415	2318.23	2318.23	0.06	5e-05	HCD (High Energy Collision Dissociation)	30	MS2	74.604	-45	40	54.0625	43499	SAMPLE2_02_10_2025.raw	F15	FALSE				0	0	0	2.71	1	5.90615e+06	54.27
	FALSE	High	[K].NGEVAATKVGALSK.[G]		1	1	1	>Substrate(recombinant)His-TRX-3C-DPOD3(WT)	>Substrate(recombinant)His-TRX-3C-DPOD3(WT) [95-108]		1	1344.75	FALSE	100			High	Medium	High	3.71	115.33	115.33	19.84
		Checked	Confidence	Identifying Node	PSM Ambiguity	Annotated Sequence	Modifications	# Proteins	Master Protein Accessions	Protein Accessions	# Missed Cleavages	Charge	DeltaScore	DeltaCn	Rank	Search Engine Rank	m/z [Da]	MH+ [Da]	Theo. MH+ [Da]	DeltaM [ppm]	Deltam/z [Da]	Activation Type	NCE [%]	MS Order	Isolation Interference [%]	Comp. Voltage [V]	Ion Inject Time [ms]	RT [min]	First Scan	Spectrum File	File ID	Contaminant	Quan Info	Amanda Score	CharmeRT Combined Score	Search Space	MS Amanda Rank	Search Depth	XCorr	# Protein Groups	Precursor Abundance	Apex RT [min]	ptmRS: Best Site Probabilities
		FALSE	High	Sequest HT (A2)	Unambiguous	[K].NGEVAATKVGALSK.[G]		1	>Substrate(recombinant)His-TRX-3C-DPOD3(WT)	>Substrate(recombinant)His-TRX-3C-DPOD3(WT)	1	3	0.8706	0	1	1	448.921	1344.75	1344.75	0.01	1e-05	HCD (High Energy Collision Dissociation)	30	MS2	24.5476	-65	8.895	19.8576	11136	SAMPLE2_02_10_2025.raw	F15	FALSE				0	0	0	3.71	1	3.39949e+06	19.84
FALSE	Master Protein	P00761	Trypsin OS=Sus scrofa PE=1 SV=1	37	TRUE	6	21	6	231	24.4	7.18		72.57		6	0	100		High	1
	Checked	Confidence	Annotated Sequence	Modifications	# Protein Groups	# Proteins	# PSMs	Master Protein Accessions	Positions in Master Proteins	Modifications in Master Proteins	# Missed Cleavages	Theo. MH+ [Da]	Contaminant	Abundances (Grouped): F15	Abundances (Grouped) CV [%]: F15	Quan Info	Found in Sample: F15: Sample	Confidence (by Search Engine): MS Amanda 2.0	Confidence (by Search Engine): Sequest HT	XCorr (by Search Engine): Sequest HT	Amanda Score (by Search Engine): MS Amanda 2.0	CharmeRT Combined Score (by Search Engine): MS Amanda 2.0	Top Apex RT [min]
	FALSE	High	[R].SCAAAGTECLISGWGNTK.[S]	2xCarbamidomethyl [C2; C9]	1	1	1	P00761	P00761 [116-133]		0	1882.84	TRUE	100			High	n/a	High	3.46			37.72
		Checked	Confidence	Identifying Node	PSM Ambiguity	Annotated Sequence	Modifications	# Proteins	Master Protein Accessions	Protein Accessions	# Missed Cleavages	Charge	DeltaScore	DeltaCn	Rank	Search Engine Rank	m/z [Da]	MH+ [Da]	Theo. MH+ [Da]	DeltaM [ppm]	Deltam/z [Da]	Activation Type	NCE [%]	MS Order	Isolation Interference [%]	Comp. Voltage [V]	Ion Inject Time [ms]	RT [min]	First Scan	Spectrum File	File ID	Contaminant	Quan Info	Amanda Score	CharmeRT Combined Score	Search Space	MS Amanda Rank	Search Depth	XCorr	# Protein Groups	Precursor Abundance	Apex RT [min]	ptmRS: Best Site Probabilities
		FALSE	High	Sequest HT (A2)	Unambiguous	[R].ScAAAGTEcLISGWGNTK.[S]	C2(Carbamidomethyl); C9(Carbamidomethyl)	1	P00761	P00761	0	3	0.8931	0	1	1	628.286	1882.84	1882.84	-0.03	-2e-05	HCD (High Energy Collision Dissociation)	30	MS2	6.95251	-65	40	37.723	28220	SAMPLE2_02_10_2025.raw	F15	TRUE				0	0	0	3.46	1	384571	37.72
	FALSE	High	[K].IITHPNFNGNTLDNDIMLIK.[L]	1xOxidation [M17]	1	1	7	P00761	P00761 [78-97]		0	2299.18	TRUE			No Quan Values	High	Low	High	5.09	22.15	22.15
		Checked	Confidence	Identifying Node	PSM Ambiguity	Annotated Sequence	Modifications	# Proteins	Master Protein Accessions	Protein Accessions	# Missed Cleavages	Charge	DeltaScore	DeltaCn	Rank	Search Engine Rank	m/z [Da]	MH+ [Da]	Theo. MH+ [Da]	DeltaM [ppm]	Deltam/z [Da]	Activation Type	NCE [%]	MS Order	Isolation Interference [%]	Comp. Voltage [V]	Ion Inject Time [ms]	RT [min]	First Scan	Spectrum File	File ID	Contaminant	Quan Info	Amanda Score	CharmeRT Combined Score	Search Space	MS Amanda Rank	Search Depth	XCorr	# Protein Groups	Precursor Abundance	Apex RT [min]	ptmRS: Best Site Probabilities
		FALSE	High	Sequest HT (A2)	Selected	[K].IITHPNFNGNTLDNDImLIK.[L]	M17(Oxidation)	1	P00761	P00761	0	3	0.6405	0	1	1	767.064	2299.18	2299.18	0.53	0.0004	HCD (High Energy Collision Dissociation)	30	MS2	48.9429	-45	8.126	41.4475	32154	SAMPLE2_02_10_2025.raw	F15	TRUE				0	0	0	5.09	1
		FALSE	High	Sequest HT (A2)	Selected	[K].IITHPNFNGNTLDNDImLIK.[L]	M17(Oxidation)	1	P00761	P00761	0	3	0.7357	0	1	1	767.064	2299.18	2299.18	1.28	0.00098	HCD (High Energy Collision Dissociation)	30	MS2	5.24033	-45	40	42.4739	33186	SAMPLE2_02_10_2025.raw	F15	TRUE				0	0	0	4.73	1
		FALSE	High	Sequest HT (A2)	Selected	[K].IITHPNFNGNTLDNDImLIK.[L]	M17(Oxidation)	1	P00761	P00761	0	3	0.5897	0	1	1	767.062	2299.17	2299.18	-1.05	-0.00081	HCD (High Energy Collision Dissociation)	30	MS2	24.5648	-45	30.566	41.9672	32685	SAMPLE2_02_10_2025.raw	F15	TRUE				0	0	0	4.46	1
		FALSE	High	Sequest HT (A2)	Selected	[K].IITHPNFNGNTLDNDImLIK.[L]	M17(Oxidation)	1	P00761	P00761	0	3	0.4424	0	1	1	767.062	2299.17	2299.18	-1.38	-0.00106	HCD (High Energy Collision Dissociation)	30	MS2	42.1558	-45	40	41.7528	32473	SAMPLE2_02_10_2025.raw	F15	TRUE				0	0	0	3.73	1
		FALSE	High	Sequest HT (A2)	Selected	[K].IITHPNFNGNTLDNDImLIK.[L]	M17(Oxidation)	1	P00761	P00761	0	3	0.6595	0	1	1	767.064	2299.18	2299.18	0.96	0.00074	HCD (High Energy Collision Dissociation)	30	MS2	30.616	-45	40	42.5338	33242	SAMPLE2_02_10_2025.raw	F15	TRUE				0	0	0	2.79	1
		FALSE	High	Sequest HT (A2)	Selected	[K].IITHPNFNGNTLDNDImLIK.[L]	M17(Oxidation)	1	P00761	P00761	0	3	0.8111	0	1	1	767.063	2299.18	2299.18	0.01	1e-05	HCD (High Energy Collision Dissociation)	30	MS2	13.0371	-45	40	44.0223	34651	SAMPLE2_02_10_2025.raw	F15	TRUE				0	0	0	2.7	1
		FALSE	High	Sequest HT (A2)	Selected	[K].IITHPNFNGNTLDNDImLIK.[L]	M17(Oxidation)	1	P00761	P00761	0	3	0.7426	0	1	1	767.065	2299.18	2299.18	2.61	0.002	HCD (High Energy Collision Dissociation)	30	MS2	0	-65	40	46.5953	36998	SAMPLE2_02_10_2025.raw	F15	TRUE				0	0	0	2.37	1
	FALSE	High	[K].APVLSDSSCK.[S]	1xCarbamidomethyl [C9]	1	1	1	P00761	P00761 [148-157]		0	1063.51	TRUE			No Quan Values	High	n/a	High	2.55
		Checked	Confidence	Identifying Node	PSM Ambiguity	Annotated Sequence	Modifications	# Proteins	Master Protein Accessions	Protein Accessions	# Missed Cleavages	Charge	DeltaScore	DeltaCn	Rank	Search Engine Rank	m/z [Da]	MH+ [Da]	Theo. MH+ [Da]	DeltaM [ppm]	Deltam/z [Da]	Activation Type	NCE [%]	MS Order	Isolation Interference [%]	Comp. Voltage [V]	Ion Inject Time [ms]	RT [min]	First Scan	Spectrum File	File ID	Contaminant	Quan Info	Amanda Score	CharmeRT Combined Score	Search Space	MS Amanda Rank	Search Depth	XCorr	# Protein Groups	Precursor Abundance	Apex RT [min]	ptmRS: Best Site Probabilities
		FALSE	High	Sequest HT (A2)	Unambiguous	[K].APVLSDSScK.[S]	C9(Carbamidomethyl)	1	P00761	P00761	0	2	0.9804	0	1	1	532.259	1063.51	1063.51	0.97	0.00052	HCD (High Energy Collision Dissociation)	30	MS2	10.0334	-45	25.92	18.7507	9940	SAMPLE2_02_10_2025.raw	F15	TRUE				0	0	0	2.55	1
	FALSE	High	[R].LGEHNIDVLEGNEQFINAAK.[I]		1	1	5	P00761	P00761 [58-77]		0	2211.1	TRUE	100			High	n/a	High	5.68			39.53
		Checked	Confidence	Identifying Node	PSM Ambiguity	Annotated Sequence	Modifications	# Proteins	Master Protein Accessions	Protein Accessions	# Missed Cleavages	Charge	DeltaScore	DeltaCn	Rank	Search Engine Rank	m/z [Da]	MH+ [Da]	Theo. MH+ [Da]	DeltaM [ppm]	Deltam/z [Da]	Activation Type	NCE [%]	MS Order	Isolation Interference [%]	Comp. Voltage [V]	Ion Inject Time [ms]	RT [min]	First Scan	Spectrum File	File ID	Contaminant	Quan Info	Amanda Score	CharmeRT Combined Score	Search Space	MS Amanda Rank	Search Depth	XCorr	# Protein Groups	Precursor Abundance	Apex RT [min]	ptmRS: Best Site Probabilities
		FALSE	High	Sequest HT (A2)	Selected	[R].LGEHNIDVLEGNEQFINAAK.[I]		1	P00761	P00761	0	2	0.8961	0	1	1	1106.06	2211.11	2211.1	1.3	0.00143	HCD (High Energy Collision Dissociation)	30	MS2	0	-45	40	39.4431	30004	SAMPLE2_02_10_2025.raw	F15	TRUE				0	0	0	5.68	1
		FALSE	High	Sequest HT (A2)	Selected	[R].LGEHNIDVLEGNEQFINAAK.[I]		1	P00761	P00761	0	3	0.811	0	1	1	737.707	2211.11	2211.1	1.15	0.00085	HCD (High Energy Collision Dissociation)	30	MS2	37.808	-65	21.795	39.3707	29926	SAMPLE2_02_10_2025.raw	F15	TRUE				0	0	0	4.55	1	25265826	39.53
		FALSE	High	Sequest HT (A2)	Unambiguous	[R].LGEHNIDVLEGNEQFINAAK.[I]		1	P00761	P00761	0	3	0.7433	0	1	1	737.706	2211.1	2211.1	0.16	0.00012	HCD (High Energy Collision Dissociation)	30	MS2	5.82751	-65	11.34	39.8768	30466	SAMPLE2_02_10_2025.raw	F15	TRUE				0	0	0	4.09	1	25265826	39.53
		FALSE	High	Sequest HT (A2)	Selected	[R].LGEHNIDVLEGNEQFINAAK.[I]		1	P00761	P00761	0	3	0.7644	0	1	1	737.706	2211.1	2211.1	-0.42	-0.00031	HCD (High Energy Collision Dissociation)	30	MS2	24.4192	-65	40	40.3906	31018	SAMPLE2_02_10_2025.raw	F15	TRUE				0	0	0	3.99	1
		FALSE	High	Sequest HT (A2)	Selected	[R].LGEHNIDVLEGNEQFINAAK.[I]		1	P00761	P00761	0	3	0.6939	0	1	1	737.707	2211.11	2211.1	0.67	0.00049	HCD (High Energy Collision Dissociation)	30	MS2	69.7146	-65	40	38.5671	29053	SAMPLE2_02_10_2025.raw	F15	TRUE				0	0	0	3.79	1
	FALSE	High	[K].IITHPNFNGNTLDNDIMLIK.[L]		1	1	1	P00761	P00761 [78-97]		0	2283.18	TRUE			No Quan Values	High	Low	High	4.36	14.85	14.85
		Checked	Confidence	Identifying Node	PSM Ambiguity	Annotated Sequence	Modifications	# Proteins	Master Protein Accessions	Protein Accessions	# Missed Cleavages	Charge	DeltaScore	DeltaCn	Rank	Search Engine Rank	m/z [Da]	MH+ [Da]	Theo. MH+ [Da]	DeltaM [ppm]	Deltam/z [Da]	Activation Type	NCE [%]	MS Order	Isolation Interference [%]	Comp. Voltage [V]	Ion Inject Time [ms]	RT [min]	First Scan	Spectrum File	File ID	Contaminant	Quan Info	Amanda Score	CharmeRT Combined Score	Search Space	MS Amanda Rank	Search Depth	XCorr	# Protein Groups	Precursor Abundance	Apex RT [min]	ptmRS: Best Site Probabilities
		FALSE	High	Sequest HT (A2)	Unambiguous	[K].IITHPNFNGNTLDNDIMLIK.[L]		1	P00761	P00761	0	3	0.8761	0	1	1	761.731	2283.18	2283.18	-0.82	-0.00063	HCD (High Energy Collision Dissociation)	30	MS2	0.121645	-65	2.848	46.0474	36400	SAMPLE2_02_10_2025.raw	F15	TRUE				0	0	0	4.36	1
	FALSE	High	[K].LSSPATLNSR.[V]		1	1	4	P00761	P00761 [98-107]		0	1045.56	TRUE	100			High	Low	High	2.58	61.9	61.9	21.09
		Checked	Confidence	Identifying Node	PSM Ambiguity	Annotated Sequence	Modifications	# Proteins	Master Protein Accessions	Protein Accessions	# Missed Cleavages	Charge	DeltaScore	DeltaCn	Rank	Search Engine Rank	m/z [Da]	MH+ [Da]	Theo. MH+ [Da]	DeltaM [ppm]	Deltam/z [Da]	Activation Type	NCE [%]	MS Order	Isolation Interference [%]	Comp. Voltage [V]	Ion Inject Time [ms]	RT [min]	First Scan	Spectrum File	File ID	Contaminant	Quan Info	Amanda Score	CharmeRT Combined Score	Search Space	MS Amanda Rank	Search Depth	XCorr	# Protein Groups	Precursor Abundance	Apex RT [min]	ptmRS: Best Site Probabilities
		FALSE	High	Sequest HT (A2)	Unambiguous	[K].LSSPATLNSR.[V]		1	P00761	P00761	0	2	0.7248	0	1	1	523.286	1045.57	1045.56	1.87	0.00098	HCD (High Energy Collision Dissociation)	30	MS2	37.5454	-45	40	21.7217	13120	SAMPLE2_02_10_2025.raw	F15	TRUE				0	0	0	2.58	1	785898560	21.09
		FALSE	High	Sequest HT (A2)	Selected	[K].LSSPATLNSR.[V]		1	P00761	P00761	0	2	0.7866	0	1	1	523.285	1045.56	1045.56	-0.34	-0.00018	HCD (High Energy Collision Dissociation)	30	MS2	65.7129	-45	40	20.5664	11892	SAMPLE2_02_10_2025.raw	F15	TRUE				0	0	0	2.53	1	785898560	21.09
		FALSE	High	Sequest HT (A2)	Unambiguous	[K].LSSPATLNSR.[V]		1	P00761	P00761	0	2	0.8193	0	1	1	523.285	1045.56	1045.56	-0.16	-9e-05	HCD (High Energy Collision Dissociation)	30	MS2	0	-45	0.095	21.0996	12464	SAMPLE2_02_10_2025.raw	F15	TRUE				0	0	0	2.49	1	785898560	21.09
		FALSE	High	Sequest HT (A2)	Unambiguous	[K].LSSPATLNSR.[V]		1	P00761	P00761	0	2	0.7982	0	1	1	523.286	1045.56	1045.56	0.23	0.00012	HCD (High Energy Collision Dissociation)	30	MS2	2.31954	-45	29.052	19.4133	10663	SAMPLE2_02_10_2025.raw	F15	TRUE				0	0	0	2.28	1	1.45499e+06	19.39
	FALSE	High	[R].VATVSLPR.[S]		1	1	2	P00761	P00761 [108-115]		0	842.509	TRUE	100			High	Low	High	2.25	24.63	24.63	26.56
		Checked	Confidence	Identifying Node	PSM Ambiguity	Annotated Sequence	Modifications	# Proteins	Master Protein Accessions	Protein Accessions	# Missed Cleavages	Charge	DeltaScore	DeltaCn	Rank	Search Engine Rank	m/z [Da]	MH+ [Da]	Theo. MH+ [Da]	DeltaM [ppm]	Deltam/z [Da]	Activation Type	NCE [%]	MS Order	Isolation Interference [%]	Comp. Voltage [V]	Ion Inject Time [ms]	RT [min]	First Scan	Spectrum File	File ID	Contaminant	Quan Info	Amanda Score	CharmeRT Combined Score	Search Space	MS Amanda Rank	Search Depth	XCorr	# Protein Groups	Precursor Abundance	Apex RT [min]	ptmRS: Best Site Probabilities
		FALSE	High	Sequest HT (A2)	Unambiguous	[R].VATVSLPR.[S]		1	P00761	P00761	0	2	1	0	1	1	421.758	842.51	842.509	0.14	6e-05	HCD (High Energy Collision Dissociation)	30	MS2	3.1912	-65	0.558	26.4594	16227	SAMPLE2_02_10_2025.raw	F15	TRUE				0	0	0	2.25	1	323199648	26.56
		FALSE	High	Sequest HT (A2)	Unambiguous	[R].VATVSLPR.[S]		1	P00761	P00761	0	2	1	0	1	1	421.758	842.509	842.509	-0.24	-0.0001	HCD (High Energy Collision Dissociation)	30	MS2	7.83257	-65	40	26.97	16785	SAMPLE2_02_10_2025.raw	F15	TRUE				0	0	0	2.09	1	323199648	26.56
FALSE	Master Protein	P00330	Alcohol dehydrogenase 1 OS=Saccharomyces cerevisiae (strain ATCC 204508 / S288c) GN=ADH1 PE=1 SV=5	31	TRUE	9	11	9	348	36.8	6.68		31.96		9	0	100		High	1
	Checked	Confidence	Annotated Sequence	Modifications	# Protein Groups	# Proteins	# PSMs	Master Protein Accessions	Positions in Master Proteins	Modifications in Master Proteins	# Missed Cleavages	Theo. MH+ [Da]	Contaminant	Abundances (Grouped): F15	Abundances (Grouped) CV [%]: F15	Quan Info	Found in Sample: F15: Sample	Confidence (by Search Engine): MS Amanda 2.0	Confidence (by Search Engine): Sequest HT	XCorr (by Search Engine): Sequest HT	Amanda Score (by Search Engine): MS Amanda 2.0	CharmeRT Combined Score (by Search Engine): MS Amanda 2.0	Top Apex RT [min]
	FALSE	High	[K].CCSDVFNQVVK.[S]	2xCarbamidomethyl [C1; C2]	1	1	1	P00330	P00330 [277-287]		0	1355.61	TRUE	100			High	n/a	High	4.09			30.99
		Checked	Confidence	Identifying Node	PSM Ambiguity	Annotated Sequence	Modifications	# Proteins	Master Protein Accessions	Protein Accessions	# Missed Cleavages	Charge	DeltaScore	DeltaCn	Rank	Search Engine Rank	m/z [Da]	MH+ [Da]	Theo. MH+ [Da]	DeltaM [ppm]	Deltam/z [Da]	Activation Type	NCE [%]	MS Order	Isolation Interference [%]	Comp. Voltage [V]	Ion Inject Time [ms]	RT [min]	First Scan	Spectrum File	File ID	Contaminant	Quan Info	Amanda Score	CharmeRT Combined Score	Search Space	MS Amanda Rank	Search Depth	XCorr	# Protein Groups	Precursor Abundance	Apex RT [min]	ptmRS: Best Site Probabilities
		FALSE	High	Sequest HT (A2)	Unambiguous	[K].ccSDVFNQVVK.[S]	C1(Carbamidomethyl); C2(Carbamidomethyl)	1	P00330	P00330	0	2	0.9462	0	1	1	678.308	1355.61	1355.61	0.3	0.0002	HCD (High Energy Collision Dissociation)	30	MS2	10.663	-45	29.227	30.9701	21085	SAMPLE2_02_10_2025.raw	F15	TRUE				0	0	0	4.09	1	2.33572e+06	30.99
	FALSE	High	[K].YSGVCHTDLHAWHGDWPLPVK.[L]	1xCarbamidomethyl [C5]	1	1	2	P00330	P00330 [40-60]		0	2475.17	TRUE	100			High	n/a	High	3.59			35.61
		Checked	Confidence	Identifying Node	PSM Ambiguity	Annotated Sequence	Modifications	# Proteins	Master Protein Accessions	Protein Accessions	# Missed Cleavages	Charge	DeltaScore	DeltaCn	Rank	Search Engine Rank	m/z [Da]	MH+ [Da]	Theo. MH+ [Da]	DeltaM [ppm]	Deltam/z [Da]	Activation Type	NCE [%]	MS Order	Isolation Interference [%]	Comp. Voltage [V]	Ion Inject Time [ms]	RT [min]	First Scan	Spectrum File	File ID	Contaminant	Quan Info	Amanda Score	CharmeRT Combined Score	Search Space	MS Amanda Rank	Search Depth	XCorr	# Protein Groups	Precursor Abundance	Apex RT [min]	ptmRS: Best Site Probabilities
		FALSE	High	Sequest HT (A2)	Unambiguous	[K].YSGVcHTDLHAWHGDWPLPVK.[L]	C5(Carbamidomethyl)	1	P00330	P00330	0	3	0.8329	0	1	1	825.726	2475.16	2475.17	-1.37	-0.00113	HCD (High Energy Collision Dissociation)	30	MS2	0	-45	40	35.4978	25866	SAMPLE2_02_10_2025.raw	F15	TRUE				0	0	0	3.59	1	966033	35.63
		FALSE	High	Sequest HT (A2)	Unambiguous	[K].YSGVcHTDLHAWHGDWPLPVK.[L]	C5(Carbamidomethyl)	1	P00330	P00330	0	4	0.7785	0	1	1	619.548	2475.17	2475.17	1.34	0.00083	HCD (High Energy Collision Dissociation)	30	MS2	23.4205	-45	28.739	35.5459	25917	SAMPLE2_02_10_2025.raw	F15	TRUE				0	0	0	2.98	1	1.70629e+06	35.61
	FALSE	High	[K].ANELLINVK.[Y]		1	1	1	P00330	P00330 [31-39]		0	1013.6	TRUE	100			High	Low	High	2.1	3.77	3.77	31.68
		Checked	Confidence	Identifying Node	PSM Ambiguity	Annotated Sequence	Modifications	# Proteins	Master Protein Accessions	Protein Accessions	# Missed Cleavages	Charge	DeltaScore	DeltaCn	Rank	Search Engine Rank	m/z [Da]	MH+ [Da]	Theo. MH+ [Da]	DeltaM [ppm]	Deltam/z [Da]	Activation Type	NCE [%]	MS Order	Isolation Interference [%]	Comp. Voltage [V]	Ion Inject Time [ms]	RT [min]	First Scan	Spectrum File	File ID	Contaminant	Quan Info	Amanda Score	CharmeRT Combined Score	Search Space	MS Amanda Rank	Search Depth	XCorr	# Protein Groups	Precursor Abundance	Apex RT [min]	ptmRS: Best Site Probabilities
		FALSE	High	Sequest HT (A2)	Unambiguous	[K].ANELLINVK.[Y]		1	P00330	P00330	0	2	0.8143	0	1	1	507.303	1013.6	1013.6	-0.17	-9e-05	HCD (High Energy Collision Dissociation)	30	MS2	56.3872	-45	40	31.8203	21986	SAMPLE2_02_10_2025.raw	F15	TRUE				0	0	0	2.1	1	5.84133e+06	31.68
	FALSE	High	[R].ANGTTVLVGMPAGAK.[C]		1	1	1	P00330	P00330 [262-276]		0	1386.74	TRUE			No Quan Values	High	n/a	High	2.67
		Checked	Confidence	Identifying Node	PSM Ambiguity	Annotated Sequence	Modifications	# Proteins	Master Protein Accessions	Protein Accessions	# Missed Cleavages	Charge	DeltaScore	DeltaCn	Rank	Search Engine Rank	m/z [Da]	MH+ [Da]	Theo. MH+ [Da]	DeltaM [ppm]	Deltam/z [Da]	Activation Type	NCE [%]	MS Order	Isolation Interference [%]	Comp. Voltage [V]	Ion Inject Time [ms]	RT [min]	First Scan	Spectrum File	File ID	Contaminant	Quan Info	Amanda Score	CharmeRT Combined Score	Search Space	MS Amanda Rank	Search Depth	XCorr	# Protein Groups	Precursor Abundance	Apex RT [min]	ptmRS: Best Site Probabilities
		FALSE	High	Sequest HT (A2)	Selected	[R].ANGTTVLVGMPAGAK.[C]		1	P00330	P00330	0	2	1	0	1	1	693.876	1386.74	1386.74	2.91	0.00202	HCD (High Energy Collision Dissociation)	30	MS2	21.2686	-45	40	31.1636	21290	SAMPLE2_02_10_2025.raw	F15	TRUE				0	0	0	2.67	1
	FALSE	High	[R].EALDFFAR.[G]		1	1	2	P00330	P00330 [304-311]		0	968.484	TRUE	100			High	n/a	High	2.26			41.36
		Checked	Confidence	Identifying Node	PSM Ambiguity	Annotated Sequence	Modifications	# Proteins	Master Protein Accessions	Protein Accessions	# Missed Cleavages	Charge	DeltaScore	DeltaCn	Rank	Search Engine Rank	m/z [Da]	MH+ [Da]	Theo. MH+ [Da]	DeltaM [ppm]	Deltam/z [Da]	Activation Type	NCE [%]	MS Order	Isolation Interference [%]	Comp. Voltage [V]	Ion Inject Time [ms]	RT [min]	First Scan	Spectrum File	File ID	Contaminant	Quan Info	Amanda Score	CharmeRT Combined Score	Search Space	MS Amanda Rank	Search Depth	XCorr	# Protein Groups	Precursor Abundance	Apex RT [min]	ptmRS: Best Site Probabilities
		FALSE	High	Sequest HT (A2)	Unambiguous	[R].EALDFFAR.[G]		1	P00330	P00330	0	2	0.9071	0	1	1	484.745	968.482	968.484	-1.56	-0.00076	HCD (High Energy Collision Dissociation)	30	MS2	0	-65	37.046	41.2997	31996	SAMPLE2_02_10_2025.raw	F15	TRUE				0	0	0	2.26	1	3.00172e+06	41.36
		FALSE	High	Sequest HT (A2)	Unambiguous	[R].EALDFFAR.[G]		1	P00330	P00330	0	2	0.7431	0	1	1	484.745	968.483	968.484	-1.06	-0.00051	HCD (High Energy Collision Dissociation)	30	MS2	0	-65	40	41.403	32110	SAMPLE2_02_10_2025.raw	F15	TRUE				0	0	0	2.18	1
	FALSE	High	[K].GVIFYESHGK.[L]		1	1	1	P00330	P00330 [9-18]		0	1136.57	TRUE			No Quan Values	High	n/a	High	2.49
		Checked	Confidence	Identifying Node	PSM Ambiguity	Annotated Sequence	Modifications	# Proteins	Master Protein Accessions	Protein Accessions	# Missed Cleavages	Charge	DeltaScore	DeltaCn	Rank	Search Engine Rank	m/z [Da]	MH+ [Da]	Theo. MH+ [Da]	DeltaM [ppm]	Deltam/z [Da]	Activation Type	NCE [%]	MS Order	Isolation Interference [%]	Comp. Voltage [V]	Ion Inject Time [ms]	RT [min]	First Scan	Spectrum File	File ID	Contaminant	Quan Info	Amanda Score	CharmeRT Combined Score	Search Space	MS Amanda Rank	Search Depth	XCorr	# Protein Groups	Precursor Abundance	Apex RT [min]	ptmRS: Best Site Probabilities
		FALSE	High	Sequest HT (A2)	Unambiguous	[K].GVIFYESHGK.[L]		1	P00330	P00330	0	2	0.9518	0	1	1	568.789	1136.57	1136.57	-2.58	-0.00146	HCD (High Energy Collision Dissociation)	30	MS2	65.7684	-45	11.67	22.2429	13671	SAMPLE2_02_10_2025.raw	F15	TRUE				0	0	0	2.49	1
	FALSE	High	[K].IGDYAGIK.[W]		1	1	1	P00330	P00330 [85-92]		0	836.451	TRUE	100			High	Low	High	2.05	24.33	24.33	22.76
		Checked	Confidence	Identifying Node	PSM Ambiguity	Annotated Sequence	Modifications	# Proteins	Master Protein Accessions	Protein Accessions	# Missed Cleavages	Charge	DeltaScore	DeltaCn	Rank	Search Engine Rank	m/z [Da]	MH+ [Da]	Theo. MH+ [Da]	DeltaM [ppm]	Deltam/z [Da]	Activation Type	NCE [%]	MS Order	Isolation Interference [%]	Comp. Voltage [V]	Ion Inject Time [ms]	RT [min]	First Scan	Spectrum File	File ID	Contaminant	Quan Info	Amanda Score	CharmeRT Combined Score	Search Space	MS Amanda Rank	Search Depth	XCorr	# Protein Groups	Precursor Abundance	Apex RT [min]	ptmRS: Best Site Probabilities
		FALSE	High	Sequest HT (A2)	Selected	[K].IGDYAGIK.[W]		1	P00330	P00330	0	2	0.7268	0	1	1	418.729	836.452	836.451	0.52	0.00022	HCD (High Energy Collision Dissociation)	30	MS2	59.557	-65	40	22.6734	14104	SAMPLE2_02_10_2025.raw	F15	TRUE				0	0	0	2.05	1	1193646	22.76
	FALSE	High	[K].SISIVGSYVGNR.[A]		1	1	1	P00330	P00330 [288-299]		0	1251.67	TRUE	100			High	Low	High	2.92	17.46	17.46	33.62
		Checked	Confidence	Identifying Node	PSM Ambiguity	Annotated Sequence	Modifications	# Proteins	Master Protein Accessions	Protein Accessions	# Missed Cleavages	Charge	DeltaScore	DeltaCn	Rank	Search Engine Rank	m/z [Da]	MH+ [Da]	Theo. MH+ [Da]	DeltaM [ppm]	Deltam/z [Da]	Activation Type	NCE [%]	MS Order	Isolation Interference [%]	Comp. Voltage [V]	Ion Inject Time [ms]	RT [min]	First Scan	Spectrum File	File ID	Contaminant	Quan Info	Amanda Score	CharmeRT Combined Score	Search Space	MS Amanda Rank	Search Depth	XCorr	# Protein Groups	Precursor Abundance	Apex RT [min]	ptmRS: Best Site Probabilities
		FALSE	High	Sequest HT (A2)	Unambiguous	[K].SISIVGSYVGNR.[A]		1	P00330	P00330	0	2	1	0	1	1	626.339	1251.67	1251.67	1.29	0.00081	HCD (High Energy Collision Dissociation)	30	MS2	72.5503	-45	40	33.7681	24027	SAMPLE2_02_10_2025.raw	F15	TRUE				0	0	0	2.92	1	2643807	33.62
	FALSE	High	[R].VLGIDGGEGKEELFR.[S]		1	1	1	P00330	P00330 [198-212]		1	1618.84	TRUE			No Quan Values	High	Low	High	4.62	9.1	9.1
		Checked	Confidence	Identifying Node	PSM Ambiguity	Annotated Sequence	Modifications	# Proteins	Master Protein Accessions	Protein Accessions	# Missed Cleavages	Charge	DeltaScore	DeltaCn	Rank	Search Engine Rank	m/z [Da]	MH+ [Da]	Theo. MH+ [Da]	DeltaM [ppm]	Deltam/z [Da]	Activation Type	NCE [%]	MS Order	Isolation Interference [%]	Comp. Voltage [V]	Ion Inject Time [ms]	RT [min]	First Scan	Spectrum File	File ID	Contaminant	Quan Info	Amanda Score	CharmeRT Combined Score	Search Space	MS Amanda Rank	Search Depth	XCorr	# Protein Groups	Precursor Abundance	Apex RT [min]	ptmRS: Best Site Probabilities
		FALSE	High	Sequest HT (A2)	Unambiguous	[R].VLGIDGGEGKEELFR.[S]		1	P00330	P00330	1	3	0.9481	0	1	1	540.288	1618.85	1618.84	3.84	0.00207	HCD (High Energy Collision Dissociation)	30	MS2	13.0999	-65	13.176	35.4219	25784	SAMPLE2_02_10_2025.raw	F15	TRUE				0	0	0	4.62	1
FALSE	Master Protein	P02769	Serum albumin OS=Bos taurus GN=ALB PE=1 SV=4	10	TRUE	6	6	5	607	69.2	6.18		14.21		6	1	100		High	1
	Checked	Confidence	Annotated Sequence	Modifications	# Protein Groups	# Proteins	# PSMs	Master Protein Accessions	Positions in Master Proteins	Modifications in Master Proteins	# Missed Cleavages	Theo. MH+ [Da]	Contaminant	Abundances (Grouped): F15	Abundances (Grouped) CV [%]: F15	Quan Info	Found in Sample: F15: Sample	Confidence (by Search Engine): MS Amanda 2.0	Confidence (by Search Engine): Sequest HT	XCorr (by Search Engine): Sequest HT	Amanda Score (by Search Engine): MS Amanda 2.0	CharmeRT Combined Score (by Search Engine): MS Amanda 2.0	Top Apex RT [min]
	FALSE	High	[R].ETYGDMADCCEK.[Q]	2xCarbamidomethyl [C9; C10]; 1xOxidation [M6]	1	1	1	P02769	P02769 [106-117]		0	1494.52	TRUE			No Quan Values	High	n/a	High	2.18
		Checked	Confidence	Identifying Node	PSM Ambiguity	Annotated Sequence	Modifications	# Proteins	Master Protein Accessions	Protein Accessions	# Missed Cleavages	Charge	DeltaScore	DeltaCn	Rank	Search Engine Rank	m/z [Da]	MH+ [Da]	Theo. MH+ [Da]	DeltaM [ppm]	Deltam/z [Da]	Activation Type	NCE [%]	MS Order	Isolation Interference [%]	Comp. Voltage [V]	Ion Inject Time [ms]	RT [min]	First Scan	Spectrum File	File ID	Contaminant	Quan Info	Amanda Score	CharmeRT Combined Score	Search Space	MS Amanda Rank	Search Depth	XCorr	# Protein Groups	Precursor Abundance	Apex RT [min]	ptmRS: Best Site Probabilities
		FALSE	High	Sequest HT (A2)	Unambiguous	[R].ETYGDmADccEK.[Q]	M6(Oxidation); C9(Carbamidomethyl); C10(Carbamidomethyl)	1	P02769	P02769	0	2	0.8899	0	1	1	747.762	1494.52	1494.52	-0.47	-0.00035	HCD (High Energy Collision Dissociation)	30	MS2	4.81975	-45	40	15.8705	7675	SAMPLE2_02_10_2025.raw	F15	TRUE				0	0	0	2.18	1
	FALSE	High	[K].YICDNQDTISSK.[L]	1xCarbamidomethyl [C3]	1	1	1	P02769	P02769 [286-297]		0	1443.64	TRUE			No Quan Values	High	n/a	High	2.5
		Checked	Confidence	Identifying Node	PSM Ambiguity	Annotated Sequence	Modifications	# Proteins	Master Protein Accessions	Protein Accessions	# Missed Cleavages	Charge	DeltaScore	DeltaCn	Rank	Search Engine Rank	m/z [Da]	MH+ [Da]	Theo. MH+ [Da]	DeltaM [ppm]	Deltam/z [Da]	Activation Type	NCE [%]	MS Order	Isolation Interference [%]	Comp. Voltage [V]	Ion Inject Time [ms]	RT [min]	First Scan	Spectrum File	File ID	Contaminant	Quan Info	Amanda Score	CharmeRT Combined Score	Search Space	MS Amanda Rank	Search Depth	XCorr	# Protein Groups	Precursor Abundance	Apex RT [min]	ptmRS: Best Site Probabilities
		FALSE	High	Sequest HT (A2)	Unambiguous	[K].YIcDNQDTISSK.[L]	C3(Carbamidomethyl)	1	P02769	P02769	0	2	0.416	0	1	1	722.325	1443.64	1443.64	-0.19	-0.00013	HCD (High Energy Collision Dissociation)	30	MS2	39.8757	-45	40	20.8662	12217	SAMPLE2_02_10_2025.raw	F15	TRUE				0	0	0	2.5	1
	FALSE	High	[K].DLGEEHFK.[G]		1	1	1	P02769	P02769 [37-44]		0	974.458	TRUE	100			High	n/a	High	2.01			19.66
		Checked	Confidence	Identifying Node	PSM Ambiguity	Annotated Sequence	Modifications	# Proteins	Master Protein Accessions	Protein Accessions	# Missed Cleavages	Charge	DeltaScore	DeltaCn	Rank	Search Engine Rank	m/z [Da]	MH+ [Da]	Theo. MH+ [Da]	DeltaM [ppm]	Deltam/z [Da]	Activation Type	NCE [%]	MS Order	Isolation Interference [%]	Comp. Voltage [V]	Ion Inject Time [ms]	RT [min]	First Scan	Spectrum File	File ID	Contaminant	Quan Info	Amanda Score	CharmeRT Combined Score	Search Space	MS Amanda Rank	Search Depth	XCorr	# Protein Groups	Precursor Abundance	Apex RT [min]	ptmRS: Best Site Probabilities
		FALSE	High	Sequest HT (A2)	Selected	[K].DLGEEHFK.[G]		1	P02769	P02769	0	2	0.6766	0	1	1	487.733	974.458	974.458	0.59	0.00029	HCD (High Energy Collision Dissociation)	30	MS2	47.0104	-45	40	19.7221	10992	SAMPLE2_02_10_2025.raw	F15	TRUE				0	0	0	2.01	1	317081	19.66
	FALSE	High	[K].LVNELTEFAK.[T]		1	1	1	P02769	P02769 [66-75]		0	1163.63	TRUE			No Quan Values	High	n/a	High	2.74
		Checked	Confidence	Identifying Node	PSM Ambiguity	Annotated Sequence	Modifications	# Proteins	Master Protein Accessions	Protein Accessions	# Missed Cleavages	Charge	DeltaScore	DeltaCn	Rank	Search Engine Rank	m/z [Da]	MH+ [Da]	Theo. MH+ [Da]	DeltaM [ppm]	Deltam/z [Da]	Activation Type	NCE [%]	MS Order	Isolation Interference [%]	Comp. Voltage [V]	Ion Inject Time [ms]	RT [min]	First Scan	Spectrum File	File ID	Contaminant	Quan Info	Amanda Score	CharmeRT Combined Score	Search Space	MS Amanda Rank	Search Depth	XCorr	# Protein Groups	Precursor Abundance	Apex RT [min]	ptmRS: Best Site Probabilities
		FALSE	High	Sequest HT (A2)	Selected	[K].LVNELTEFAK.[T]		1	P02769	P02769	0	2	0.9526	0	1	1	582.317	1163.63	1163.63	-2.62	-0.00153	HCD (High Energy Collision Dissociation)	30	MS2	35.332	-45	40	36.2062	26606	SAMPLE2_02_10_2025.raw	F15	TRUE				0	0	0	2.74	1
	FALSE	High	[K].LVTDLTK.[V]		2	2	1	P02769; P02768	P02769 [257-263]; P02768 [258-264]		0	789.472	TRUE	100		Shared	High	n/a	High	2.05			21.6
		Checked	Confidence	Identifying Node	PSM Ambiguity	Annotated Sequence	Modifications	# Proteins	Master Protein Accessions	Protein Accessions	# Missed Cleavages	Charge	DeltaScore	DeltaCn	Rank	Search Engine Rank	m/z [Da]	MH+ [Da]	Theo. MH+ [Da]	DeltaM [ppm]	Deltam/z [Da]	Activation Type	NCE [%]	MS Order	Isolation Interference [%]	Comp. Voltage [V]	Ion Inject Time [ms]	RT [min]	First Scan	Spectrum File	File ID	Contaminant	Quan Info	Amanda Score	CharmeRT Combined Score	Search Space	MS Amanda Rank	Search Depth	XCorr	# Protein Groups	Precursor Abundance	Apex RT [min]	ptmRS: Best Site Probabilities
		FALSE	High	Sequest HT (A2)	Selected	[K].LVTDLTK.[V]		2	P02769; P02768	P02769; P02768	0	2	0.6293	0	1	1	395.239	789.471	789.472	-0.42	-0.00017	HCD (High Energy Collision Dissociation)	30	MS2	12.6363	-65	31.63	21.6031	12996	SAMPLE2_02_10_2025.raw	F15	TRUE				0	0	0	2.05	2	1.24762e+06	21.6
	FALSE	High	[K].QTALVELLK.[H]		1	1	1	P02769	P02769 [549-557]		0	1014.62	TRUE	100			High	n/a	High	2.72			38.94
		Checked	Confidence	Identifying Node	PSM Ambiguity	Annotated Sequence	Modifications	# Proteins	Master Protein Accessions	Protein Accessions	# Missed Cleavages	Charge	DeltaScore	DeltaCn	Rank	Search Engine Rank	m/z [Da]	MH+ [Da]	Theo. MH+ [Da]	DeltaM [ppm]	Deltam/z [Da]	Activation Type	NCE [%]	MS Order	Isolation Interference [%]	Comp. Voltage [V]	Ion Inject Time [ms]	RT [min]	First Scan	Spectrum File	File ID	Contaminant	Quan Info	Amanda Score	CharmeRT Combined Score	Search Space	MS Amanda Rank	Search Depth	XCorr	# Protein Groups	Precursor Abundance	Apex RT [min]	ptmRS: Best Site Probabilities
		FALSE	High	Sequest HT (A2)	Unambiguous	[K].QTALVELLK.[H]		1	P02769	P02769	0	2	1	0	1	1	507.813	1014.62	1014.62	-0.86	-0.00044	HCD (High Energy Collision Dissociation)	30	MS2	0	-65	40	38.9563	29477	SAMPLE2_02_10_2025.raw	F15	TRUE				0	0	0	2.72	1	531015	38.94
FALSE	Master Protein	P02662	Alpha-S1-casein OS=Bos taurus GN=CSN1S1 PE=1 SV=2	19	TRUE	3	5	3	214	24.5	5.02		13.37		3	0	100		High	1	Phospho [S130(100)]
	Checked	Confidence	Annotated Sequence	Modifications	# Protein Groups	# Proteins	# PSMs	Master Protein Accessions	Positions in Master Proteins	Modifications in Master Proteins	# Missed Cleavages	Theo. MH+ [Da]	Contaminant	Abundances (Grouped): F15	Abundances (Grouped) CV [%]: F15	Quan Info	Found in Sample: F15: Sample	Confidence (by Search Engine): MS Amanda 2.0	Confidence (by Search Engine): Sequest HT	XCorr (by Search Engine): Sequest HT	Amanda Score (by Search Engine): MS Amanda 2.0	CharmeRT Combined Score (by Search Engine): MS Amanda 2.0	Top Apex RT [min]
	FALSE	High	[K].YKVPQLEIVPNSAEER.[L]	1xPhospho [S12(100)]	1	1	1	P02662	P02662 [119-134]	P02662 1xPhospho [S130(100)]	1	1951.95	TRUE	100			High	Low	High	3.06	68.99	68.99	39.93
		Checked	Confidence	Identifying Node	PSM Ambiguity	Annotated Sequence	Modifications	# Proteins	Master Protein Accessions	Protein Accessions	# Missed Cleavages	Charge	DeltaScore	DeltaCn	Rank	Search Engine Rank	m/z [Da]	MH+ [Da]	Theo. MH+ [Da]	DeltaM [ppm]	Deltam/z [Da]	Activation Type	NCE [%]	MS Order	Isolation Interference [%]	Comp. Voltage [V]	Ion Inject Time [ms]	RT [min]	First Scan	Spectrum File	File ID	Contaminant	Quan Info	Amanda Score	CharmeRT Combined Score	Search Space	MS Amanda Rank	Search Depth	XCorr	# Protein Groups	Precursor Abundance	Apex RT [min]	ptmRS: Best Site Probabilities
		FALSE	High	Sequest HT (A2)	Unambiguous	[K].YKVPQLEIVPNsAEER.[L]	S12(Phospho)	1	P02662	P02662	1	3	0.5752	0	1	1	651.322	1951.95	1951.95	-0.74	-0.00048	HCD (High Energy Collision Dissociation)	30	MS2	0	-65	40	40.0321	30635	SAMPLE2_02_10_2025.raw	F15	TRUE				0	0	0	3.06	1	948984	39.93	S12(Phospho): 100
	FALSE	High	[K].HQGLPQEVLNENLLR.[F]		1	1	1	P02662	P02662 [23-37]		0	1759.94	TRUE	100			High	n/a	High	3.82			37.16
		Checked	Confidence	Identifying Node	PSM Ambiguity	Annotated Sequence	Modifications	# Proteins	Master Protein Accessions	Protein Accessions	# Missed Cleavages	Charge	DeltaScore	DeltaCn	Rank	Search Engine Rank	m/z [Da]	MH+ [Da]	Theo. MH+ [Da]	DeltaM [ppm]	Deltam/z [Da]	Activation Type	NCE [%]	MS Order	Isolation Interference [%]	Comp. Voltage [V]	Ion Inject Time [ms]	RT [min]	First Scan	Spectrum File	File ID	Contaminant	Quan Info	Amanda Score	CharmeRT Combined Score	Search Space	MS Amanda Rank	Search Depth	XCorr	# Protein Groups	Precursor Abundance	Apex RT [min]	ptmRS: Best Site Probabilities
		FALSE	High	Sequest HT (A2)	Unambiguous	[K].HQGLPQEVLNENLLR.[F]		1	P02662	P02662	0	3	0.8796	0	1	1	587.32	1759.95	1759.94	0.07	4e-05	HCD (High Energy Collision Dissociation)	30	MS2	63.3495	-45	29.898	37.1784	27636	SAMPLE2_02_10_2025.raw	F15	TRUE				0	0	0	3.82	1	884587	37.16
	FALSE	High	[R].YLGYLEQLLR.[L]		1	1	3	P02662	P02662 [106-115]		0	1267.7	TRUE	100			High	n/a	High	2.43			52.3
		Checked	Confidence	Identifying Node	PSM Ambiguity	Annotated Sequence	Modifications	# Proteins	Master Protein Accessions	Protein Accessions	# Missed Cleavages	Charge	DeltaScore	DeltaCn	Rank	Search Engine Rank	m/z [Da]	MH+ [Da]	Theo. MH+ [Da]	DeltaM [ppm]	Deltam/z [Da]	Activation Type	NCE [%]	MS Order	Isolation Interference [%]	Comp. Voltage [V]	Ion Inject Time [ms]	RT [min]	First Scan	Spectrum File	File ID	Contaminant	Quan Info	Amanda Score	CharmeRT Combined Score	Search Space	MS Amanda Rank	Search Depth	XCorr	# Protein Groups	Precursor Abundance	Apex RT [min]	ptmRS: Best Site Probabilities
		FALSE	High	Sequest HT (A2)	Unambiguous	[R].YLGYLEQLLR.[L]		1	P02662	P02662	0	2	1	0	1	1	634.359	1267.71	1267.7	5.4	0.00342	HCD (High Energy Collision Dissociation)	30	MS2	56.713	-45	27.943	52.2403	41622	SAMPLE2_02_10_2025.raw	F15	TRUE				0	0	0	2.43	1	3.12888e+06	52.3
		FALSE	High	Sequest HT (A2)	Unambiguous	[R].YLGYLEQLLR.[L]		1	P02662	P02662	0	2	1	0	1	1	634.358	1267.71	1267.7	3.36	0.00213	HCD (High Energy Collision Dissociation)	30	MS2	76.8581	-45	40	53.3228	42739	SAMPLE2_02_10_2025.raw	F15	TRUE				0	0	0	2.09	1	147088	53.29
		FALSE	High	Sequest HT (A2)	Unambiguous	[R].YLGYLEQLLR.[L]		1	P02662	P02662	0	2	1	0	1	1	634.356	1267.71	1267.7	0.97	0.00062	HCD (High Energy Collision Dissociation)	30	MS2	0	-45	40	52.407	41800	SAMPLE2_02_10_2025.raw	F15	TRUE				0	0	0	1.96	1
FALSE	Master Protein	P60712	Actin, cytoplasmic 1 OS=Bos taurus GN=ACTB PE=1 SV=1	10	TRUE	3	4	3	375	41.7	5.48		13.23		3	0	100		High	1
	Checked	Confidence	Annotated Sequence	Modifications	# Protein Groups	# Proteins	# PSMs	Master Protein Accessions	Positions in Master Proteins	Modifications in Master Proteins	# Missed Cleavages	Theo. MH+ [Da]	Contaminant	Abundances (Grouped): F15	Abundances (Grouped) CV [%]: F15	Quan Info	Found in Sample: F15: Sample	Confidence (by Search Engine): MS Amanda 2.0	Confidence (by Search Engine): Sequest HT	XCorr (by Search Engine): Sequest HT	Amanda Score (by Search Engine): MS Amanda 2.0	CharmeRT Combined Score (by Search Engine): MS Amanda 2.0	Top Apex RT [min]
	FALSE	High	[K].AGFAGDDAPR.[A]		1	1	1	P60712	P60712 [19-28]		0	976.448	TRUE	100			High	n/a	High	2.35			19.52
		Checked	Confidence	Identifying Node	PSM Ambiguity	Annotated Sequence	Modifications	# Proteins	Master Protein Accessions	Protein Accessions	# Missed Cleavages	Charge	DeltaScore	DeltaCn	Rank	Search Engine Rank	m/z [Da]	MH+ [Da]	Theo. MH+ [Da]	DeltaM [ppm]	Deltam/z [Da]	Activation Type	NCE [%]	MS Order	Isolation Interference [%]	Comp. Voltage [V]	Ion Inject Time [ms]	RT [min]	First Scan	Spectrum File	File ID	Contaminant	Quan Info	Amanda Score	CharmeRT Combined Score	Search Space	MS Amanda Rank	Search Depth	XCorr	# Protein Groups	Precursor Abundance	Apex RT [min]	ptmRS: Best Site Probabilities
		FALSE	High	Sequest HT (A2)	Selected	[K].AGFAGDDAPR.[A]		1	P60712	P60712	0	2	0.9532	0	1	1	488.728	976.449	976.448	0.59	0.00029	HCD (High Energy Collision Dissociation)	30	MS2	41.7574	-45	5.351	19.5158	10773	SAMPLE2_02_10_2025.raw	F15	TRUE				0	0	0	2.35	1	6271363	19.52
	FALSE	High	[K].DSYVGDEAQSK.[R]		1	1	1	P60712	P60712 [51-61]		0	1198.52	TRUE	100			High	n/a	High	2.23			17.83
		Checked	Confidence	Identifying Node	PSM Ambiguity	Annotated Sequence	Modifications	# Proteins	Master Protein Accessions	Protein Accessions	# Missed Cleavages	Charge	DeltaScore	DeltaCn	Rank	Search Engine Rank	m/z [Da]	MH+ [Da]	Theo. MH+ [Da]	DeltaM [ppm]	Deltam/z [Da]	Activation Type	NCE [%]	MS Order	Isolation Interference [%]	Comp. Voltage [V]	Ion Inject Time [ms]	RT [min]	First Scan	Spectrum File	File ID	Contaminant	Quan Info	Amanda Score	CharmeRT Combined Score	Search Space	MS Amanda Rank	Search Depth	XCorr	# Protein Groups	Precursor Abundance	Apex RT [min]	ptmRS: Best Site Probabilities
		FALSE	High	Sequest HT (A2)	Unambiguous	[K].DSYVGDEAQSK.[R]		1	P60712	P60712	0	2	1	0	1	1	599.764	1198.52	1198.52	-0.85	-0.00051	HCD (High Energy Collision Dissociation)	30	MS2	0	-45	40	17.6799	9098	SAMPLE2_02_10_2025.raw	F15	TRUE				0	0	0	2.23	1	1446180	17.83
	FALSE	High	[K].YPIEHGIVTNWDDMEK.[I]		1	1	2	P60712	P60712 [69-84]		0	1946.9	TRUE	100			High	n/a	High	4.93			37.4
		Checked	Confidence	Identifying Node	PSM Ambiguity	Annotated Sequence	Modifications	# Proteins	Master Protein Accessions	Protein Accessions	# Missed Cleavages	Charge	DeltaScore	DeltaCn	Rank	Search Engine Rank	m/z [Da]	MH+ [Da]	Theo. MH+ [Da]	DeltaM [ppm]	Deltam/z [Da]	Activation Type	NCE [%]	MS Order	Isolation Interference [%]	Comp. Voltage [V]	Ion Inject Time [ms]	RT [min]	First Scan	Spectrum File	File ID	Contaminant	Quan Info	Amanda Score	CharmeRT Combined Score	Search Space	MS Amanda Rank	Search Depth	XCorr	# Protein Groups	Precursor Abundance	Apex RT [min]	ptmRS: Best Site Probabilities
		FALSE	High	Sequest HT (A2)	Selected	[K].YPIEHGIVTNWDDMEK.[I]		1	P60712	P60712	0	3	0.8154	0	1	1	649.637	1946.9	1946.9	0.89	0.00058	HCD (High Energy Collision Dissociation)	30	MS2	3.93306	-65	20.53	37.3197	27788	SAMPLE2_02_10_2025.raw	F15	TRUE				0	0	0	4.93	1	5182741	37.4
		FALSE	High	Sequest HT (A2)	Selected	[K].YPIEHGIVTNWDDMEK.[I]		1	P60712	P60712	0	3	0.8548	0	1	1	649.637	1946.9	1946.9	0.23	0.00015	HCD (High Energy Collision Dissociation)	30	MS2	1.51391	-65	40	37.8244	28327	SAMPLE2_02_10_2025.raw	F15	TRUE				0	0	0	3.72	1	5182741	37.4
FALSE	Master Protein	P00722	Beta-galactosidase OS=Escherichia coli (strain K12) GN=lacZ PE=1 SV=2	4	TRUE	2	2	2	1024	116.4	5.5		6.38		2	0	100		High	1
	Checked	Confidence	Annotated Sequence	Modifications	# Protein Groups	# Proteins	# PSMs	Master Protein Accessions	Positions in Master Proteins	Modifications in Master Proteins	# Missed Cleavages	Theo. MH+ [Da]	Contaminant	Abundances (Grouped): F15	Abundances (Grouped) CV [%]: F15	Quan Info	Found in Sample: F15: Sample	Confidence (by Search Engine): MS Amanda 2.0	Confidence (by Search Engine): Sequest HT	XCorr (by Search Engine): Sequest HT	Amanda Score (by Search Engine): MS Amanda 2.0	CharmeRT Combined Score (by Search Engine): MS Amanda 2.0	Top Apex RT [min]
	FALSE	High	[R].DVSLLHKPTTQISDFHVATR.[F]		1	1	1	P00722	P00722 [212-231]		0	2265.2	TRUE	100			High	n/a	High	3			31.63
		Checked	Confidence	Identifying Node	PSM Ambiguity	Annotated Sequence	Modifications	# Proteins	Master Protein Accessions	Protein Accessions	# Missed Cleavages	Charge	DeltaScore	DeltaCn	Rank	Search Engine Rank	m/z [Da]	MH+ [Da]	Theo. MH+ [Da]	DeltaM [ppm]	Deltam/z [Da]	Activation Type	NCE [%]	MS Order	Isolation Interference [%]	Comp. Voltage [V]	Ion Inject Time [ms]	RT [min]	First Scan	Spectrum File	File ID	Contaminant	Quan Info	Amanda Score	CharmeRT Combined Score	Search Space	MS Amanda Rank	Search Depth	XCorr	# Protein Groups	Precursor Abundance	Apex RT [min]	ptmRS: Best Site Probabilities
		FALSE	High	Sequest HT (A2)	Selected	[R].DVSLLHKPTTQISDFHVATR.[F]		1	P00722	P00722	0	4	1	0	1	1	567.055	2265.2	2265.2	-0.61	-0.00035	HCD (High Energy Collision Dissociation)	30	MS2	52.6716	-65	40	31.6496	21805	SAMPLE2_02_10_2025.raw	F15	TRUE				0	0	0	3	1	285528	31.63
	FALSE	High	[R].NHPSVIIWSLGNESGHGANHDALYR.[W]		1	1	1	P00722	P00722 [450-474]		0	2744.33	TRUE			No Quan Values	High	n/a	High	3.38
		Checked	Confidence	Identifying Node	PSM Ambiguity	Annotated Sequence	Modifications	# Proteins	Master Protein Accessions	Protein Accessions	# Missed Cleavages	Charge	DeltaScore	DeltaCn	Rank	Search Engine Rank	m/z [Da]	MH+ [Da]	Theo. MH+ [Da]	DeltaM [ppm]	Deltam/z [Da]	Activation Type	NCE [%]	MS Order	Isolation Interference [%]	Comp. Voltage [V]	Ion Inject Time [ms]	RT [min]	First Scan	Spectrum File	File ID	Contaminant	Quan Info	Amanda Score	CharmeRT Combined Score	Search Space	MS Amanda Rank	Search Depth	XCorr	# Protein Groups	Precursor Abundance	Apex RT [min]	ptmRS: Best Site Probabilities
		FALSE	High	Sequest HT (A2)	Unambiguous	[R].NHPSVIIWSLGNESGHGANHDALYR.[W]		1	P00722	P00722	0	4	0.784	0	1	1	686.836	2744.32	2744.33	-1.97	-0.00135	HCD (High Energy Collision Dissociation)	30	MS2	31.251	-45	40	31.9812	22157	SAMPLE2_02_10_2025.raw	F15	TRUE				0	0	0	3.38	1
FALSE	Master Protein	P02768	Serum albumin OS=Homo sapiens GN=ALB PE=1 SV=2	3	TRUE	2	2	1	609	69.3	6.28		5.04		2	0	100		High	1
	Checked	Confidence	Annotated Sequence	Modifications	# Protein Groups	# Proteins	# PSMs	Master Protein Accessions	Positions in Master Proteins	Modifications in Master Proteins	# Missed Cleavages	Theo. MH+ [Da]	Contaminant	Abundances (Grouped): F15	Abundances (Grouped) CV [%]: F15	Quan Info	Found in Sample: F15: Sample	Confidence (by Search Engine): MS Amanda 2.0	Confidence (by Search Engine): Sequest HT	XCorr (by Search Engine): Sequest HT	Amanda Score (by Search Engine): MS Amanda 2.0	CharmeRT Combined Score (by Search Engine): MS Amanda 2.0	Top Apex RT [min]
	FALSE	High	[K].LVTDLTK.[V]		2	2	1	P02769; P02768	P02769 [257-263]; P02768 [258-264]		0	789.472	TRUE	100		Shared	High	n/a	High	2.05			21.6
		Checked	Confidence	Identifying Node	PSM Ambiguity	Annotated Sequence	Modifications	# Proteins	Master Protein Accessions	Protein Accessions	# Missed Cleavages	Charge	DeltaScore	DeltaCn	Rank	Search Engine Rank	m/z [Da]	MH+ [Da]	Theo. MH+ [Da]	DeltaM [ppm]	Deltam/z [Da]	Activation Type	NCE [%]	MS Order	Isolation Interference [%]	Comp. Voltage [V]	Ion Inject Time [ms]	RT [min]	First Scan	Spectrum File	File ID	Contaminant	Quan Info	Amanda Score	CharmeRT Combined Score	Search Space	MS Amanda Rank	Search Depth	XCorr	# Protein Groups	Precursor Abundance	Apex RT [min]	ptmRS: Best Site Probabilities
		FALSE	High	Sequest HT (A2)	Selected	[K].LVTDLTK.[V]		2	P02769; P02768	P02769; P02768	0	2	0.6293	0	1	1	395.239	789.471	789.472	-0.42	-0.00017	HCD (High Energy Collision Dissociation)	30	MS2	12.6363	-65	31.63	21.6031	12996	SAMPLE2_02_10_2025.raw	F15	TRUE				0	0	0	2.05	2	1.24762e+06	21.6
	FALSE	High	[K].QTALVELVK.[H]		1	1	1	P02768	P02768 [550-558]		0	1000.6	TRUE	100			High	Low	High	3	29.25	29.25	32.72
		Checked	Confidence	Identifying Node	PSM Ambiguity	Annotated Sequence	Modifications	# Proteins	Master Protein Accessions	Protein Accessions	# Missed Cleavages	Charge	DeltaScore	DeltaCn	Rank	Search Engine Rank	m/z [Da]	MH+ [Da]	Theo. MH+ [Da]	DeltaM [ppm]	Deltam/z [Da]	Activation Type	NCE [%]	MS Order	Isolation Interference [%]	Comp. Voltage [V]	Ion Inject Time [ms]	RT [min]	First Scan	Spectrum File	File ID	Contaminant	Quan Info	Amanda Score	CharmeRT Combined Score	Search Space	MS Amanda Rank	Search Depth	XCorr	# Protein Groups	Precursor Abundance	Apex RT [min]	ptmRS: Best Site Probabilities
		FALSE	High	Sequest HT (A2)	Unambiguous	[K].QTALVELVK.[H]		1	P02768	P02768	0	2	0.86	0	1	1	500.806	1000.6	1000.6	0.05	3e-05	HCD (High Energy Collision Dissociation)	30	MS2	37.6474	-65	40	32.7235	22946	SAMPLE2_02_10_2025.raw	F15	TRUE				0	0	0	3	1	550991	32.72
FALSE	Master Protein	P13645	Keratin, type I cytoskeletal 10 OS=Homo sapiens GN=KRT10 PE=1 SV=6	4	TRUE	2	2	2	584	58.8	5.21		4.08		2	0	100		High	1
	Checked	Confidence	Annotated Sequence	Modifications	# Protein Groups	# Proteins	# PSMs	Master Protein Accessions	Positions in Master Proteins	Modifications in Master Proteins	# Missed Cleavages	Theo. MH+ [Da]	Contaminant	Abundances (Grouped): F15	Abundances (Grouped) CV [%]: F15	Quan Info	Found in Sample: F15: Sample	Confidence (by Search Engine): MS Amanda 2.0	Confidence (by Search Engine): Sequest HT	XCorr (by Search Engine): Sequest HT	Amanda Score (by Search Engine): MS Amanda 2.0	CharmeRT Combined Score (by Search Engine): MS Amanda 2.0	Top Apex RT [min]
	FALSE	High	[R].SLLEGEGSSGGGGR.[G]		1	1	1	P13645	P13645 [451-464]		0	1262.6	TRUE			No Quan Values	High	n/a	High	2.18
		Checked	Confidence	Identifying Node	PSM Ambiguity	Annotated Sequence	Modifications	# Proteins	Master Protein Accessions	Protein Accessions	# Missed Cleavages	Charge	DeltaScore	DeltaCn	Rank	Search Engine Rank	m/z [Da]	MH+ [Da]	Theo. MH+ [Da]	DeltaM [ppm]	Deltam/z [Da]	Activation Type	NCE [%]	MS Order	Isolation Interference [%]	Comp. Voltage [V]	Ion Inject Time [ms]	RT [min]	First Scan	Spectrum File	File ID	Contaminant	Quan Info	Amanda Score	CharmeRT Combined Score	Search Space	MS Amanda Rank	Search Depth	XCorr	# Protein Groups	Precursor Abundance	Apex RT [min]	ptmRS: Best Site Probabilities
		FALSE	High	Sequest HT (A2)	Unambiguous	[R].SLLEGEGSSGGGGR.[G]		1	P13645	P13645	0	2	0.9633	0	1	1	631.8	1262.59	1262.6	-2.71	-0.00171	HCD (High Energy Collision Dissociation)	30	MS2	23.6568	-45	40	21.0079	12368	SAMPLE2_02_10_2025.raw	F15	TRUE				0	0	0	2.18	1
	FALSE	High	[R].VLDELTLTK.[AT]		1	2	1	P13645	P13645 [258-266]		0	1031.6	TRUE	100			High	n/a	High	1.9			34.09
		Checked	Confidence	Identifying Node	PSM Ambiguity	Annotated Sequence	Modifications	# Proteins	Master Protein Accessions	Protein Accessions	# Missed Cleavages	Charge	DeltaScore	DeltaCn	Rank	Search Engine Rank	m/z [Da]	MH+ [Da]	Theo. MH+ [Da]	DeltaM [ppm]	Deltam/z [Da]	Activation Type	NCE [%]	MS Order	Isolation Interference [%]	Comp. Voltage [V]	Ion Inject Time [ms]	RT [min]	First Scan	Spectrum File	File ID	Contaminant	Quan Info	Amanda Score	CharmeRT Combined Score	Search Space	MS Amanda Rank	Search Depth	XCorr	# Protein Groups	Precursor Abundance	Apex RT [min]	ptmRS: Best Site Probabilities
		FALSE	High	Sequest HT (A2)	Unambiguous	[R].VLDELTLTK.[AT]		2	P13645	P13645; O77727	0	2	0.9474	0	1	1	516.303	1031.6	1031.6	0.37	0.00019	HCD (High Energy Collision Dissociation)	30	MS2	20.351	-45	40	34.129	24411	SAMPLE2_02_10_2025.raw	F15	TRUE				0	0	0	1.9	1	394937	34.09
FALSE	Master Protein	P35527	Keratin, type I cytoskeletal 9 OS=Homo sapiens GN=KRT9 PE=1 SV=3	4	TRUE	1	1	1	623	62	5.24		2.82		1	0	100		High	1
	Checked	Confidence	Annotated Sequence	Modifications	# Protein Groups	# Proteins	# PSMs	Master Protein Accessions	Positions in Master Proteins	Modifications in Master Proteins	# Missed Cleavages	Theo. MH+ [Da]	Contaminant	Abundances (Grouped): F15	Abundances (Grouped) CV [%]: F15	Quan Info	Found in Sample: F15: Sample	Confidence (by Search Engine): MS Amanda 2.0	Confidence (by Search Engine): Sequest HT	XCorr (by Search Engine): Sequest HT	Amanda Score (by Search Engine): MS Amanda 2.0	CharmeRT Combined Score (by Search Engine): MS Amanda 2.0	Top Apex RT [min]
	FALSE	High	[R].GGSGGSYGGGGSGGGYGGGSGSR.[G]		1	1	1	P35527	P35527 [491-513]		0	1791.73	TRUE	100			High	n/a	High	2.82			15.28
		Checked	Confidence	Identifying Node	PSM Ambiguity	Annotated Sequence	Modifications	# Proteins	Master Protein Accessions	Protein Accessions	# Missed Cleavages	Charge	DeltaScore	DeltaCn	Rank	Search Engine Rank	m/z [Da]	MH+ [Da]	Theo. MH+ [Da]	DeltaM [ppm]	Deltam/z [Da]	Activation Type	NCE [%]	MS Order	Isolation Interference [%]	Comp. Voltage [V]	Ion Inject Time [ms]	RT [min]	First Scan	Spectrum File	File ID	Contaminant	Quan Info	Amanda Score	CharmeRT Combined Score	Search Space	MS Amanda Rank	Search Depth	XCorr	# Protein Groups	Precursor Abundance	Apex RT [min]	ptmRS: Best Site Probabilities
		FALSE	High	Sequest HT (A2)	Unambiguous	[R].GGSGGSYGGGGSGGGYGGGSGSR.[G]		1	P35527	P35527	0	2	1	0	1	1	896.367	1791.73	1791.73	-0.98	-0.00088	HCD (High Energy Collision Dissociation)	30	MS2	1.9625	-45	40	15.3054	7094	SAMPLE2_02_10_2025.raw	F15	TRUE				0	0	0	2.82	1	186409	15.28
FALSE	Master Protein	P02663	Alpha-S2-casein OS=Bos taurus GN=CSN1S2 PE=1 SV=2	5	TRUE	1	1	1	222	26	8.43		2.49		1	0			High	1
	Checked	Confidence	Annotated Sequence	Modifications	# Protein Groups	# Proteins	# PSMs	Master Protein Accessions	Positions in Master Proteins	Modifications in Master Proteins	# Missed Cleavages	Theo. MH+ [Da]	Contaminant	Abundances (Grouped): F15	Abundances (Grouped) CV [%]: F15	Quan Info	Found in Sample: F15: Sample	Confidence (by Search Engine): MS Amanda 2.0	Confidence (by Search Engine): Sequest HT	XCorr (by Search Engine): Sequest HT	Amanda Score (by Search Engine): MS Amanda 2.0	CharmeRT Combined Score (by Search Engine): MS Amanda 2.0	Top Apex RT [min]
	FALSE	High	[K].ALNEINQFYQK.[F]		1	1	1	P02663	P02663 [96-106]		0	1367.7	TRUE			No Quan Values	High	n/a	High	2.49
		Checked	Confidence	Identifying Node	PSM Ambiguity	Annotated Sequence	Modifications	# Proteins	Master Protein Accessions	Protein Accessions	# Missed Cleavages	Charge	DeltaScore	DeltaCn	Rank	Search Engine Rank	m/z [Da]	MH+ [Da]	Theo. MH+ [Da]	DeltaM [ppm]	Deltam/z [Da]	Activation Type	NCE [%]	MS Order	Isolation Interference [%]	Comp. Voltage [V]	Ion Inject Time [ms]	RT [min]	First Scan	Spectrum File	File ID	Contaminant	Quan Info	Amanda Score	CharmeRT Combined Score	Search Space	MS Amanda Rank	Search Depth	XCorr	# Protein Groups	Precursor Abundance	Apex RT [min]	ptmRS: Best Site Probabilities
		FALSE	High	Sequest HT (A2)	Unambiguous	[K].ALNEINQFYQK.[F]		1	P02663	P02663	0	2	0.8394	0	1	1	684.351	1367.69	1367.7	-0.8	-0.00055	HCD (High Energy Collision Dissociation)	30	MS2	35.6844	-45	40	32.7457	22971	SAMPLE2_02_10_2025.raw	F15	TRUE				0	0	0	2.49	1
FALSE	Master Protein	P62979	Ubiquitin-40S ribosomal protein S27a OS=Homo sapiens GN=RPS27A PE=1 SV=2	6	TRUE	1	1	1	156	18	9.64		2.22		1	0			High	1
	Checked	Confidence	Annotated Sequence	Modifications	# Protein Groups	# Proteins	# PSMs	Master Protein Accessions	Positions in Master Proteins	Modifications in Master Proteins	# Missed Cleavages	Theo. MH+ [Da]	Contaminant	Abundances (Grouped): F15	Abundances (Grouped) CV [%]: F15	Quan Info	Found in Sample: F15: Sample	Confidence (by Search Engine): MS Amanda 2.0	Confidence (by Search Engine): Sequest HT	XCorr (by Search Engine): Sequest HT	Amanda Score (by Search Engine): MS Amanda 2.0	CharmeRT Combined Score (by Search Engine): MS Amanda 2.0	Top Apex RT [min]
	FALSE	High	[K].ESTLHLVLR.[L]		1	1	1	P62979	P62979 [64-72]		0	1067.62	TRUE			No Quan Values	High	n/a	High	2.22
		Checked	Confidence	Identifying Node	PSM Ambiguity	Annotated Sequence	Modifications	# Proteins	Master Protein Accessions	Protein Accessions	# Missed Cleavages	Charge	DeltaScore	DeltaCn	Rank	Search Engine Rank	m/z [Da]	MH+ [Da]	Theo. MH+ [Da]	DeltaM [ppm]	Deltam/z [Da]	Activation Type	NCE [%]	MS Order	Isolation Interference [%]	Comp. Voltage [V]	Ion Inject Time [ms]	RT [min]	First Scan	Spectrum File	File ID	Contaminant	Quan Info	Amanda Score	CharmeRT Combined Score	Search Space	MS Amanda Rank	Search Depth	XCorr	# Protein Groups	Precursor Abundance	Apex RT [min]	ptmRS: Best Site Probabilities
		FALSE	High	Sequest HT (A2)	Unambiguous	[K].ESTLHLVLR.[L]		1	P62979	P62979	0	2	1	0	1	1	534.315	1067.62	1067.62	2.46	0.00132	HCD (High Energy Collision Dissociation)	30	MS2	76.7068	-45	30.95	28.4619	18387	SAMPLE2_02_10_2025.raw	F15	TRUE				0	0	0	2.22	1
FALSE	Master Protein	P04264	Keratin, type II cytoskeletal 1 OS=Homo sapiens GN=KRT1 PE=1 SV=6	1	TRUE	1	1	1	644	66	8.12		2.01		1	0			High	1
	Checked	Confidence	Annotated Sequence	Modifications	# Protein Groups	# Proteins	# PSMs	Master Protein Accessions	Positions in Master Proteins	Modifications in Master Proteins	# Missed Cleavages	Theo. MH+ [Da]	Contaminant	Abundances (Grouped): F15	Abundances (Grouped) CV [%]: F15	Quan Info	Found in Sample: F15: Sample	Confidence (by Search Engine): MS Amanda 2.0	Confidence (by Search Engine): Sequest HT	XCorr (by Search Engine): Sequest HT	Amanda Score (by Search Engine): MS Amanda 2.0	CharmeRT Combined Score (by Search Engine): MS Amanda 2.0	Top Apex RT [min]
	FALSE	High	[K].AQYEDIAQK.[S]		1	1	1	P04264	P04264 [356-364]		0	1065.52	TRUE			No Quan Values	High	n/a	High	2.01
		Checked	Confidence	Identifying Node	PSM Ambiguity	Annotated Sequence	Modifications	# Proteins	Master Protein Accessions	Protein Accessions	# Missed Cleavages	Charge	DeltaScore	DeltaCn	Rank	Search Engine Rank	m/z [Da]	MH+ [Da]	Theo. MH+ [Da]	DeltaM [ppm]	Deltam/z [Da]	Activation Type	NCE [%]	MS Order	Isolation Interference [%]	Comp. Voltage [V]	Ion Inject Time [ms]	RT [min]	First Scan	Spectrum File	File ID	Contaminant	Quan Info	Amanda Score	CharmeRT Combined Score	Search Space	MS Amanda Rank	Search Depth	XCorr	# Protein Groups	Precursor Abundance	Apex RT [min]	ptmRS: Best Site Probabilities
		FALSE	High	Sequest HT (A2)	Unambiguous	[K].AQYEDIAQK.[S]		1	P04264	P04264	0	2	1	0	1	1	533.265	1065.52	1065.52	1.2	0.00064	HCD (High Energy Collision Dissociation)	30	MS2	51.5753	-45	40	19.4745	10730	SAMPLE2_02_10_2025.raw	F15	TRUE				0	0	0	2.01	1
FALSE	Master Protein	P20930	Filaggrin OS=Homo sapiens GN=FLG PE=1 SV=3	1	TRUE	1	1	1	4061	434.9	9.25		0		1	0	100		High	1
	Checked	Confidence	Annotated Sequence	Modifications	# Protein Groups	# Proteins	# PSMs	Master Protein Accessions	Positions in Master Proteins	Modifications in Master Proteins	# Missed Cleavages	Theo. MH+ [Da]	Contaminant	Abundances (Grouped): F15	Abundances (Grouped) CV [%]: F15	Quan Info	Found in Sample: F15: Sample	Confidence (by Search Engine): MS Amanda 2.0	Confidence (by Search Engine): Sequest HT	XCorr (by Search Engine): Sequest HT	Amanda Score (by Search Engine): MS Amanda 2.0	CharmeRT Combined Score (by Search Engine): MS Amanda 2.0	Top Apex RT [min]
	FALSE	High	[R].GQSGERSGRSGSFLYQVSTHEQSESAHGR.[T]		1	1	1	P20930	P20930 [1753-1781]		2	3121.44	TRUE	100			High	n/a	High	2.61			34.24
		Checked	Confidence	Identifying Node	PSM Ambiguity	Annotated Sequence	Modifications	# Proteins	Master Protein Accessions	Protein Accessions	# Missed Cleavages	Charge	DeltaScore	DeltaCn	Rank	Search Engine Rank	m/z [Da]	MH+ [Da]	Theo. MH+ [Da]	DeltaM [ppm]	Deltam/z [Da]	Activation Type	NCE [%]	MS Order	Isolation Interference [%]	Comp. Voltage [V]	Ion Inject Time [ms]	RT [min]	First Scan	Spectrum File	File ID	Contaminant	Quan Info	Amanda Score	CharmeRT Combined Score	Search Space	MS Amanda Rank	Search Depth	XCorr	# Protein Groups	Precursor Abundance	Apex RT [min]	ptmRS: Best Site Probabilities
		FALSE	High	Sequest HT (A2)	Unambiguous	[R].GQSGERSGRSGSFLYQVSTHEQSESAHGR.[T]		1	P20930	P20930	2	5	0.0728	0	1	1	625.101	3121.47	3121.44	9.95	0.00621	HCD (High Energy Collision Dissociation)	30	MS2	28.4539	-45	17.58	34.1767	24461	SAMPLE2_02_10_2025.raw	F15	TRUE				0	0	0	2.61	1	12346136	34.24
FALSE	Master Protein	Q3SZ57	Alpha-fetoprotein OS=Bos taurus GN=AFP PE=2 SV=1	1	TRUE	1	1	1	610	68.5	6.29	158.46		1		0	100		High	1
	Checked	Confidence	Annotated Sequence	Modifications	# Protein Groups	# Proteins	# PSMs	Master Protein Accessions	Positions in Master Proteins	Modifications in Master Proteins	# Missed Cleavages	Theo. MH+ [Da]	Contaminant	Abundances (Grouped): F15	Abundances (Grouped) CV [%]: F15	Quan Info	Found in Sample: F15: Sample	Confidence (by Search Engine): MS Amanda 2.0	Confidence (by Search Engine): Sequest HT	XCorr (by Search Engine): Sequest HT	Amanda Score (by Search Engine): MS Amanda 2.0	CharmeRT Combined Score (by Search Engine): MS Amanda 2.0	Top Apex RT [min]
	FALSE	High	[R].EKEIPEK.[Y]		1	1	1	Q3SZ57	Q3SZ57 [101-107]		1	872.472	TRUE	100			High	High	n/a		158.46	158.46	20.25
		Checked	Confidence	Identifying Node	PSM Ambiguity	Annotated Sequence	Modifications	# Proteins	Master Protein Accessions	Protein Accessions	# Missed Cleavages	Charge	DeltaScore	DeltaCn	Rank	Search Engine Rank	m/z [Da]	MH+ [Da]	Theo. MH+ [Da]	DeltaM [ppm]	Deltam/z [Da]	Activation Type	NCE [%]	MS Order	Isolation Interference [%]	Comp. Voltage [V]	Ion Inject Time [ms]	RT [min]	First Scan	Spectrum File	File ID	Contaminant	Quan Info	Amanda Score	CharmeRT Combined Score	Search Space	MS Amanda Rank	Search Depth	XCorr	# Protein Groups	Precursor Abundance	Apex RT [min]	ptmRS: Best Site Probabilities
		FALSE	High	MS Amanda 2.0 (A5)	Selected	[R].EKEIPEK.[Y]		1	Q3SZ57	Q3SZ57	1	2	1	0	1	1	457.745	914.483	872.472	48151.7	21.0055	HCD (High Energy Collision Dissociation)	30	MS2	4.43439	-65	18.553	20.2671	11571	SAMPLE2_02_10_2025.raw	F15	TRUE		158.46	158.46	1	1	1		1	1.82141e+06	20.25
FALSE	Master Protein	P01031	Complement C5 OS=Homo sapiens GN=C5 PE=1 SV=4	1	TRUE	1	1	1	1676	188.2	6.52	129.05		1		0	100		High	1	Phospho [T1580(100)]
	Checked	Confidence	Annotated Sequence	Modifications	# Protein Groups	# Proteins	# PSMs	Master Protein Accessions	Positions in Master Proteins	Modifications in Master Proteins	# Missed Cleavages	Theo. MH+ [Da]	Contaminant	Abundances (Grouped): F15	Abundances (Grouped) CV [%]: F15	Quan Info	Found in Sample: F15: Sample	Confidence (by Search Engine): MS Amanda 2.0	Confidence (by Search Engine): Sequest HT	XCorr (by Search Engine): Sequest HT	Amanda Score (by Search Engine): MS Amanda 2.0	CharmeRT Combined Score (by Search Engine): MS Amanda 2.0	Top Apex RT [min]
	FALSE	High	[K].YKATLLDIYK.[T]	1xPhospho [T4(100)]	1	1	1	P01031	P01031 [1577-1586]	P01031 1xPhospho [T1580(100)]	1	1307.66	TRUE	100			High	High	Low	0.25	129.05	129.05	15.1
		Checked	Confidence	Identifying Node	PSM Ambiguity	Annotated Sequence	Modifications	# Proteins	Master Protein Accessions	Protein Accessions	# Missed Cleavages	Charge	DeltaScore	DeltaCn	Rank	Search Engine Rank	m/z [Da]	MH+ [Da]	Theo. MH+ [Da]	DeltaM [ppm]	Deltam/z [Da]	Activation Type	NCE [%]	MS Order	Isolation Interference [%]	Comp. Voltage [V]	Ion Inject Time [ms]	RT [min]	First Scan	Spectrum File	File ID	Contaminant	Quan Info	Amanda Score	CharmeRT Combined Score	Search Space	MS Amanda Rank	Search Depth	XCorr	# Protein Groups	Precursor Abundance	Apex RT [min]	ptmRS: Best Site Probabilities
		FALSE	High	MS Amanda 2.0 (A5)	Selected	[K].YKAtLLDIYK.[T]	T4(Phospho)	1	P01031	P01031	1	2	0.3478	0	1	1	675.344	1349.68	1307.66	32130.3	21.0078	HCD (High Energy Collision Dissociation)	30	MS2	0	-45	40	15.1471	6929	SAMPLE2_02_10_2025.raw	F15	TRUE		129.05	129.05	3	1	1		1	1.00578e+06	15.1	T4(Phospho): 99.99
FALSE	Master Protein	P00735	Prothrombin OS=Bos taurus GN=F2 PE=1 SV=2	1	TRUE	1	1	1	625	70.5	6.33	126.18		1		0			High	1
	Checked	Confidence	Annotated Sequence	Modifications	# Protein Groups	# Proteins	# PSMs	Master Protein Accessions	Positions in Master Proteins	Modifications in Master Proteins	# Missed Cleavages	Theo. MH+ [Da]	Contaminant	Abundances (Grouped): F15	Abundances (Grouped) CV [%]: F15	Quan Info	Found in Sample: F15: Sample	Confidence (by Search Engine): MS Amanda 2.0	Confidence (by Search Engine): Sequest HT	XCorr (by Search Engine): Sequest HT	Amanda Score (by Search Engine): MS Amanda 2.0	CharmeRT Combined Score (by Search Engine): MS Amanda 2.0	Top Apex RT [min]
	FALSE	High	[R].VTVEVIPR.[S]		1	1	1	P00735	P00735 [192-199]		0	912.551	TRUE			No Quan Values	High	High	Low	0.53	126.18	126.18
		Checked	Confidence	Identifying Node	PSM Ambiguity	Annotated Sequence	Modifications	# Proteins	Master Protein Accessions	Protein Accessions	# Missed Cleavages	Charge	DeltaScore	DeltaCn	Rank	Search Engine Rank	m/z [Da]	MH+ [Da]	Theo. MH+ [Da]	DeltaM [ppm]	Deltam/z [Da]	Activation Type	NCE [%]	MS Order	Isolation Interference [%]	Comp. Voltage [V]	Ion Inject Time [ms]	RT [min]	First Scan	Spectrum File	File ID	Contaminant	Quan Info	Amanda Score	CharmeRT Combined Score	Search Space	MS Amanda Rank	Search Depth	XCorr	# Protein Groups	Precursor Abundance	Apex RT [min]	ptmRS: Best Site Probabilities
		FALSE	High	MS Amanda 2.0 (A5)	Selected	[R].VTVEVIPR.[S]		1	P00735	P00735	0	2	1	0	1	1	477.785	954.563	912.551	46038.2	21.0061	HCD (High Energy Collision Dissociation)	30	MS2	45.3567	-45	40	37.8125	28316	SAMPLE2_02_10_2025.raw	F15	TRUE		126.18	126.18	1	1	1		1

## Sheet: Fig 3B_Cka2_2 h
Checked	Master	Accession	Description	Coverage [%]	Contaminant	# Peptides	# PSMs	# Unique Peptides	# AAs	MW [kDa]	calc. pI	Score MS Amanda 2.0: MS Amanda 2.0	Score Sequest HT: Sequest HT	# Peptides (by Search Engine): MS Amanda 2.0	# Peptides (by Search Engine): Sequest HT	# Razor Peptides	Abundances (Grouped): F16	Abundances (Grouped) CV [%]: F16	Found in Sample: F16: Sample	# Protein Groups	Modifications
FALSE	Master Protein	>Substrate(recombinant)His-TRX-3C-DPOD3(WT)	>Substrate(recombinant)His-TRX-3C-DPOD3(WT)	88	FALSE	15	384	15	155	16.9	5	4316.57	1206.96	6	12	0	100		High	1	Phospho [T66(100); S107(100); S152(100)]
	Checked	Confidence	Annotated Sequence	Modifications	# Protein Groups	# Proteins	# PSMs	Master Protein Accessions	Positions in Master Proteins	Modifications in Master Proteins	# Missed Cleavages	Theo. MH+ [Da]	Contaminant	Abundances (Grouped): F16	Abundances (Grouped) CV [%]: F16	Quan Info	Found in Sample: F16: Sample	Confidence (by Search Engine): MS Amanda 2.0	Confidence (by Search Engine): Sequest HT	XCorr (by Search Engine): Sequest HT	Amanda Score (by Search Engine): MS Amanda 2.0	CharmeRT Combined Score (by Search Engine): MS Amanda 2.0	Top Apex RT [min]
	FALSE	High	[K].IIHLTDDSFDTDVLK.[A]		1	1	160	>Substrate(recombinant)His-TRX-3C-DPOD3(WT)	>Substrate(recombinant)His-TRX-3C-DPOD3(WT) [16-30]		0	1731.88	FALSE	100			High	High	High	5.31	224.27	224.27	44.18
		Checked	Confidence	Identifying Node	PSM Ambiguity	Annotated Sequence	Modifications	# Proteins	Master Protein Accessions	Protein Accessions	# Missed Cleavages	Charge	DeltaScore	DeltaCn	Rank	Search Engine Rank	m/z [Da]	MH+ [Da]	Theo. MH+ [Da]	DeltaM [ppm]	Deltam/z [Da]	Activation Type	NCE [%]	MS Order	Isolation Interference [%]	Comp. Voltage [V]	Ion Inject Time [ms]	RT [min]	First Scan	Spectrum File	File ID	Contaminant	Quan Info	Amanda Score	CharmeRT Combined Score	Search Space	MS Amanda Rank	Search Depth	XCorr	# Protein Groups	Precursor Abundance	Apex RT [min]	ptmRS: Best Site Probabilities
		FALSE	High	MS Amanda 2.0 (A5)	Selected	[K].IIHLTDDSFDTDVLK.[A]		1	>Substrate(recombinant)His-TRX-3C-DPOD3(WT)	>Substrate(recombinant)His-TRX-3C-DPOD3(WT)	0	3	0.9477	0	1	1	591.968	1773.89	1731.88	24256.8	14.0033	HCD (High Energy Collision Dissociation)	30	MS2	2.13533	-65	40	61.1601	48609	SAMPLE3_02_10_2025.raw	F16	FALSE		224.27	224.27	5	1	1		1	277214	61.18
		FALSE	High	Sequest HT (A2)	Unambiguous	[K].IIHLTDDSFDTDVLK.[A]		1	>Substrate(recombinant)His-TRX-3C-DPOD3(WT)	>Substrate(recombinant)His-TRX-3C-DPOD3(WT)	0	3	0.9058	0	1	1	577.965	1731.88	1731.88	0.34	0.0002	HCD (High Energy Collision Dissociation)	30	MS2	0	-65	18.716	10.3468	2931	SAMPLE3_02_10_2025.raw	F16	FALSE				0	0	0	5.31	1	15233128	10.67
		FALSE	High	Sequest HT (A2)	Unambiguous	[K].IIHLTDDSFDTDVLK.[A]		1	>Substrate(recombinant)His-TRX-3C-DPOD3(WT)	>Substrate(recombinant)His-TRX-3C-DPOD3(WT)	0	2	0.9125	0	1	1	866.443	1731.88	1731.88	-0.43	-0.00037	HCD (High Energy Collision Dissociation)	30	MS2	0	-65	7.007	43.1562	33798	SAMPLE3_02_10_2025.raw	F16	FALSE				0	0	0	4.8	1	28493572	43.04
		FALSE	High	Sequest HT (A2)	Unambiguous	[K].IIHLTDDSFDTDVLK.[A]		1	>Substrate(recombinant)His-TRX-3C-DPOD3(WT)	>Substrate(recombinant)His-TRX-3C-DPOD3(WT)	0	2	0.938	0	1	1	866.446	1731.88	1731.88	2.83	0.00245	HCD (High Energy Collision Dissociation)	30	MS2	22.5364	-65	32.72	7.1728	1529	SAMPLE3_02_10_2025.raw	F16	FALSE				0	0	0	4.68	1
		FALSE	High	Sequest HT (A2)	Unambiguous	[K].IIHLTDDSFDTDVLK.[A]		1	>Substrate(recombinant)His-TRX-3C-DPOD3(WT)	>Substrate(recombinant)His-TRX-3C-DPOD3(WT)	0	2	0.8908	0	1	1	866.444	1731.88	1731.88	0.2	0.00017	HCD (High Energy Collision Dissociation)	30	MS2	0	-65	3.875	44.6776	35068	SAMPLE3_02_10_2025.raw	F16	FALSE				0	0	0	4.58	1	21241256	45
		FALSE	High	Sequest HT (A2)	Unambiguous	[K].IIHLTDDSFDTDVLK.[A]		1	>Substrate(recombinant)His-TRX-3C-DPOD3(WT)	>Substrate(recombinant)His-TRX-3C-DPOD3(WT)	0	2	0.9059	0	1	1	866.444	1731.88	1731.88	0.95	0.00082	HCD (High Energy Collision Dissociation)	30	MS2	0	-45	33.938	26.7447	16433	SAMPLE3_02_10_2025.raw	F16	FALSE				0	0	0	4.57	1	669550	26.74
		FALSE	High	Sequest HT (A2)	Unambiguous	[K].IIHLTDDSFDTDVLK.[A]		1	>Substrate(recombinant)His-TRX-3C-DPOD3(WT)	>Substrate(recombinant)His-TRX-3C-DPOD3(WT)	0	3	0.8359	0	1	1	577.967	1731.89	1731.88	3.63	0.00209	HCD (High Energy Collision Dissociation)	30	MS2	1.13984	-65	40	10.9552	3353	SAMPLE3_02_10_2025.raw	F16	FALSE				0	0	0	4.57	1
		FALSE	High	Sequest HT (A2)	Unambiguous	[K].IIHLTDDSFDTDVLK.[A]		1	>Substrate(recombinant)His-TRX-3C-DPOD3(WT)	>Substrate(recombinant)His-TRX-3C-DPOD3(WT)	0	2	0.9241	0	1	1	866.443	1731.88	1731.88	-0.77	-0.00066	HCD (High Energy Collision Dissociation)	30	MS2	0	-65	40	27.3409	17082	SAMPLE3_02_10_2025.raw	F16	FALSE				0	0	0	4.48	1	262854	27.31
		FALSE	High	Sequest HT (A2)	Unambiguous	[K].IIHLTDDSFDTDVLK.[A]		1	>Substrate(recombinant)His-TRX-3C-DPOD3(WT)	>Substrate(recombinant)His-TRX-3C-DPOD3(WT)	0	2	0.935	0	1	1	866.444	1731.88	1731.88	0.19	0.00016	HCD (High Energy Collision Dissociation)	30	MS2	2.99682	-65	17.207	46.7155	36751	SAMPLE3_02_10_2025.raw	F16	FALSE				0	0	0	4.46	1	21360464	46.17
		FALSE	High	Sequest HT (A2)	Unambiguous	[K].IIHLTDDSFDTDVLK.[A]		1	>Substrate(recombinant)His-TRX-3C-DPOD3(WT)	>Substrate(recombinant)His-TRX-3C-DPOD3(WT)	0	2	0.9097	0	1	1	866.443	1731.88	1731.88	-0.55	-0.00048	HCD (High Energy Collision Dissociation)	30	MS2	0	-65	5.177	43.6627	34279	SAMPLE3_02_10_2025.raw	F16	FALSE				0	0	0	4.43	1
		FALSE	High	Sequest HT (A2)	Unambiguous	[K].IIHLTDDSFDTDVLK.[A]		1	>Substrate(recombinant)His-TRX-3C-DPOD3(WT)	>Substrate(recombinant)His-TRX-3C-DPOD3(WT)	0	2	0.9341	0	1	1	866.443	1731.88	1731.88	-0.84	-0.00073	HCD (High Energy Collision Dissociation)	30	MS2	0	-65	4.118	41.6116	32270	SAMPLE3_02_10_2025.raw	F16	FALSE				0	0	0	4.4	1	26346368	41.95
		FALSE	High	Sequest HT (A2)	Unambiguous	[K].IIHLTDDSFDTDVLK.[A]		1	>Substrate(recombinant)His-TRX-3C-DPOD3(WT)	>Substrate(recombinant)His-TRX-3C-DPOD3(WT)	0	2	0.9199	0	1	1	866.443	1731.88	1731.88	-0.68	-0.00059	HCD (High Energy Collision Dissociation)	30	MS2	0	-65	3.949	45.7034	35853	SAMPLE3_02_10_2025.raw	F16	FALSE				0	0	0	4.37	1	23416960	45.62
		FALSE	High	Sequest HT (A2)	Unambiguous	[K].IIHLTDDSFDTDVLK.[A]		1	>Substrate(recombinant)His-TRX-3C-DPOD3(WT)	>Substrate(recombinant)His-TRX-3C-DPOD3(WT)	0	2	0.9335	0	1	1	866.443	1731.88	1731.88	-0.18	-0.00015	HCD (High Energy Collision Dissociation)	30	MS2	0	-65	4.531	46.2119	36234	SAMPLE3_02_10_2025.raw	F16	FALSE				0	0	0	4.36	1	21360464	46.17
		FALSE	High	Sequest HT (A2)	Unambiguous	[K].IIHLTDDSFDTDVLK.[A]		1	>Substrate(recombinant)His-TRX-3C-DPOD3(WT)	>Substrate(recombinant)His-TRX-3C-DPOD3(WT)	0	2	0.933	0	1	1	866.444	1731.88	1731.88	0	0	HCD (High Energy Collision Dissociation)	30	MS2	0	-65	5.141	45.1854	35458	SAMPLE3_02_10_2025.raw	F16	FALSE				0	0	0	4.33	1	21241256	45
		FALSE	High	Sequest HT (A2)	Unambiguous	[K].IIHLTDDSFDTDVLK.[A]		1	>Substrate(recombinant)His-TRX-3C-DPOD3(WT)	>Substrate(recombinant)His-TRX-3C-DPOD3(WT)	0	3	0.9274	0	1	1	577.965	1731.88	1731.88	-0.11	-6e-05	HCD (High Energy Collision Dissociation)	30	MS2	63.1478	-65	40	9.5661	2283	SAMPLE3_02_10_2025.raw	F16	FALSE				0	0	0	4.27	1	494217	9.26
		FALSE	High	Sequest HT (A2)	Unambiguous	[K].IIHLTDDSFDTDVLK.[A]		1	>Substrate(recombinant)His-TRX-3C-DPOD3(WT)	>Substrate(recombinant)His-TRX-3C-DPOD3(WT)	0	2	0.9155	0	1	1	866.442	1731.88	1731.88	-1.37	-0.00119	HCD (High Energy Collision Dissociation)	30	MS2	0.0807352	-45	5.036	44.1674	34703	SAMPLE3_02_10_2025.raw	F16	FALSE				0	0	0	4.26	1	17151846	44.17
		FALSE	High	Sequest HT (A2)	Unambiguous	[K].IIHLTDDSFDTDVLK.[A]		1	>Substrate(recombinant)His-TRX-3C-DPOD3(WT)	>Substrate(recombinant)His-TRX-3C-DPOD3(WT)	0	2	0.9335	0	1	1	866.443	1731.88	1731.88	-0.66	-0.00057	HCD (High Energy Collision Dissociation)	30	MS2	0	-65	3.418	42.6454	33300	SAMPLE3_02_10_2025.raw	F16	FALSE				0	0	0	4.21	1	28493572	43.04
		FALSE	High	Sequest HT (A2)	Unambiguous	[K].IIHLTDDSFDTDVLK.[A]		1	>Substrate(recombinant)His-TRX-3C-DPOD3(WT)	>Substrate(recombinant)His-TRX-3C-DPOD3(WT)	0	2	0.9203	0	1	1	866.443	1731.88	1731.88	-0.99	-0.00086	HCD (High Energy Collision Dissociation)	30	MS2	0	-65	40	48.2547	38250	SAMPLE3_02_10_2025.raw	F16	FALSE				0	0	0	4.14	1	1.47085e+06	48.28
		FALSE	High	Sequest HT (A2)	Unambiguous	[K].IIHLTDDSFDTDVLK.[A]		1	>Substrate(recombinant)His-TRX-3C-DPOD3(WT)	>Substrate(recombinant)His-TRX-3C-DPOD3(WT)	0	3	0.912	0	1	1	577.966	1731.88	1731.88	1.33	0.00077	HCD (High Energy Collision Dissociation)	30	MS2	0	-65	0.033	46.2541	36266	SAMPLE3_02_10_2025.raw	F16	FALSE				0	0	0	4.09	1	2563372288	46.17
[truncated: 618 more rows]

## Sheet: Fig 3B_Cdc7_2 h
Checked	Master	Accession	Description	Coverage [%]	Contaminant	# Peptides	# PSMs	# Unique Peptides	# AAs	MW [kDa]	calc. pI	Score MS Amanda 2.0: MS Amanda 2.0	Score Sequest HT: Sequest HT	# Peptides (by Search Engine): MS Amanda 2.0	# Peptides (by Search Engine): Sequest HT	# Razor Peptides	Abundances (Grouped): F17	Abundances (Grouped) CV [%]: F17	Found in Sample: F17: Sample	# Protein Groups	Modifications
[truncated: 887 more rows]

[truncated: 25 more sheets: Fig 3B_Rim11_24 h, Fig 3B_Cdc5_24 h, Fig 3B_Cka2_24 h, Fig 3B_Cdc7_24 h, Fig 3C, Fig 3F, Fig 3G, Fig 4B, Fig 4C, Fig 4D, Fig 4E, Suppl Fig 1F, Suppl Fig 4C_Cdc28, Suppl Fig 4C_Clb1, Suppl Fig 4C_Clb3, Suppl Fig 4C_Clb5, Suppl Fig 6A, Suppl Fig 6B, Suppl Fig 6C, Suppl Fig 8A  …]
